# Supplementary material for: Temperate functional niche availability not resident-invader competition shapes tropicalisation in reef fishes
Source: Nat Commun. 2023 Apr 17;14:2181. doi: 10.1038/s41467-023-37550-5 (PMC10110547; doi:10.1038/s41467-023-37550-5)
Supplement: Supplementary file 3 — Supplementary Data 1 [file 41467_2023_37550_MOESM3_ESM.xlsx]

## Sheet: JPN_AUS_master_trait
Species	BodySize	DepthRange	Diet	Aggregation	Position	ThermalGuild	RecordedJapan	RecordedAustralia	FunctionalGroup
Abudefduf bengalensis	17	5	Omnivore	schools	UpperBenthic	tropical	0	1	1
Abudefduf notatus	17	11	Planktivore	schools	UpperBenthic	tropical	0	1	2
Abudefduf septemfasciatus	23	3	Omnivore	groups	UpperBenthic	tropical	0	1	1
Abudefduf sexfasciatus	19	19	Planktivore	schools	UpperBenthic	tropical	1	1	2
Abudefduf vaigiensis	20	14	Planktivore	schools	UpperBenthic	tropical	1	1	2
Abudefduf whitleyi	14	4	Planktivore	schools	UpperBenthic	tropical	0	1	2
Acanthistius ocellatus	45	96	Predator	solitary	SubBenthic	subtropical	0	1	3
Acanthochromis polyacanthus	14	64	Planktivore	pairs	Benthic	tropical	0	1	4
Acanthurus albipectoralis	33	15	Planktivore	groups	ReefPelagic	tropical	1	1	5
Acanthurus auranticavus	45	19	Herbivore	groups	UpperBenthic	tropical	0	1	6
Acanthurus dussumieri	54	127	Detritivore	groups	ReefPelagic	tropical	1	1	7
Acanthurus japonicus	21	20	Herbivore	solitary	Benthic	tropical	1	0	8
Acanthurus lineatus	38	9	Herbivore	groups	Benthic	tropical	1	1	8
Acanthurus maculiceps	40	12	Herbivore	solitary	UpperBenthic	tropical	1	0	6
Acanthurus mata	50	95	Planktivore	groups	ReefPelagic	tropical	1	1	5
Acanthurus nigricans	21.3	66	Herbivore	solitary	Benthic	tropical	0	1	8
Acanthurus nigricauda	40	29	Omnivore	solitary	Benthic	tropical	0	1	8
Acanthurus nigrofuscus	21	25	Herbivore	solitary	Benthic	tropical	1	1	8
Acanthurus olivaceus	35	43	Detritivore	solitary	UpperBenthic	tropical	1	1	9
Acanthurus pyroferus	29	56	Herbivore	solitary	UpperBenthic	tropical	1	1	6
Acanthurus sp.	35	120	Detritivore	solitary	UpperBenthic	tropical	0	1	9
Acanthurus thompsoni	27	115	Planktivore	groups	UpperBenthic	tropical	1	0	2
Acanthurus triostegus	27	90	Omnivore	groups	Benthic	tropical	0	1	8
Achoerodus viridis	62	40	Predator	solitary	UpperBenthic	subtropical	0	1	10
Aethaloperca rogaa	60	47	Piscivore	solitary	SubBenthic	tropical	0	1	3
Aetobatus narinari	330	79	Predator	solitary	Pelagic	tropical	1	1	11
Amanses scopas	20	15	Omnivore	pairs	UpperBenthic	tropical	1	1	1
Amblyglyphidodon aureus	13	42	Planktivore	solitary	UpperBenthic	tropical	1	0	2
Amblyglyphidodon curacao	11	39	Planktivore	groups	Demersal	tropical	1	1	2
Amblyglyphidodon leucogaster	13	43	Predator	solitary	Demersal	tropical	1	1	12
Amphiprion akindynos	9	24	Omnivore	groups	Demersal	subtropical	0	1	13
Amphiprion clarkii	15	59	Planktivore	groups	Demersal	tropical	1	0	2
Amphiprion frenatus	14	11	Planktivore	groups	Demersal	tropical	0	1	2
Amphiprion latezonatus	14	35	Omnivore	groups	Demersal	subtropical	0	1	13
Amphiprion melanopus	12	17	Planktivore	groups	Demersal	tropical	1	1	2
Amphiprion ocellaris	11	12	Omnivore	groups	Demersal	tropical	1	0	13
Amphiprion perideraion	10	37	Herbivore	groups	Demersal	tropical	1	1	13
Amphiprion sandaracinos	14	17	Planktivore	groups	Demersal	tropical	1	0	2
Anampses caeruleopunctatus	42	27	Predator	solitary	UpperBenthic	tropical	1	1	10
Anampses femininus	24	20	Predator	solitary	UpperBenthic	tropical	0	1	10
Anampses geographicus	31	25	Predator	solitary	UpperBenthic	tropical	0	1	10
Anampses melanurus	12	25	Predator	solitary	UpperBenthic	tropical	1	1	10
Anampses meleagrides	22	57	Predator	solitary	UpperBenthic	tropical	1	1	10
Anampses neoguinaicus	20	26	Predator	groups	UpperBenthic	tropical	0	1	10
Anampses twistii	18	25	Predator	groups	UpperBenthic	tropical	1	0	10
Anoplocapros inermis	37	200	Omnivore	solitary	UpperBenthic	subtropical	0	1	1
Aphareus furca	70	121	Piscivore	solitary	UpperBenthic	tropical	1	0	14
Aplodactylus lophodon	45	10	Herbivore	solitary	Demersal	subtropical	0	1	13
Apogonichthyoides cathetogramma	12	15	Predator	solitary	Benthic	tropical	1	0	15
Apolemichthys trimaculatus	26	57	Predator	solitary	Benthic	tropical	1	0	15
Aprion virescens	112	180	Piscivore	solitary	ReefPelagic	tropical	1	1	14
Aptychotrema rostrata	100	40	Predator	solitary	Demersal	subtropical	0	1	12
Argyrosomus japonicus	180	NA	Piscivore	solitary	UpperBenthic	tropical	0	1	14
Arothron caeruleopunctatus	80	NA	Predator	solitary	Benthic	tropical	0	1	15
Arothron hispidus	50	49	Omnivore	solitary	Benthic	tropical	0	1	8
Arothron manilensis	31	10	Predator	solitary	Benthic	tropical	0	1	15
Arothron nigropunctatus	33	22	Omnivore	solitary	Benthic	tropical	1	1	8
Arothron reticularis	45	24	Corrallivore	solitary	Benthic	tropical	0	1	16
Arothron stellatus	120	55	Predator	solitary	Benthic	tropical	0	1	15
Aspidontus dussumieri	12	19	Detritivore	solitary	Benthic	tropical	0	1	9
Aspidontus taeniatus	11.5	24	Predator	solitary	UpperBenthic	tropical	0	1	10
Assessor macneilli	6	18	Planktivore	groups	SubBenthic	tropical	0	1	5
Asterropteryx atripes	6	10	Omnivore	solitary	Demersal	subtropical	1	0	13
Atypichthys strigatus	25	NA	Planktivore	schools	ReefPelagic	subtropical	0	1	5
Aulostomus chinensis	80	119	Predator	solitary	UpperBenthic	tropical	1	1	10
Austrolabrus maculatus	12	30	Predator	solitary	Benthic	subtropical	0	1	15
Balistapus undulatus	30	48	Omnivore	solitary	UpperBenthic	tropical	1	1	1
Balistoides conspicillum	50	74	Predator	solitary	UpperBenthic	tropical	1	1	10
Balistoides viridescens	75	49	Predator	solitary	UpperBenthic	tropical	1	0	10
Bathytoshia brevicaudata	430	200	Predator	solitary	Demersal	subtropical	0	1	12
Bodianus axillaris	20	38	Predator	solitary	UpperBenthic	tropical	1	1	10
Bodianus bilunulatus	55	157	Predator	solitary	UpperBenthic	tropical	1	0	10
Bodianus diana	16.9	44	Predator	solitary	UpperBenthic	tropical	0	1	10
Bodianus loxozonus	47	37	Predator	solitary	UpperBenthic	tropical	1	0	10
Bodianus mesothorax	25	35	Predator	solitary	UpperBenthic	tropical	0	1	10
Bodianus perditio	80	110	Predator	solitary	UpperBenthic	subtropical	0	1	10
Brachaluteres jacksonianus	10	72	Omnivore	solitary	Benthic	subtropical	0	1	8
Brotula multibarbata	100	200	Predator	solitary	UpperBenthic	subtropical	1	0	10
Caesio caerulaurea	35	49	Planktivore	schools	ReefPelagic	tropical	0	1	5
Caesio cuning	60	59	Planktivore	schools	ReefPelagic	tropical	0	1	5
Caesio lunaris	40	50	Planktivore	schools	ReefPelagic	tropical	0	1	5
Caesio sp.	40	NA	Planktivore	schools	ReefPelagic	tropical	0	1	5
Calotomus carolinus	54	70	Herbivore	solitary	Benthic	tropical	1	0	8
Calotomus japonicus	39	25	Herbivore	solitary	Benthic	subtropical	1	0	8
Cantherhines pardalis	25	18	Predator	pairs	Benthic	tropical	1	1	15
Cantheschenia grandisquamis	26	29	NA	pairs	Benthic	subtropical	0	1	8
Canthigaster axiologus	11	70	Predator	pairs	Benthic	tropical	1	0	15
Canthigaster bennetti	10	14	Herbivore	solitary	Benthic	tropical	0	1	8
Canthigaster callisterna	23	200	Omnivore	pairs	Benthic	subtropical	0	1	8
Canthigaster coronata	11	159	Omnivore	pairs	Benthic	tropical	1	1	8
Canthigaster rivulata	18	200	Predator	pairs	Benthic	tropical	1	1	15
Canthigaster valentini	11	54	Omnivore	groups	Benthic	tropical	1	1	8
Carangoides ferdau	70	59	Predator	groups	Pelagic	tropical	0	1	11
Carangoides fulvoguttatus	120	NA	Piscivore	groups	Pelagic	tropical	0	1	17
Carangoides plagiotaenia	50	198	Piscivore	solitary	Pelagic	tropical	0	1	17
Carangoides sp.	60	190	Piscivore	solitary	Pelagic	tropical	1	1	17
Caranx melampygus	117	190	Piscivore	solitary	Pelagic	tropical	1	1	17
Caranx sexfasciatus	120	146	Piscivore	schools	Pelagic	tropical	0	1	17
Caranx sp.	126.75	NA	Piscivore	solitary	Pelagic	tropical	1	0	17
Carcharias taurus	320	190	Piscivore	solitary	ReefPelagic	subtropical	0	1	14
Centropyge bicolor	15	24	Omnivore	pairs	Benthic	tropical	1	1	8
Centropyge bispinosa	10	57	Omnivore	solitary	Benthic	tropical	0	1	8
Centropyge ferrugata	10	24	Omnivore	solitary	Benthic	tropical	1	0	8
Centropyge fisheri	8.4	85	Herbivore	groups	Benthic	tropical	0	1	8
Centropyge flavissima	14	47	Herbivore	solitary	Benthic	tropical	0	1	8
Centropyge heraldi	10	85	Herbivore	groups	Benthic	tropical	1	0	8
Centropyge interrupta	15	48	Omnivore	pairs	SubBenthic	subtropical	1	0	8
Centropyge tibicen	19	51	Omnivore	groups	Benthic	tropical	1	1	8
Centropyge vrolikii	12	24	Omnivore	solitary	Benthic	tropical	1	1	8
Cephalopholis argus	60	39	Predator	solitary	Benthic	tropical	1	1	15
Cephalopholis boenak	30	63	Predator	solitary	Benthic	tropical	0	1	15
Cephalopholis cyanostigma	40	49	Predator	solitary	Benthic	tropical	1	1	15
Cephalopholis miniata	45	148	Predator	solitary	Benthic	tropical	1	1	15
Cephalopholis sonnerati	57	130	Predator	solitary	Benthic	tropical	1	0	15
Cephalopholis urodeta	28	59	Predator	solitary	Benthic	tropical	1	0	15
Cetoscarus bicolor	90	29	Herbivore	solitary	UpperBenthic	tropical	0	1	6
Cetoscarus ocellatus	80	29	Herbivore	solitary	UpperBenthic	tropical	1	0	6
Chaenogobius gulosus	11.7	5	Planktivore	groups	Benthic	subtropical	1	0	4
Chaetodon argentatus	20	15	Omnivore	pairs	Benthic	tropical	1	0	8
Chaetodon aureofasciatus	12.5	10	Corrallivore	solitary	Benthic	tropical	0	1	16
Chaetodon auriga	23	59	Corrallivore	solitary	Benthic	tropical	1	1	16
Chaetodon auripes	20	29	Predator	groups	Benthic	subtropical	1	0	15
Chaetodon baronessa	16	15	Corrallivore	pairs	Demersal	tropical	1	1	16
Chaetodon bennetti	20	29	Omnivore	pairs	Benthic	tropical	1	1	8
Chaetodon citrinellus	13	35	Omnivore	pairs	Benthic	tropical	1	1	8
Chaetodon ephippium	30	30	Predator	solitary	UpperBenthic	tropical	1	0	10
Chaetodon flavirostris	20	28	Omnivore	solitary	Benthic	tropical	0	1	8
Chaetodon guentheri	18	35	Omnivore	schools	UpperBenthic	subtropical	0	1	1
Chaetodon kleinii	15	57	Omnivore	solitary	Benthic	tropical	1	1	8
Chaetodon lineolatus	30	169	Corrallivore	pairs	SubBenthic	tropical	1	1	3
Chaetodon lunula	20	170	Predator	pairs	Demersal	tropical	1	1	12
Chaetodon lunulatus	14	27	Corrallivore	pairs	Demersal	tropical	1	1	16
Chaetodon melannotus	18	18	Corrallivore	pairs	Demersal	tropical	1	1	16
Chaetodon nippon	15	25	Omnivore	groups	Benthic	subtropical	1	0	8
Chaetodon ornatissimus	20	35	Corrallivore	pairs	Benthic	tropical	1	0	16
Chaetodon oxycephalus	25	30	Corrallivore	solitary	Benthic	tropical	1	0	16
Chaetodon pelewensis	12.5	29	Omnivore	pairs	Benthic	tropical	0	1	8
Chaetodon plebeius	15	10	Corrallivore	pairs	Benthic	tropical	1	1	16
Chaetodon punctatofasciatus	12	44	Omnivore	pairs	Benthic	tropical	1	1	8
Chaetodon rainfordi	15	14	Omnivore	pairs	Benthic	tropical	0	1	8
Chaetodon sp.	17	48	Corrallivore	pairs	Benthic	tropical	0	1	16
Chaetodon speculum	18	27	Predator	pairs	Benthic	tropical	1	1	15
Chaetodon tricinctus	15	12	Omnivore	pairs	Benthic	subtropical	0	1	8
Chaetodon trifascialis	18	28	Corrallivore	pairs	Benthic	tropical	1	1	16
Chaetodon unimaculatus	20	59	Omnivore	pairs	Benthic	tropical	1	1	8
Chaetodon vagabundus	23	25	Omnivore	pairs	Benthic	tropical	1	1	8
Chaetodon wiebeli	19	21	Omnivore	pairs	UpperBenthic	tropical	1	0	1
Chaetodon xanthurus	14	44	Omnivore	pairs	Benthic	tropical	0	1	8
Chaetodontoplus duboulayi	28	5	Predator	solitary	SubBenthic	tropical	0	1	3
Chaetodontoplus meredithi	25	40	Predator	solitary	Benthic	subtropical	0	1	15
Chaetodontoplus septentrionalis	22	10	Omnivore	solitary	SubBenthic	tropical	1	0	8
Cheilinus fasciatus	40	56	Predator	solitary	UpperBenthic	tropical	1	0	10
Cheilinus trilobatus	45	29	Predator	solitary	UpperBenthic	tropical	1	1	10
Cheilinus undulatus	229	99	Predator	solitary	UpperBenthic	tropical	1	1	10
Cheilio inermis	50	29	Predator	solitary	Benthic	tropical	0	1	15
Cheilodactylus fuscus	65	30	Omnivore	groups	Benthic	subtropical	0	1	8
Cheilodactylus quadricornis	40	29	Omnivore	solitary	Benthic	subtropical	1	0	8
Cheilodactylus spectabilis	100	50	Predator	solitary	Benthic	subtropical	0	1	15
Cheilodactylus vestitus	35	25	Omnivore	solitary	Benthic	subtropical	0	1	8
Cheilodactylus zebra	35	29	Predator	solitary	Benthic	subtropical	1	0	15
Cheilodactylus zonatus	45	29	Predator	solitary	Benthic	tropical	1	0	15
Cheilodipterus artus	18.7	155	Predator	groups	Demersal	tropical	1	1	12
Cheilodipterus quinquelineatus	13	40	Predator	groups	Benthic	tropical	1	0	15
Chelmon rostratus	20	24	Predator	solitary	Benthic	tropical	0	1	15
Chelmonops truncatus	22	70	Omnivore	solitary	Benthic	subtropical	0	1	8
Chilomycterus reticulatus	70	80	Predator	solitary	Benthic	tropical	0	1	15
Chironemus marmoratus	40	30	Predator	solitary	Benthic	subtropical	0	1	15
Chlorurus bleekeri	49	22	Herbivore	groups	UpperBenthic	tropical	1	1	6
Chlorurus bowersi	40	18	Herbivore	solitary	UpperBenthic	tropical	1	0	6
Chlorurus frontalis	50	30	Herbivore	groups	UpperBenthic	tropical	1	0	6
Chlorurus japanensis	31	19	Herbivore	groups	UpperBenthic	tropical	1	0	6
Chlorurus microrhinos	70	14	Herbivore	groups	UpperBenthic	tropical	1	1	6
Chlorurus sordidus	40	50	Herbivore	solitary	UpperBenthic	tropical	1	1	6
Choerodon azurio	40	42	Predator	solitary	UpperBenthic	subtropical	1	0	10
Choerodon cephalotes	38	NA	Predator	solitary	UpperBenthic	tropical	0	1	10
Choerodon cyanodus	70	NA	Predator	solitary	UpperBenthic	tropical	0	1	10
Choerodon fasciatus	30	30	Predator	solitary	UpperBenthic	subtropical	1	1	10
Choerodon graphicus	51.5	19	Predator	solitary	UpperBenthic	tropical	0	1	10
Chromis agilis	10	62	Planktivore	groups	UpperBenthic	tropical	1	0	2
Chromis alleni	6.5	20	Planktivore	groups	Benthic	subtropical	1	0	4
Chromis analis	17	134	Planktivore	solitary	Benthic	tropical	1	0	4
Chromis atripectoralis	12	28	Planktivore	schools	Benthic	tropical	0	1	4
Chromis atripes	9	15	Planktivore	solitary	UpperBenthic	tropical	1	0	2
Chromis chrysura	14	39	Planktivore	solitary	Benthic	tropical	1	1	4
Chromis flavipectoralis	8	13	Planktivore	solitary	Benthic	tropical	1	1	4
Chromis flavomaculata	16	34	Planktivore	schools	UpperBenthic	subtropical	1	1	2
Chromis fumea	10	69	Planktivore	solitary	Benthic	tropical	1	0	4
Chromis hypsilepis	16	43	Planktivore	schools	UpperBenthic	subtropical	0	1	2
Chromis lepidolepis	9	41	Planktivore	groups	UpperBenthic	tropical	1	1	2
Chromis margaritifer	9	18	Planktivore	solitary	UpperBenthic	tropical	1	1	2
Chromis nitida	7	20	Planktivore	schools	UpperBenthic	subtropical	0	1	2
Chromis notata	17	13	Planktivore	schools	UpperBenthic	subtropical	1	0	2
Chromis opercularis	17	36	Planktivore	schools	UpperBenthic	tropical	0	1	2
Chromis ovatiformis	10	30	Planktivore	solitary	Benthic	subtropical	1	0	4
Chromis sp.	10	38	Planktivore	schools	Benthic	tropical	1	0	4
Chromis ternatensis	10	34	Planktivore	schools	Benthic	tropical	1	1	4
Chromis vanderbilti	4.5	18	Planktivore	groups	UpperBenthic	tropical	1	1	2
Chromis viridis	8	11	Planktivore	schools	UpperBenthic	tropical	1	1	2
Chromis weberi	13.5	37	Planktivore	schools	UpperBenthic	tropical	1	1	2
Chromis xanthochira	14	38	Planktivore	groups	UpperBenthic	tropical	1	1	2
Chromis xanthura	17	37	Planktivore	groups	UpperBenthic	tropical	1	1	2
Chrysiptera flavipinnis	8	35	Planktivore	groups	UpperBenthic	tropical	0	1	2
Chrysiptera notialis	9	38	Planktivore	solitary	UpperBenthic	subtropical	0	1	2
Chrysiptera rex	7	19	Planktivore	solitary	Benthic	tropical	1	1	4
Chrysiptera rollandi	7.5	33	Planktivore	solitary	Benthic	tropical	0	1	4
Chrysiptera springeri	5.5	26	Omnivore	solitary	Benthic	tropical	0	1	8
Chrysiptera starcki	7	40	Omnivore	solitary	Benthic	tropical	1	0	8
Chrysiptera talboti	6	32	Planktivore	solitary	Benthic	tropical	0	1	4
Chrysiptera unimaculata	11	3	Herbivore	solitary	Benthic	tropical	0	1	8
Cirrhilabrus cyanopleura	15	28	Planktivore	groups	UpperBenthic	tropical	1	0	2
Cirrhilabrus katherinae	7.1	30	Planktivore	groups	UpperBenthic	tropical	0	1	2
Cirrhilabrus katoi	7.5	20	Planktivore	groups	UpperBenthic	subtropical	1	0	2
Cirrhilabrus punctatus	13	33	Planktivore	groups	UpperBenthic	tropical	1	1	2
Cirrhilabrus rubrimarginatus	12.2	27	Planktivore	groups	UpperBenthic	tropical	1	0	2
Cirrhilabrus sp.	8.5	35	Planktivore	groups	UpperBenthic	tropical	1	0	2
Cirrhilabrus temminckii	9.9	25	Planktivore	groups	UpperBenthic	tropical	1	0	2
Cirrhitichthys aprinus	12.5	35	Predator	solitary	Benthic	tropical	1	1	15
Cirrhitichthys falco	7	42	Predator	solitary	Benthic	tropical	0	1	15
Cirrhitichthys oxycephalus	10	39	Predator	solitary	Benthic	tropical	1	1	15
Coradion altivelis	18	27	Omnivore	pairs	Benthic	tropical	0	1	8
Coradion chrysozonus	15	57	Omnivore	pairs	Benthic	tropical	0	1	8
Coris aurilineata	14	7	Predator	solitary	UpperBenthic	subtropical	0	1	10
Coris aygula	120	28	Predator	solitary	UpperBenthic	tropical	1	1	10
Coris batuensis	17	28	Predator	solitary	Demersal	tropical	1	1	12
Coris dorsomacula	38	38	Predator	solitary	UpperBenthic	tropical	1	1	10
Coris gaimard	40	49	Predator	solitary	UpperBenthic	tropical	1	1	10
Coris picta	25	22	Predator	groups	UpperBenthic	subtropical	0	1	10
Coris sandeyeri	25	60	Predator	solitary	UpperBenthic	subtropical	0	1	10
Ctenochaetus binotatus	22	45	Detritivore	solitary	Benthic	tropical	1	1	9
Ctenochaetus cyanocheilus	16	45	Herbivore	solitary	Benthic	tropical	1	1	8
Ctenochaetus sp.	25	60	Detritivore	solitary	Benthic	tropical	0	1	9
Ctenochaetus striatus	26	34	Detritivore	solitary	Benthic	tropical	1	1	9
Cymolutes torquatus	20	18	Predator	solitary	Benthic	tropical	0	1	15
Cynoglossus puncticeps	35	139	Predator	solitary	Demersal	tropical	1	0	12
Cyprinocirrhites polyactis	16	122	Planktivore	solitary	UpperBenthic	tropical	0	1	2
Dascyllus aruanus	10	20	Omnivore	groups	Demersal	tropical	0	1	13
Dascyllus reticulatus	9	49	Planktivore	groups	Demersal	tropical	1	1	2
Dascyllus trimaculatus	11	54	Planktivore	groups	Demersal	tropical	1	1	2
Dendrochirus zebra	25	77	Predator	solitary	Benthic	tropical	1	1	15
Diademichthys lineatus	5	17	Predator	solitary	Demersal	tropical	1	0	12
Diagramma labiosum	90	NA	Predator	schools	UpperBenthic	tropical	0	1	10
Diagramma pictum	100	49	Predator	groups	Benthic	tropical	1	1	15
Dicotylichthys punctulatus	40	50	Predator	solitary	UpperBenthic	subtropical	0	1	10
Diodon holocanthus	50	198	Predator	solitary	UpperBenthic	subtropical	1	1	10
Diodon hystrix	91	48	Predator	solitary	UpperBenthic	tropical	0	1	10
Diodon liturosus	65	89	Predator	solitary	UpperBenthic	tropical	1	1	10
Diploprion bifasciatum	25	99	Predator	pairs	UpperBenthic	tropical	0	1	10
Dischistodus pseudochrysopoecilus	18	9	Herbivore	solitary	Benthic	tropical	0	1	8
Discotrema crinophilum	5	19	Omnivore	pairs	Demersal	tropical	1	0	13
Echeneis naucrates	110	84	Predator	solitary	Pelagic	tropical	0	1	11
Echidna nebulosa	100	47	Predator	solitary	Demersal	tropical	1	0	12
Ecsenius bicolor	11	24	Herbivore	pairs	Benthic	tropical	0	1	8
Ecsenius lineatus	9	27	Herbivore	solitary	Demersal	tropical	1	0	13
Ecsenius namiyei	11	29	Herbivore	solitary	Demersal	tropical	1	0	13
Ecsenius yaeyamaensis	6	15	Herbivore	groups	Demersal	tropical	1	0	13
Elagatis bipinnulata	180	150	Piscivore	schools	Pelagic	tropical	0	1	17
Enchelycore pardalis	92	52	Piscivore	solitary	Demersal	subtropical	1	0	14
Enoplosus armatus	50	90	Predator	pairs	UpperBenthic	subtropical	0	1	10
Epibulus insidiator	54	41	Predator	solitary	UpperBenthic	tropical	1	1	10
Epinephelus akaara	58	54	Predator	solitary	Benthic	tropical	1	0	15
Epinephelus areolatus	47	194	Predator	solitary	Benthic	tropical	1	0	15
Epinephelus caeruleopunctatus	76	63	Predator	solitary	Benthic	tropical	0	1	15
Epinephelus coioides	120	99	Predator	solitary	Benthic	subtropical	0	1	15
Epinephelus cyanopodus	122	148	Predator	solitary	Benthic	tropical	0	1	15
Epinephelus daemelii	200	50	Predator	solitary	Benthic	subtropical	0	1	15
Epinephelus fasciatus	40	156	Predator	solitary	Benthic	tropical	1	1	15
Epinephelus fuscoguttatus	120	59	Predator	solitary	Benthic	tropical	0	1	15
Epinephelus hexagonatus	27.5	30	Predator	solitary	Benthic	tropical	1	1	15
Epinephelus lanceolatus	270	199	Predator	solitary	Benthic	tropical	0	1	15
Epinephelus maculatus	60.5	98	Predator	solitary	Benthic	tropical	1	0	15
Epinephelus malabaricus	236	150	Predator	solitary	Benthic	tropical	1	1	15
Epinephelus merra	31	50	Predator	solitary	Benthic	tropical	1	1	15
Epinephelus ongus	40	40	Predator	solitary	SubBenthic	tropical	0	1	3
Epinephelus quoyanus	40	50	Predator	solitary	Benthic	tropical	0	1	15
Epinephelus undulatostriatus	61	70	Predator	solitary	UpperBenthic	subtropical	0	1	10
Eubalichthys mosaicus	60	140	Herbivore	solitary	Benthic	subtropical	0	1	8
Eupetrichthys angustipes	12	17	Predator	pairs	Benthic	subtropical	0	1	15
Exallias brevis	14.5	17	Corrallivore	solitary	Demersal	tropical	0	1	16
Fistularia commersonii	160	132	Predator	solitary	UpperBenthic	tropical	1	1	10
Forcipiger flavissimus	22	143	Predator	solitary	Benthic	tropical	1	1	15
Forcipiger longirostris	22	197	Predator	solitary	Benthic	tropical	1	1	15
Gerres oyena	30	20	Omnivore	groups	Benthic	tropical	1	1	8
Girella elevata	62	25	Herbivore	schools	UpperBenthic	subtropical	0	1	6
Girella leonina	46	14	Herbivore	schools	UpperBenthic	subtropical	1	0	6
Girella mezina	45	20	Omnivore	schools	UpperBenthic	subtropical	1	0	1
Girella punctata	50	20	Omnivore	schools	UpperBenthic	subtropical	1	0	1
Girella tricuspidata	70	20	Herbivore	schools	UpperBenthic	subtropical	0	1	6
Glaucosoma scapulare	70	90	Piscivore	schools	UpperBenthic	tropical	0	1	14
Gnathanodon speciosus	120	80	Predator	solitary	Pelagic	tropical	0	1	11
Gnathodentex aureolineatus	30	27	Predator	groups	UpperBenthic	tropical	1	1	10
Gomphosus varius	30	34	Predator	solitary	UpperBenthic	tropical	1	1	10
Grammistes sexlineatus	30	129	Predator	solitary	UpperBenthic	tropical	1	1	10
Gymnocranius audleyi	40	32	Predator	solitary	Demersal	subtropical	0	1	12
Gymnothorax eurostus	60	73	Predator	solitary	Demersal	subtropical	1	1	12
Gymnothorax isingteena	180	27	Predator	solitary	Demersal	tropical	1	0	12
Gymnothorax kidako	91.5	200	Piscivore	solitary	Demersal	tropical	1	0	14
Gymnothorax meleagris	120	50	Piscivore	solitary	Demersal	tropical	0	1	14
Gymnothorax prasinus	92	NA	Predator	solitary	Demersal	subtropical	0	1	12
Gymnothorax thyrsoideus	66	15	Predator	solitary	Demersal	tropical	0	1	12
Halichoeres biocellatus	12	29	Predator	solitary	UpperBenthic	tropical	1	1	10
Halichoeres bleekeri	12.2	NA	Predator	solitary	Benthic	subtropical	1	0	15
Halichoeres chrysus	12	68	Predator	groups	UpperBenthic	tropical	0	1	10
Halichoeres hortulanus	27	29	Predator	solitary	UpperBenthic	tropical	1	1	10
Halichoeres margaritaceus	12.5	5	Predator	solitary	UpperBenthic	tropical	1	1	10
Halichoeres marginatus	18	30	Predator	solitary	Benthic	tropical	1	1	15
Halichoeres melanochir	18	20	Predator	solitary	UpperBenthic	tropical	1	0	10
Halichoeres melanurus	12	14	Predator	solitary	UpperBenthic	tropical	0	1	10
Halichoeres nebulosus	12	39	Predator	groups	UpperBenthic	subtropical	1	1	10
Halichoeres nigrescens	14	7	Predator	solitary	UpperBenthic	subtropical	1	1	10
Halichoeres prosopeion	13	38	Predator	solitary	UpperBenthic	tropical	0	1	10
Halichoeres sp.	16	60	Predator	solitary	UpperBenthic	tropical	0	1	10
Hemigymnus fasciatus	80	24	Predator	solitary	UpperBenthic	tropical	1	1	10
Hemigymnus melapterus	90	29	Predator	solitary	UpperBenthic	tropical	1	1	10
Heniochus acuminatus	25	73	Planktivore	schools	Benthic	tropical	0	1	4
Heniochus chrysostomus	18	38	Corrallivore	pairs	Benthic	tropical	1	1	16
Heniochus diphreutes	21	200	Planktivore	schools	Benthic	tropical	0	1	4
Heniochus monoceros	24	28	Predator	pairs	SubBenthic	tropical	1	1	3
Heniochus singularius	30	200	Corrallivore	solitary	SubBenthic	tropical	0	1	3
Heniochus varius	19	28	Corrallivore	solitary	SubBenthic	tropical	1	1	3
Heterodontus portusjacksoni	165	200	Predator	solitary	Demersal	subtropical	0	1	12
Heteroscarus acroptilus	24	13	Herbivore	solitary	Benthic	subtropical	0	1	8
Hipposcarus longiceps	60	38	Herbivore	groups	UpperBenthic	tropical	1	1	6
Hologymnosus annulatus	40	32	Predator	solitary	UpperBenthic	tropical	1	1	10
Hologymnosus doliatus	50	34	Predator	solitary	UpperBenthic	tropical	1	1	10
Hologymnosus sp.	45	39	Predator	solitary	UpperBenthic	tropical	0	1	10
Hoplolatilus cuniculus	16	90	Planktivore	pairs	Demersal	tropical	1	0	2
Hypnos monopterugius	70	200	Predator	solitary	Demersal	subtropical	0	1	12
Hypoplectrodes maccullochi	45	40	Predator	solitary	Benthic	subtropical	0	1	15
Istigobius diadema	10	6	Omnivore	solitary	Demersal	tropical	1	0	13
Kyphosus cinerascens	50	44	Herbivore	schools	UpperBenthic	tropical	1	1	6
Kyphosus sp.	60	44	Herbivore	schools	UpperBenthic	tropical	1	0	6
Kyphosus sydneyanus	80	19	Herbivore	schools	ReefPelagic	subtropical	0	1	7
Kyphosus vaigiensis	70	40	Herbivore	schools	UpperBenthic	tropical	1	1	6
Labracinus cyclophthalmus	23.5	18	Predator	groups	Benthic	tropical	1	0	15
Labrichthys unilineatus	17.5	20	Corrallivore	solitary	UpperBenthic	tropical	1	1	16
Labroides bicolor	15	38	Predator	solitary	UpperBenthic	tropical	1	1	10
Labroides dimidiatus	14	39	Predator	solitary	UpperBenthic	tropical	1	1	10
Labropsis australis	10.5	53	Corrallivore	groups	UpperBenthic	tropical	0	1	16
Labropsis manabei	10	25	Corrallivore	groups	UpperBenthic	tropical	1	0	16
Labropsis xanthonota	13	48	Corrallivore	solitary	UpperBenthic	tropical	1	0	16
Lactoria diaphana	34	42	Predator	groups	Benthic	subtropical	1	0	15
Lactoria fornasini	23	127	Omnivore	groups	Benthic	tropical	1	1	8
Lateolabrax japonicus	102	15	Predator	solitary	UpperBenthic	subtropical	1	0	10
Latropiscis purpurissatus	60	95	Predator	solitary	Benthic	subtropical	0	1	15
Leptojulis cyanopleura	13	71	Omnivore	solitary	UpperBenthic	tropical	0	1	1
Lethrinus atkinsoni	50	28	Predator	groups	UpperBenthic	tropical	0	1	10
Lethrinus microdon	80	70	Predator	solitary	UpperBenthic	tropical	0	1	10
Lethrinus miniatus	90	25	Predator	solitary	UpperBenthic	tropical	0	1	10
Lethrinus nebulosus	87	65	Predator	solitary	UpperBenthic	tropical	1	1	10
Lethrinus obsoletus	60	30	Predator	solitary	UpperBenthic	tropical	1	1	10
Lethrinus olivaceus	100	184	Predator	solitary	UpperBenthic	tropical	0	1	10
Lethrinus sp.	60	100	Predator	solitary	UpperBenthic	tropical	0	1	10
Lethrinus xanthochilus	70	145	Predator	solitary	UpperBenthic	tropical	1	0	10
Lutjanus adetii	50	20	Predator	schools	UpperBenthic	subtropical	0	1	10
Lutjanus argentimaculatus	150	119	Predator	solitary	UpperBenthic	tropical	0	1	10
Lutjanus bohar	90	176	Predator	groups	UpperBenthic	tropical	1	1	10
Lutjanus carponotatus	40	79	Predator	solitary	UpperBenthic	tropical	0	1	10
Lutjanus decussatus	35	33	Predator	schools	UpperBenthic	tropical	1	0	10
Lutjanus fulviflamma	35	32	Predator	solitary	UpperBenthic	tropical	0	1	10
Lutjanus fulvus	40	74	Predator	solitary	UpperBenthic	tropical	1	1	10
Lutjanus gibbus	50	149	Predator	schools	UpperBenthic	tropical	1	1	10
Lutjanus johnii	97	75	Predator	schools	UpperBenthic	tropical	1	1	10
Lutjanus kasmira	40	200	Predator	schools	UpperBenthic	tropical	1	1	10
Lutjanus monostigma	60	59	Predator	solitary	UpperBenthic	tropical	1	1	10
Lutjanus russellii	50	77	Predator	solitary	UpperBenthic	tropical	0	1	10
Lutjanus vitta	40	62	Predator	solitary	UpperBenthic	tropical	0	1	10
Macropharyngodon choati	7.6	30	Predator	solitary	UpperBenthic	tropical	0	1	10
Macropharyngodon kuiteri	10	50	Predator	solitary	UpperBenthic	tropical	0	1	10
Macropharyngodon meleagris	15	30	Predator	groups	UpperBenthic	tropical	1	1	10
Macropharyngodon negrosensis	12	24	Predator	solitary	UpperBenthic	tropical	1	1	10
Macropharyngodon ornatus	13	28	Predator	solitary	UpperBenthic	tropical	0	1	10
Macropharyngodon sp.	13	28	Predator	solitary	Benthic	tropical	1	0	15
Malacanthus brevirostris	32	45	Predator	pairs	Demersal	tropical	0	1	12
Mecaenichthys immaculatus	12	15	Herbivore	solitary	Benthic	subtropical	0	1	8
Meiacanthus atrodorsalis	11	29	Predator	solitary	Benthic	tropical	1	0	15
Meiacanthus kamoharai	6	19	Predator	solitary	Benthic	subtropical	1	0	15
Meiacanthus lineatus	9.5	NA	Predator	solitary	UpperBenthic	subtropical	0	1	10
Melichthys vidua	40	56	Herbivore	solitary	UpperBenthic	tropical	1	1	6
Meuschenia trachylepis	40	30	Herbivore	pairs	Benthic	subtropical	0	1	8
Microcanthus strigatus	16	139	Omnivore	groups	UpperBenthic	tropical	0	1	1
Mobula birostris	450	120	Planktivore	solitary	Pelagic	tropical	0	1	18
Monodactylus argenteus	27	50	Herbivore	schools	ReefPelagic	tropical	0	1	7
Monotaxis grandoculis	60	99	Predator	groups	UpperBenthic	tropical	1	1	10
Mulloidichthys flavolineatus	43	75	Predator	schools	UpperBenthic	tropical	1	1	10
Mulloidichthys vanicolensis	38	112	Predator	schools	UpperBenthic	tropical	1	1	10
Myripristis berndti	30	156	Planktivore	solitary	SubBenthic	tropical	1	1	3
Myripristis hexagona	30	37	Planktivore	groups	SubBenthic	tropical	1	0	5
Myripristis kuntee	26	56	Planktivore	solitary	Demersal	tropical	1	1	2
Myripristis murdjan	60	49	Planktivore	solitary	Benthic	tropical	1	1	4
Myripristis vittata	25	77	Planktivore	schools	SubBenthic	tropical	1	1	5
Naso annulatus	100	59	Planktivore	schools	ReefPelagic	tropical	0	1	5
Naso brachycentron	90	22	Omnivore	groups	ReefPelagic	tropical	0	1	7
Naso brevirostris	60	120	Herbivore	schools	ReefPelagic	tropical	0	1	7
Naso hexacanthus	75	144	Planktivore	schools	ReefPelagic	tropical	1	1	5
Naso lituratus	46	90	Herbivore	solitary	UpperBenthic	tropical	1	1	6
Naso sp.	60	38	Planktivore	schools	UpperBenthic	tropical	0	1	2
Naso tuberosus	60	NA	Herbivore	groups	ReefPelagic	tropical	0	1	7
Naso unicornis	70	179	Herbivore	solitary	UpperBenthic	tropical	1	1	6
Naso vlamingii	60	49	Omnivore	schools	UpperBenthic	tropical	1	1	1
Nemateleotris magnifica	9	64	Planktivore	pairs	Benthic	tropical	1	0	4
Neoditrema ransonnetii	13	NA	Planktivore	schools	SubBenthic	subtropical	1	0	5
Neoglyphidodon melas	18	11	Corrallivore	solitary	Demersal	tropical	1	1	16
Neoglyphidodon nigroris	13	21	Omnivore	solitary	Benthic	tropical	1	1	8
Neoglyphidodon polyacanthus	12	28	Planktivore	solitary	Benthic	subtropical	0	1	4
Neoniphon argenteus	24	17	Predator	groups	Demersal	tropical	1	0	12
Neoniphon sammara	32	46	Predator	schools	Demersal	tropical	1	1	12
Neopomacentrus azysron	7.5	11	Planktivore	groups	UpperBenthic	tropical	0	1	2
Neopomacentrus bankieri	8	9	Planktivore	groups	UpperBenthic	tropical	0	1	2
Neopomacentrus cyanomos	8	25	Planktivore	groups	UpperBenthic	tropical	0	1	2
Neotrygon kuhlii	70	170	Predator	solitary	Demersal	tropical	0	1	12
Notolabrus gymnogenis	23	35	Predator	solitary	Benthic	subtropical	0	1	15
Novaculichthys taeniourus	30	22	Predator	pairs	Benthic	tropical	1	1	15
Ogilbyina novaehollandiae	10	10	Predator	solitary	Demersal	tropical	0	1	12
Ogilbyina queenslandiae	15	10	Predator	solitary	Demersal	tropical	0	1	12
Olisthops cyanomelas	35	14	Herbivore	solitary	Benthic	subtropical	0	1	8
Ophthalmolepis lineolata	40	58	Predator	groups	UpperBenthic	subtropical	0	1	10
Oplegnathus fasciatus	80	134	Predator	solitary	Benthic	subtropical	1	0	15
Oplegnathus punctatus	86	132	Predator	solitary	Benthic	subtropical	1	0	15
Orectolobus maculatus	320	110	Piscivore	solitary	Demersal	subtropical	0	1	14
Orectolobus ornatus	290	100	Piscivore	solitary	Demersal	tropical	0	1	14
Orectolobus sp.	290	100	Piscivore	solitary	Demersal	tropical	0	1	14
Ostorhinchus angustatus	11	59	Predator	solitary	Benthic	tropical	0	1	15
Ostorhinchus aureus	14.5	39	Predator	groups	Benthic	tropical	1	1	15
Ostorhinchus capricornis	5.8	13	Planktivore	groups	Benthic	subtropical	0	1	4
Ostorhinchus doederleini	14	10	Predator	solitary	Benthic	subtropical	1	0	15
Ostorhinchus endekataenia	14	20	Predator	groups	Benthic	tropical	1	0	15
Ostorhinchus fasciatus	10.3	126	Predator	groups	Benthic	tropical	0	1	15
Ostorhinchus limenus	14	14	Predator	groups	Benthic	subtropical	1	1	15
Ostorhinchus luteus	4.4	48	Predator	groups	Benthic	tropical	1	0	15
Ostorhinchus multilineatus	10	23	Predator	groups	Benthic	tropical	0	1	15
Ostorhinchus notatus	10	20	Predator	groups	Benthic	tropical	1	0	15
Ostorhinchus properuptus	6	29	Planktivore	schools	Benthic	subtropical	1	1	4
Ostorhinchus semilineatus	12	100	Predator	groups	Benthic	subtropical	1	0	15
Ostracion cubicus	45	200	Predator	pairs	Benthic	tropical	0	1	15
Ostracion immaculatus	25	NA	Predator	pairs	Benthic	subtropical	1	0	15
Ostracion meleagris	25	29	Omnivore	solitary	Benthic	tropical	1	1	8
Oxycheilinus arenatus	21	35	Predator	solitary	Benthic	tropical	0	1	15
Oxycheilinus bimaculatus	15	108	Predator	solitary	Benthic	tropical	1	1	15
Oxycheilinus digramma	40	57	Predator	solitary	UpperBenthic	tropical	0	1	10
Oxycheilinus mentalis	20	19	Predator	solitary	Benthic	tropical	1	0	15
Oxycheilinus orientalis	20	70	Predator	solitary	Demersal	tropical	0	1	12
Oxycheilinus unifasciatus	46	159	Predator	solitary	UpperBenthic	tropical	1	1	10
Oxymonacanthus longirostris	12	34	Predator	pairs	Demersal	tropical	1	1	12
Pagrus auratus	130	200	Predator	groups	ReefPelagic	subtropical	0	1	19
Paracaesio xanthura	50	145	Planktivore	schools	ReefPelagic	tropical	0	1	5
Paracanthurus hepatus	31	38	Planktivore	groups	UpperBenthic	tropical	0	1	2
Parachaetodon ocellatus	18	35	Predator	solitary	SubBenthic	tropical	0	1	3
Paracirrhites arcatus	20	90	Predator	solitary	Demersal	tropical	1	1	12
Paracirrhites forsteri	22	34	Predator	solitary	Demersal	tropical	1	1	12
Parajulis poecilepterus	34	15	Predator	groups	UpperBenthic	subtropical	1	0	10
Paraluteres prionurus	11	24	Omnivore	pairs	Benthic	tropical	1	1	8
Parapercis clathrata	24	47	Predator	pairs	Benthic	tropical	1	1	15
Parapercis cylindrica	23	19	Omnivore	solitary	Benthic	tropical	0	1	8
Parapercis millepunctata	18	47	Predator	solitary	Benthic	tropical	0	1	15
Parapercis multiplicata	15	36	Predator	solitary	Benthic	tropical	1	0	15
Parapercis pulchella	20	49	Predator	solitary	Benthic	tropical	1	0	15
Parapercis ramsayi	20	75	Predator	solitary	Benthic	subtropical	0	1	15
Parapercis snyderi	11	30	Predator	solitary	Benthic	subtropical	1	0	15
Parapercis stricticeps	18	20	Predator	solitary	Benthic	subtropical	0	1	15
Parapercis tetracantha	26	13	Predator	solitary	Benthic	tropical	1	0	15
Paraplesiops poweri	8.3	10	Predator	solitary	Benthic	subtropical	0	1	15
Parapriacanthus ransonneti	10	200	Planktivore	schools	SubBenthic	tropical	0	1	5
Parapristipoma trilineatum	40	40	Planktivore	schools	UpperBenthic	subtropical	1	0	2
Parma microlepis	14	28	Herbivore	solitary	Benthic	subtropical	0	1	8
Parma oligolepis	16.5	18	Herbivore	solitary	Benthic	tropical	0	1	8
Parma polylepis	21	39	Herbivore	solitary	Benthic	subtropical	0	1	8
Parma unifasciata	18	29	Herbivore	solitary	Benthic	subtropical	0	1	8
Parupeneus barberinoides	30	99	Predator	solitary	Benthic	tropical	0	1	15
Parupeneus barberinus	60	99	Predator	solitary	Benthic	tropical	1	1	15
Parupeneus biaculeatus	24	9	Predator	groups	Benthic	subtropical	1	0	15
Parupeneus ciliatus	38	89	Predator	solitary	Benthic	tropical	1	1	15
Parupeneus crassilabris	38	79	Predator	solitary	Benthic	tropical	1	0	15
Parupeneus cyclostomus	50	123	Predator	pairs	Benthic	tropical	1	1	15
Parupeneus indicus	45	20	Predator	pairs	Benthic	tropical	1	0	15
Parupeneus multifasciatus	35	158	Predator	solitary	Benthic	tropical	1	1	15
Parupeneus pleurostigma	33	119	Predator	solitary	Benthic	tropical	0	1	15
Parupeneus spilurus	50	50	Predator	groups	UpperBenthic	subtropical	1	1	10
Pempheris adusta	17	20	Planktivore	schools	SubBenthic	subtropical	1	0	5
Pempheris affinis	15	23	Planktivore	schools	SubBenthic	subtropical	0	1	5
Pempheris compressa	20	23	Planktivore	schools	SubBenthic	subtropical	0	1	5
Pempheris schwenkii	15	35	Planktivore	schools	Benthic	tropical	1	0	4
Pempheris ypsilychnus	12	23	Planktivore	schools	Benthic	tropical	0	1	4
Pentapodus emeryii	35	22	Predator	solitary	UpperBenthic	tropical	0	1	10
Pentapodus paradiseus	30	60	Predator	solitary	UpperBenthic	tropical	0	1	10
Pervagor alternans	16	15	Omnivore	pairs	Benthic	tropical	0	1	8
Pervagor janthinosoma	13	12	Omnivore	pairs	Benthic	tropical	1	1	8
Pervagor melanocephalus	16	20	Omnivore	pairs	Benthic	tropical	1	0	8
Petroscirtes breviceps	11	14	Omnivore	solitary	Demersal	tropical	1	0	13
Petroscirtes fallax	9.5	NA	Detritivore	solitary	Demersal	subtropical	0	1	9
Pictilabrus laticlavius	23	38	Predator	solitary	Benthic	subtropical	0	1	15
Plagiotremus rhinorhynchos	12	39	Piscivore	solitary	Benthic	tropical	1	1	15
Plagiotremus tapeinosoma	14	29	Predator	solitary	UpperBenthic	tropical	1	1	10
Platax batavianus	65	35	Omnivore	solitary	UpperBenthic	tropical	0	1	1
Platax orbicularis	60	25	Omnivore	groups	UpperBenthic	tropical	1	1	1
Platax teira	70	22	Predator	groups	UpperBenthic	tropical	0	1	10
Platycephalus fuscus	120	30	Predator	solitary	Demersal	subtropical	0	1	12
Plectorhinchus chaetodonoides	72	29	Predator	solitary	Benthic	tropical	0	1	15
Plectorhinchus diagrammus	40	14	Predator	solitary	Benthic	tropical	1	1	15
Plectorhinchus flavomaculatus	60	23	Predator	groups	Benthic	tropical	1	1	15
Plectorhinchus gibbosus	75	17	Predator	groups	Benthic	tropical	0	1	15
Plectorhinchus lessonii	40	34	Predator	solitary	Benthic	tropical	1	1	15
Plectorhinchus picus	84	47	Predator	solitary	Benthic	tropical	1	1	15
Plectorhinchus unicolor	80	80	Predator	solitary	Benthic	tropical	0	1	15
Plectorhinchus vittatus	72	23	Predator	solitary	Benthic	tropical	1	1	15
Plectroglyphidodon dickii	11	14	Corrallivore	solitary	Demersal	tropical	1	1	16
Plectroglyphidodon johnstonianus	14	17	Corrallivore	solitary	Demersal	tropical	1	1	16
Plectroglyphidodon lacrymatus	10	39	Herbivore	solitary	Benthic	tropical	1	1	8
Plectroglyphidodon leucozonus	12	6	Herbivore	solitary	Benthic	tropical	0	1	8
Plectropomus areolatus	73	19	Piscivore	solitary	Benthic	tropical	0	1	15
Plectropomus leopardus	120	97	Piscivore	solitary	UpperBenthic	tropical	1	1	14
Plectropomus maculatus	100	95	Predator	solitary	UpperBenthic	tropical	0	1	10
Plotosus japonicus	18.3	59	Predator	schools	Benthic	subtropical	1	0	15
Pomacanthus imperator	40	99	Omnivore	pairs	Benthic	tropical	1	1	8
Pomacanthus semicirculatus	40	39	Omnivore	pairs	UpperBenthic	tropical	1	1	1
Pomacanthus sexstriatus	46	57	Predator	pairs	UpperBenthic	tropical	1	1	10
Pomacentrus alexanderae	9	55	Omnivore	solitary	Benthic	tropical	1	0	8
Pomacentrus amboinensis	9	38	Planktivore	solitary	Benthic	tropical	1	1	4
Pomacentrus australis	8	30	Planktivore	solitary	Benthic	tropical	0	1	4
Pomacentrus bankanensis	9	12	Herbivore	solitary	Benthic	tropical	1	1	8
Pomacentrus brachialis	8	34	Planktivore	solitary	UpperBenthic	tropical	1	1	2
Pomacentrus burroughi	8.5	14	Omnivore	solitary	Demersal	tropical	0	1	13
Pomacentrus chrysurus	9	5	Omnivore	solitary	Benthic	tropical	0	1	8
Pomacentrus coelestis	9	19	Omnivore	groups	Benthic	tropical	1	1	8
Pomacentrus imitator	11	23	Planktivore	solitary	UpperBenthic	tropical	0	1	2
Pomacentrus lepidogenys	9	11	Planktivore	groups	UpperBenthic	tropical	1	1	2
Pomacentrus moluccensis	9	13	Planktivore	solitary	Demersal	tropical	1	1	2
Pomacentrus nagasakiensis	11	32	Planktivore	solitary	Benthic	tropical	1	1	4
Pomacentrus nigromanus	9	54	Planktivore	solitary	Benthic	tropical	0	1	4
Pomacentrus pavo	8.5	17	Planktivore	groups	UpperBenthic	tropical	1	1	2
Pomacentrus philippinus	10	11	Omnivore	solitary	UpperBenthic	tropical	1	0	1
Pomacentrus vaiuli	10	44	Omnivore	solitary	Benthic	tropical	1	1	8
Pomacentrus wardi	8	19	Herbivore	solitary	Benthic	tropical	0	1	8
Pomachromis richardsoni	6	20	Omnivore	groups	UpperBenthic	tropical	1	0	1
Priacanthus blochii	35	15	Predator	groups	Benthic	tropical	0	1	15
Priacanthus hamrur	45	200	Predator	groups	Benthic	tropical	1	1	15
Priacanthus macracanthus	30	200	Predator	groups	Benthic	subtropical	0	1	15
Prionurus maculatus	45	15	Herbivore	schools	UpperBenthic	subtropical	0	1	6
Prionurus microlepidotus	70	20	Omnivore	schools	UpperBenthic	subtropical	0	1	1
Prionurus scalprum	50	NA	Herbivore	groups	Benthic	subtropical	1	0	8
Pseudanthias cooperi	14	81	Planktivore	schools	UpperBenthic	tropical	0	1	2
Pseudanthias fasciatus	21	130	Planktivore	schools	UpperBenthic	tropical	0	1	2
Pseudanthias hypselosoma	19	44	Planktivore	schools	UpperBenthic	tropical	1	1	2
Pseudanthias pascalus	20	55	Planktivore	schools	UpperBenthic	tropical	1	0	2
Pseudanthias pictilis	13.5	28	Planktivore	schools	UpperBenthic	subtropical	0	1	2
Pseudanthias squamipinnis	15	55	Planktivore	schools	UpperBenthic	tropical	1	1	2
Pseudobalistes fuscus	55	20	Omnivore	solitary	UpperBenthic	tropical	0	1	1
Pseudoblennius cottoides	13	13	Predator	solitary	Benthic	subtropical	1	0	15
Pseudoblennius marmoratus	11	13	Predator	solitary	Benthic	subtropical	1	0	15
Pseudoblennius zonostigma	12	12	Predator	solitary	Benthic	subtropical	1	0	15
Pseudocaranx dentex	122	200	Predator	groups	Pelagic	subtropical	0	1	11
Pseudocheilinus evanidus	9	55	Predator	solitary	Benthic	tropical	1	0	15
Pseudocheilinus hexataenia	10	34	Predator	solitary	Demersal	tropical	1	1	12
Pseudocheilinus octotaenia	14	48	Predator	solitary	Demersal	tropical	1	0	12
Pseudochromis fuscus	10	28	Predator	solitary	Benthic	tropical	0	1	15
Pseudochromis marshallensis	8	30	Predator	solitary	Benthic	tropical	1	0	15
Pseudocoris yamashiroi	16	25	Planktivore	schools	UpperBenthic	tropical	1	1	2
Pseudojuloides cerasinus	14	59	Predator	solitary	UpperBenthic	tropical	0	1	10
Pseudojuloides elongatus	14	10	Predator	solitary	UpperBenthic	subtropical	0	1	10
Pseudolabrus eoethinus	20	10	Predator	groups	UpperBenthic	subtropical	1	0	10
Pseudolabrus guentheri	18	20	Predator	solitary	UpperBenthic	subtropical	0	1	10
Pseudolabrus luculentus	17	40	Predator	solitary	UpperBenthic	subtropical	0	1	10
Pseudolabrus sieboldi	25	98	Predator	groups	UpperBenthic	subtropical	1	0	10
Pteragogus aurigarius	17	10.5	Predator	solitary	Benthic	subtropical	1	0	15
Pteragogus enneacanthus	15	22	Predator	solitary	Benthic	tropical	0	1	15
Ptereleotris evides	14	13	Planktivore	schools	UpperBenthic	tropical	1	1	2
Ptereleotris hanae	12	47	Planktivore	pairs	Demersal	tropical	1	0	2
Ptereleotris microlepis	13	49	Planktivore	schools	Demersal	tropical	0	1	2
Pterocaesio chrysozona	21	23	Planktivore	schools	ReefPelagic	tropical	0	1	5
Pterocaesio digramma	30	50	Planktivore	schools	ReefPelagic	tropical	0	1	5
Pterocaesio tile	30	59	Planktivore	schools	ReefPelagic	tropical	0	1	5
Pterogobius elapoides	8.3	25	Predator	solitary	ReefPelagic	subtropical	1	0	19
Pterogobius virgo	25	12	Predator	solitary	Benthic	subtropical	1	0	15
Pterogobius zacalles	16.2	10	Predator	solitary	Benthic	subtropical	1	0	15
Pterogobius zonoleucus	6.7	25	Planktivore	solitary	Benthic	subtropical	1	0	4
Pterois volitans	38	53	Predator	solitary	Benthic	tropical	1	1	15
Pygoplites diacanthus	26	80	Omnivore	pairs	SubBenthic	tropical	1	0	8
Rachycentron canadum	200	200	Predator	solitary	Pelagic	tropical	0	1	11
Rastrelliger kanagurta	35	70	Planktivore	schools	Pelagic	tropical	0	1	5
Remora remora	86	200	Predator	solitary	Pelagic	tropical	0	1	11
Rhabdosargus sarba	80	57	Predator	groups	ReefPelagic	tropical	0	1	19
Rhinecanthus lunula	28	40	Predator	solitary	Benthic	subtropical	0	1	15
Roa modesta	17	200	Predator	groups	Benthic	subtropical	1	0	15
Sargocentron caudimaculatum	25	23	Predator	solitary	Benthic	tropical	1	1	15
Sargocentron diadema	17	59	Predator	groups	Benthic	tropical	1	1	15
Sargocentron rubrum	32	83	Predator	solitary	Benthic	tropical	1	0	15
Sargocentron sp.	25	59	Predator	solitary	Benthic	tropical	0	1	15
Saurida gracilis	32	135	Piscivore	solitary	Benthic	tropical	1	0	15
Scarus altipinnis	60	49	Herbivore	groups	UpperBenthic	tropical	0	1	6
Scarus chameleon	31	27	Herbivore	schools	UpperBenthic	tropical	1	1	6
Scarus dimidiatus	40	24	Herbivore	solitary	UpperBenthic	tropical	0	1	6
Scarus festivus	45	27	Herbivore	solitary	UpperBenthic	tropical	1	1	6
Scarus flavipectoralis	40	38	Herbivore	solitary	UpperBenthic	tropical	0	1	6
Scarus forsteni	55	27	Herbivore	solitary	UpperBenthic	tropical	1	1	6
Scarus frenatus	47	24	Herbivore	solitary	UpperBenthic	tropical	1	1	6
Scarus fuscocaudalis	25	25	Herbivore	solitary	UpperBenthic	tropical	1	1	6
Scarus ghobban	90	34	Herbivore	solitary	UpperBenthic	tropical	1	1	6
Scarus globiceps	45	29	Herbivore	groups	UpperBenthic	tropical	0	1	6
Scarus hypselopterus	31	20	Herbivore	solitary	UpperBenthic	tropical	1	0	6
Scarus niger	40	20	Herbivore	solitary	UpperBenthic	tropical	1	1	6
Scarus oviceps	35	19	Herbivore	solitary	UpperBenthic	tropical	1	0	6
Scarus ovifrons	78	17	Herbivore	groups	UpperBenthic	subtropical	1	0	6
Scarus prasiognathos	70	24	Herbivore	groups	UpperBenthic	tropical	1	0	6
Scarus psittacus	30	23	Herbivore	solitary	UpperBenthic	tropical	1	1	6
Scarus rivulatus	40	19	Herbivore	schools	UpperBenthic	tropical	1	1	6
Scarus rubroviolaceus	70	35	Herbivore	solitary	UpperBenthic	tropical	1	1	6
Scarus schlegeli	40	49	Herbivore	solitary	UpperBenthic	tropical	1	1	6
Scarus sp.	30	29	Herbivore	solitary	UpperBenthic	tropical	1	1	6
Scarus spinus	30	23	Herbivore	solitary	UpperBenthic	tropical	1	1	6
Schuettea scalaripinnis	20	20	Planktivore	schools	UpperBenthic	subtropical	0	1	2
Scolopsis affinis	24	57	Predator	solitary	UpperBenthic	tropical	0	1	10
Scolopsis bilineata	25	24	Predator	solitary	UpperBenthic	tropical	1	1	10
Scolopsis ciliata	25	23	Predator	groups	UpperBenthic	tropical	1	0	10
Scolopsis margaritifera	28	23	Predator	solitary	UpperBenthic	tropical	0	1	10
Scolopsis monogramma	38	48	Predator	solitary	UpperBenthic	tropical	0	1	10
Scomberoides lysan	110	100	Predator	schools	Pelagic	tropical	0	1	11
Scorpaena cardinalis	18	152	Predator	solitary	Benthic	subtropical	0	1	15
Scorpaenodes evides	10.5	39	Piscivore	solitary	Benthic	subtropical	1	0	15
Scorpis lineolata	30	29	Planktivore	schools	ReefPelagic	subtropical	0	1	5
Scyliorhinus sp.	45	NA	Predator	solitary	Demersal	subtropical	0	1	12
Sebastapistes cyanostigma	10	28	Predator	solitary	Demersal	tropical	1	0	12
Sebastes inermis	35	28	Predator	groups	Benthic	subtropical	1	0	15
Sebastes joyneri	30	28	Predator	groups	Benthic	subtropical	1	0	15
Sebastiscus marmoratus	30	20	Predator	solitary	Benthic	subtropical	1	0	15
Selar boops	25	200	Planktivore	schools	Pelagic	subtropical	0	1	5
Selaroides leptolepis	22	49	Predator	schools	Pelagic	subtropical	0	1	11
Seriola dumerili	190	200	Predator	schools	Pelagic	subtropical	0	1	11
Seriola lalandi	250	200	Predator	schools	Pelagic	subtropical	0	1	11
Siganus argenteus	40	40	Herbivore	schools	UpperBenthic	tropical	1	1	6
Siganus corallinus	34	27	Herbivore	pairs	Demersal	tropical	1	1	13
Siganus doliatus	25	13	Herbivore	pairs	UpperBenthic	tropical	0	1	6
Siganus fuscescens	40	50	Herbivore	schools	UpperBenthic	subtropical	1	1	6
Siganus lineatus	43	25	Herbivore	schools	UpperBenthic	tropical	0	1	6
Siganus punctatus	40	39	Herbivore	pairs	UpperBenthic	tropical	1	0	6
Siganus spinus	28	49	Herbivore	pairs	UpperBenthic	tropical	0	1	6
Siganus unimaculatus	20	29	Herbivore	pairs	UpperBenthic	tropical	1	0	6
Siganus virgatus	30	19	Herbivore	pairs	UpperBenthic	tropical	1	1	6
Siganus vulpinus	25	28	Herbivore	pairs	Demersal	tropical	0	1	13
Siphamia cephalotes	5	7	Planktivore	schools	Benthic	subtropical	0	1	4
Sphyraena flavicauda	60	23	Predator	schools	ReefPelagic	tropical	0	1	19
Sphyraena helleri	80	89	Predator	schools	UpperBenthic	tropical	0	1	10
Sphyraena jello	150	180	Predator	solitary	UpperBenthic	tropical	0	1	10
Sphyraena qenie	170	99	Predator	schools	ReefPelagic	tropical	0	1	19
Stegastes altus	15	15	Herbivore	solitary	Benthic	subtropical	1	0	8
Stegastes apicalis	15	8	Herbivore	solitary	Benthic	subtropical	0	1	8
Stegastes fasciolatus	16.5	29	Herbivore	solitary	Benthic	tropical	1	1	8
Stegastes gascoynei	15	29	Herbivore	solitary	Benthic	subtropical	0	1	8
Stegostoma fasciatum	354	63	Predator	solitary	UpperBenthic	tropical	0	1	10
Stephanolepis cirrhifer	30	10	Omnivore	solitary	Benthic	subtropical	1	0	8
Stethojulis bandanensis	15	27	Predator	solitary	UpperBenthic	tropical	1	1	10
Stethojulis interrupta	13	18	Predator	solitary	UpperBenthic	tropical	0	1	10
Stethojulis strigiventer	15	13	Predator	solitary	UpperBenthic	tropical	0	1	10
Stethojulis terina	12.6	5	Predator	solitary	UpperBenthic	subtropical	1	0	10
Stethojulis trilineata	15	20	Predator	solitary	UpperBenthic	tropical	0	1	10
Suezichthys arquatus	13.5	87	Predator	solitary	UpperBenthic	subtropical	1	1	10
Sufflamen bursa	25	87	Omnivore	solitary	UpperBenthic	tropical	1	1	1
Sufflamen chrysopterum	30	29	Omnivore	solitary	UpperBenthic	tropical	1	1	1
Sufflamen fraenatum	38	178	Omnivore	solitary	UpperBenthic	tropical	1	1	1
Symphorichthys spilurus	60	55	Predator	solitary	ReefPelagic	tropical	0	1	19
Synodus dermatogenys	24	90	Piscivore	solitary	Benthic	tropical	1	0	15
Synodus variegatus	40	118	Piscivore	pairs	Benthic	tropical	1	1	15
Taeniamia fucata	10	58	Predator	schools	Benthic	tropical	0	1	15
Taeniamia leai	9	14	Predator	schools	Benthic	tropical	0	1	15
Taeniamia zosterophora	8	39	Predator	schools	Demersal	tropical	0	1	12
Taeniura lymma	35	19	Predator	solitary	Demersal	tropical	0	1	12
Takifugu poecilonotus	20	21	Predator	groups	Benthic	subtropical	1	0	15
Thalassoma amblycephalum	16	14	Planktivore	groups	UpperBenthic	tropical	1	1	2
Thalassoma cupido	20	3.5	Predator	groups	UpperBenthic	subtropical	1	0	10
Thalassoma hardwicke	20	15	Predator	solitary	UpperBenthic	tropical	1	1	10
Thalassoma jansenii	20	14	Predator	solitary	UpperBenthic	tropical	1	1	10
Thalassoma lunare	45	19	Predator	schools	UpperBenthic	tropical	1	1	10
Thalassoma lutescens	30	29	Predator	schools	UpperBenthic	tropical	1	1	10
Thalassoma purpureum	46	10	Predator	solitary	UpperBenthic	tropical	0	1	10
Thalassoma trilobatum	30	10	Predator	solitary	UpperBenthic	tropical	1	0	10
Trachinops taeniatus	12	15	Predator	schools	UpperBenthic	subtropical	0	1	10
Trachinotus baillonii	60	7	Piscivore	groups	ReefPelagic	tropical	0	1	7
Trachurus declivis	64	200	Predator	schools	Pelagic	subtropical	0	1	11
Trachurus novaezelandiae	50	200	Predator	schools	Pelagic	subtropical	0	1	11
Triaenodon obesus	213	200	Piscivore	solitary	Benthic	tropical	0	1	15
Trygonoptera testacea	47	130	Predator	solitary	Demersal	subtropical	0	1	12
Trygonorrhina fasciata	126	180	Predator	solitary	Demersal	subtropical	0	1	12
Upeneichthys lineatus	40	95	Predator	solitary	UpperBenthic	subtropical	0	1	10
Upeneus tragula	25	42	Predator	solitary	Benthic	tropical	1	1	15
Valenciennea puellaris	20	28	Omnivore	solitary	Demersal	tropical	0	1	13
Valenciennea strigata	18	24	Omnivore	solitary	Demersal	tropical	0	1	13
Variola louti	83	200	Predator	solitary	UpperBenthic	tropical	1	1	10
Variola sp.	83	200	Predator	solitary	UpperBenthic	tropical	0	1	10
Vellitor centropomus	12	15	Predator	solitary	Benthic	subtropical	1	0	15
Zanclus cornutus	23	179	Omnivore	solitary	UpperBenthic	tropical	1	1	1
Zebrasoma flavescens	20	44	Herbivore	solitary	UpperBenthic	tropical	1	0	6
Zebrasoma flavxscopas	40	44	Herbivore	solitary	UpperBenthic	tropical	1	0	6
Zebrasoma scopas	40	59	Herbivore	groups	UpperBenthic	tropical	1	1	6
Zebrasoma velifer	40	44	Herbivore	pairs	UpperBenthic	tropical	1	1	6
Zoarchias macrocephalus	12.3	10	Planktivore	solitary	Benthic	subtropical	1	0	4
Zoramia fragilis	5.5	14	Planktivore	schools	Benthic	tropical	0	1	4
