# Supplementary material for: Temperate functional niche availability not resident-invader competition shapes tropicalisation in reef fishes
Source: Nat Commun. 2023 Apr 17;14:2181. doi: 10.1038/s41467-023-37550-5 (PMC10110547; doi:10.1038/s41467-023-37550-5)
Supplement: Supplementary file 5 — Source Data [file 41467_2023_37550_MOESM5_ESM.xlsx]

## Sheet: Fig. 2a
Site.trans.ID	FG	ThermalAffinity2	tot_biom	Site	Lat	Long	totMsurv	cor_biom
4 Mile Reef_T1	1	subtropical	3255.12	4 Mile Reef	-24.9915	152.554	50	65.1023
4 Mile Reef_T1	1	tropical	1780.61	4 Mile Reef	-24.9915	152.554	50	35.6123
4 Mile Reef_T1	2	subtropical	84.327	4 Mile Reef	-24.9915	152.554	50	1.68654
4 Mile Reef_T1	2	tropical	327.968	4 Mile Reef	-24.9915	152.554	50	6.55937
4 Mile Reef_T1	4	subtropical	0	4 Mile Reef	-24.9915	152.554	50	0
4 Mile Reef_T1	4	tropical	66.7176	4 Mile Reef	-24.9915	152.554	50	1.33435
4 Mile Reef_T1	6	subtropical	3926.8	4 Mile Reef	-24.9915	152.554	50	78.536
4 Mile Reef_T1	6	tropical	0	4 Mile Reef	-24.9915	152.554	50	0
4 Mile Reef_T1	8	subtropical	775.993	4 Mile Reef	-24.9915	152.554	50	15.5199
4 Mile Reef_T1	8	tropical	610.727	4 Mile Reef	-24.9915	152.554	50	12.2145
4 Mile Reef_T1	10	subtropical	628.479	4 Mile Reef	-24.9915	152.554	50	12.5696
4 Mile Reef_T1	10	tropical	7532.36	4 Mile Reef	-24.9915	152.554	50	150.647
4 Mile Reef_T1	12	subtropical	0	4 Mile Reef	-24.9915	152.554	50	0
4 Mile Reef_T1	12	tropical	0	4 Mile Reef	-24.9915	152.554	50	0
4 Mile Reef_T1	15	subtropical	0	4 Mile Reef	-24.9915	152.554	50	0
4 Mile Reef_T1	15	tropical	1175.18	4 Mile Reef	-24.9915	152.554	50	23.5036
4 Mile Reef_T1	16	subtropical	0	4 Mile Reef	-24.9915	152.554	50	0
4 Mile Reef_T1	16	tropical	572.065	4 Mile Reef	-24.9915	152.554	50	11.4413
4 Mile Reef_T2	1	subtropical	0	4 Mile Reef	-24.9915	152.554	50	0
4 Mile Reef_T2	1	tropical	3059.25	4 Mile Reef	-24.9915	152.554	50	61.1849
4 Mile Reef_T2	2	subtropical	768.251	4 Mile Reef	-24.9915	152.554	50	15.365
4 Mile Reef_T2	2	tropical	950.853	4 Mile Reef	-24.9915	152.554	50	19.0171
4 Mile Reef_T2	4	subtropical	0	4 Mile Reef	-24.9915	152.554	50	0
4 Mile Reef_T2	4	tropical	90.0725	4 Mile Reef	-24.9915	152.554	50	1.80145
4 Mile Reef_T2	6	subtropical	0	4 Mile Reef	-24.9915	152.554	50	0
4 Mile Reef_T2	6	tropical	39.5136	4 Mile Reef	-24.9915	152.554	50	0.790271
4 Mile Reef_T2	8	subtropical	271.316	4 Mile Reef	-24.9915	152.554	50	5.42632
4 Mile Reef_T2	8	tropical	971.118	4 Mile Reef	-24.9915	152.554	50	19.4224
4 Mile Reef_T2	10	subtropical	681.181	4 Mile Reef	-24.9915	152.554	50	13.6236
4 Mile Reef_T2	10	tropical	2627.97	4 Mile Reef	-24.9915	152.554	50	52.5593
4 Mile Reef_T2	12	subtropical	0	4 Mile Reef	-24.9915	152.554	50	0
4 Mile Reef_T2	12	tropical	2198.99	4 Mile Reef	-24.9915	152.554	50	43.9798
4 Mile Reef_T2	15	subtropical	0	4 Mile Reef	-24.9915	152.554	50	0
4 Mile Reef_T2	15	tropical	644.634	4 Mile Reef	-24.9915	152.554	50	12.8927
4 Mile Reef_T2	16	subtropical	0	4 Mile Reef	-24.9915	152.554	50	0
4 Mile Reef_T2	16	tropical	158.793	4 Mile Reef	-24.9915	152.554	50	3.17586
4 Mile Reef_T3	1	subtropical	4846.79	4 Mile Reef	-24.9915	152.554	50	96.9358
4 Mile Reef_T3	2	subtropical	130.951	4 Mile Reef	-24.9915	152.554	50	2.61902
4 Mile Reef_T3	2	tropical	719.499	4 Mile Reef	-24.9915	152.554	50	14.39
4 Mile Reef_T3	4	subtropical	0	4 Mile Reef	-24.9915	152.554	50	0
4 Mile Reef_T3	4	tropical	4.39779	4 Mile Reef	-24.9915	152.554	50	0.0879557
4 Mile Reef_T3	6	subtropical	497.327	4 Mile Reef	-24.9915	152.554	50	9.94655
4 Mile Reef_T3	6	tropical	0	4 Mile Reef	-24.9915	152.554	50	0
4 Mile Reef_T3	8	subtropical	504.677	4 Mile Reef	-24.9915	152.554	50	10.0935
4 Mile Reef_T3	8	tropical	685.981	4 Mile Reef	-24.9915	152.554	50	13.7196
4 Mile Reef_T3	10	subtropical	299.896	4 Mile Reef	-24.9915	152.554	50	5.99791
4 Mile Reef_T3	12	subtropical	0	4 Mile Reef	-24.9915	152.554	50	0
4 Mile Reef_T3	12	tropical	0	4 Mile Reef	-24.9915	152.554	50	0
4 Mile Reef_T3	15	subtropical	0	4 Mile Reef	-24.9915	152.554	50	0
4 Mile Reef_T3	15	tropical	7778.53	4 Mile Reef	-24.9915	152.554	50	155.571
4 Mile Reef_T3	16	subtropical	0	4 Mile Reef	-24.9915	152.554	50	0
4 Mile Reef_T3	16	tropical	3643.47	4 Mile Reef	-24.9915	152.554	50	72.8694
4 Mile Reef_T4	1	subtropical	2296.13	4 Mile Reef	-24.9915	152.554	50	45.9227
4 Mile Reef_T4	1	tropical	1691.36	4 Mile Reef	-24.9915	152.554	50	33.8272
4 Mile Reef_T4	2	subtropical	13.6261	4 Mile Reef	-24.9915	152.554	50	0.272522
4 Mile Reef_T4	2	tropical	393.434	4 Mile Reef	-24.9915	152.554	50	7.86867
4 Mile Reef_T4	4	subtropical	0	4 Mile Reef	-24.9915	152.554	50	0
4 Mile Reef_T4	4	tropical	241.948	4 Mile Reef	-24.9915	152.554	50	4.83896
4 Mile Reef_T4	6	subtropical	0	4 Mile Reef	-24.9915	152.554	50	0
4 Mile Reef_T4	6	tropical	0	4 Mile Reef	-24.9915	152.554	50	0
4 Mile Reef_T4	8	subtropical	0	4 Mile Reef	-24.9915	152.554	50	0
4 Mile Reef_T4	8	tropical	35.5461	4 Mile Reef	-24.9915	152.554	50	0.710921
4 Mile Reef_T4	10	subtropical	678.182	4 Mile Reef	-24.9915	152.554	50	13.5636
4 Mile Reef_T4	10	tropical	2585.35	4 Mile Reef	-24.9915	152.554	50	51.707
4 Mile Reef_T4	12	subtropical	0	4 Mile Reef	-24.9915	152.554	50	0
4 Mile Reef_T4	12	tropical	0	4 Mile Reef	-24.9915	152.554	50	0
4 Mile Reef_T4	15	subtropical	48.4942	4 Mile Reef	-24.9915	152.554	50	0.969883
4 Mile Reef_T4	15	tropical	6.75299	4 Mile Reef	-24.9915	152.554	50	0.13506
4 Mile Reef_T4	16	subtropical	0	4 Mile Reef	-24.9915	152.554	50	0
4 Mile Reef_T4	16	tropical	408.96	4 Mile Reef	-24.9915	152.554	50	8.17919
4 Mile Reef_T5	1	subtropical	7552.83	4 Mile Reef	-24.9915	152.554	50	151.057
4 Mile Reef_T5	1	tropical	1959.49	4 Mile Reef	-24.9915	152.554	50	39.1899
4 Mile Reef_T5	2	subtropical	1536.72	4 Mile Reef	-24.9915	152.554	50	30.7344
4 Mile Reef_T5	2	tropical	628.976	4 Mile Reef	-24.9915	152.554	50	12.5795
4 Mile Reef_T5	4	subtropical	0	4 Mile Reef	-24.9915	152.554	50	0
4 Mile Reef_T5	4	tropical	124.824	4 Mile Reef	-24.9915	152.554	50	2.49649
4 Mile Reef_T5	6	subtropical	128.699	4 Mile Reef	-24.9915	152.554	50	2.57398
4 Mile Reef_T5	6	tropical	0	4 Mile Reef	-24.9915	152.554	50	0
4 Mile Reef_T5	8	subtropical	0	4 Mile Reef	-24.9915	152.554	50	0
4 Mile Reef_T5	8	tropical	200.692	4 Mile Reef	-24.9915	152.554	50	4.01385
4 Mile Reef_T5	10	subtropical	364.91	4 Mile Reef	-24.9915	152.554	50	7.2982
4 Mile Reef_T5	10	tropical	5459.93	4 Mile Reef	-24.9915	152.554	50	109.199
4 Mile Reef_T5	12	subtropical	0	4 Mile Reef	-24.9915	152.554	50	0
4 Mile Reef_T5	12	tropical	0	4 Mile Reef	-24.9915	152.554	50	0
4 Mile Reef_T5	15	subtropical	0	4 Mile Reef	-24.9915	152.554	50	0
4 Mile Reef_T5	15	tropical	1730.89	4 Mile Reef	-24.9915	152.554	50	34.6177
4 Mile Reef_T5	16	subtropical	0	4 Mile Reef	-24.9915	152.554	50	0
4 Mile Reef_T5	16	tropical	1799.72	4 Mile Reef	-24.9915	152.554	50	35.9945
Bargara Reef North_T1	1	subtropical	0	Bargara Reef North	-24.8095	152.472	50	0
Bargara Reef North_T1	1	tropical	42.2797	Bargara Reef North	-24.8095	152.472	50	0.845594
Bargara Reef North_T1	2	subtropical	139.976	Bargara Reef North	-24.8095	152.472	50	2.79952
Bargara Reef North_T1	2	tropical	24.6713	Bargara Reef North	-24.8095	152.472	50	0.493426
Bargara Reef North_T1	4	subtropical	0	Bargara Reef North	-24.8095	152.472	50	0
Bargara Reef North_T1	4	tropical	107.963	Bargara Reef North	-24.8095	152.472	50	2.15926
Bargara Reef North_T1	6	tropical	0	Bargara Reef North	-24.8095	152.472	50	0
Bargara Reef North_T1	8	subtropical	0	Bargara Reef North	-24.8095	152.472	50	0
Bargara Reef North_T1	8	tropical	131.961	Bargara Reef North	-24.8095	152.472	50	2.63921
Bargara Reef North_T1	10	subtropical	561.738	Bargara Reef North	-24.8095	152.472	50	11.2348
Bargara Reef North_T1	10	tropical	694.382	Bargara Reef North	-24.8095	152.472	50	13.8876
Bargara Reef North_T1	12	subtropical	0	Bargara Reef North	-24.8095	152.472	50	0
Bargara Reef North_T1	12	tropical	0	Bargara Reef North	-24.8095	152.472	50	0
Bargara Reef North_T1	15	subtropical	11.9248	Bargara Reef North	-24.8095	152.472	50	0.238496
Bargara Reef North_T1	15	tropical	6418.13	Bargara Reef North	-24.8095	152.472	50	128.363
Bargara Reef North_T1	16	subtropical	0	Bargara Reef North	-24.8095	152.472	50	0
Bargara Reef North_T1	16	tropical	284.35	Bargara Reef North	-24.8095	152.472	50	5.687
Bargara Reef North_T2	1	subtropical	0	Bargara Reef North	-24.8095	152.472	50	0
Bargara Reef North_T2	1	tropical	0	Bargara Reef North	-24.8095	152.472	50	0
Bargara Reef North_T2	2	subtropical	210.562	Bargara Reef North	-24.8095	152.472	50	4.21124
Bargara Reef North_T2	2	tropical	30.9047	Bargara Reef North	-24.8095	152.472	50	0.618093
Bargara Reef North_T2	4	subtropical	0	Bargara Reef North	-24.8095	152.472	50	0
Bargara Reef North_T2	4	tropical	154.937	Bargara Reef North	-24.8095	152.472	50	3.09874
Bargara Reef North_T2	6	subtropical	10460.7	Bargara Reef North	-24.8095	152.472	50	209.214
Bargara Reef North_T2	6	tropical	0	Bargara Reef North	-24.8095	152.472	50	0
Bargara Reef North_T2	8	subtropical	0	Bargara Reef North	-24.8095	152.472	50	0
Bargara Reef North_T2	8	tropical	212.545	Bargara Reef North	-24.8095	152.472	50	4.2509
Bargara Reef North_T2	10	subtropical	1000.76	Bargara Reef North	-24.8095	152.472	50	20.0152
Bargara Reef North_T2	10	tropical	4069.5	Bargara Reef North	-24.8095	152.472	50	81.3899
Bargara Reef North_T2	12	subtropical	0	Bargara Reef North	-24.8095	152.472	50	0
Bargara Reef North_T2	12	tropical	0	Bargara Reef North	-24.8095	152.472	50	0
Bargara Reef North_T2	15	subtropical	0	Bargara Reef North	-24.8095	152.472	50	0
Bargara Reef North_T2	15	tropical	4824.3	Bargara Reef North	-24.8095	152.472	50	96.4859
Bargara Reef North_T2	16	subtropical	0	Bargara Reef North	-24.8095	152.472	50	0
Bargara Reef North_T2	16	tropical	0	Bargara Reef North	-24.8095	152.472	50	0
Bargara Reef North_T3	1	subtropical	0	Bargara Reef North	-24.8095	152.472	50	0
Bargara Reef North_T3	1	tropical	0	Bargara Reef North	-24.8095	152.472	50	0
Bargara Reef North_T3	2	subtropical	126.395	Bargara Reef North	-24.8095	152.472	50	2.5279
Bargara Reef North_T3	2	tropical	88.4488	Bargara Reef North	-24.8095	152.472	50	1.76898
Bargara Reef North_T3	4	subtropical	0	Bargara Reef North	-24.8095	152.472	50	0
Bargara Reef North_T3	4	tropical	67.0783	Bargara Reef North	-24.8095	152.472	50	1.34157
Bargara Reef North_T3	6	tropical	0	Bargara Reef North	-24.8095	152.472	50	0
Bargara Reef North_T3	8	subtropical	0	Bargara Reef North	-24.8095	152.472	50	0
Bargara Reef North_T3	8	tropical	668.236	Bargara Reef North	-24.8095	152.472	50	13.3647
Bargara Reef North_T3	10	subtropical	1829.69	Bargara Reef North	-24.8095	152.472	50	36.5937
Bargara Reef North_T3	10	tropical	6718.42	Bargara Reef North	-24.8095	152.472	50	134.368
Bargara Reef North_T3	12	subtropical	0	Bargara Reef North	-24.8095	152.472	50	0
Bargara Reef North_T3	12	tropical	0	Bargara Reef North	-24.8095	152.472	50	0
Bargara Reef North_T3	15	subtropical	612.053	Bargara Reef North	-24.8095	152.472	50	12.2411
Bargara Reef North_T3	15	tropical	5304.59	Bargara Reef North	-24.8095	152.472	50	106.092
Bargara Reef North_T3	16	subtropical	0	Bargara Reef North	-24.8095	152.472	50	0
Bargara Reef North_T3	16	tropical	307.799	Bargara Reef North	-24.8095	152.472	50	6.15598
Bargara Reef North_T4	1	subtropical	0	Bargara Reef North	-24.8095	152.472	50	0
Bargara Reef North_T4	1	tropical	0	Bargara Reef North	-24.8095	152.472	50	0
Bargara Reef North_T4	2	subtropical	20.9041	Bargara Reef North	-24.8095	152.472	50	0.418081
Bargara Reef North_T4	2	tropical	108.147	Bargara Reef North	-24.8095	152.472	50	2.16293
Bargara Reef North_T4	4	subtropical	0	Bargara Reef North	-24.8095	152.472	50	0
Bargara Reef North_T4	4	tropical	256.763	Bargara Reef North	-24.8095	152.472	50	5.13525
Bargara Reef North_T4	6	tropical	0	Bargara Reef North	-24.8095	152.472	50	0
Bargara Reef North_T4	8	subtropical	0	Bargara Reef North	-24.8095	152.472	50	0
Bargara Reef North_T4	8	tropical	52.8008	Bargara Reef North	-24.8095	152.472	50	1.05602
Bargara Reef North_T4	10	subtropical	879.115	Bargara Reef North	-24.8095	152.472	50	17.5823
Bargara Reef North_T4	10	tropical	7682.12	Bargara Reef North	-24.8095	152.472	50	153.642
Bargara Reef North_T4	12	subtropical	0	Bargara Reef North	-24.8095	152.472	50	0
Bargara Reef North_T4	12	tropical	0	Bargara Reef North	-24.8095	152.472	50	0
Bargara Reef North_T4	15	subtropical	0	Bargara Reef North	-24.8095	152.472	50	0
Bargara Reef North_T4	15	tropical	1093.32	Bargara Reef North	-24.8095	152.472	50	21.8665
Bargara Reef North_T4	16	subtropical	0	Bargara Reef North	-24.8095	152.472	50	0
Bargara Reef North_T4	16	tropical	0	Bargara Reef North	-24.8095	152.472	50	0
Bargara Reef North_T5	1	subtropical	0	Bargara Reef North	-24.8095	152.472	50	0
Bargara Reef North_T5	1	tropical	0	Bargara Reef North	-24.8095	152.472	50	0
Bargara Reef North_T5	2	subtropical	311.457	Bargara Reef North	-24.8095	152.472	50	6.22914
Bargara Reef North_T5	2	tropical	20.7801	Bargara Reef North	-24.8095	152.472	50	0.415601
Bargara Reef North_T5	4	subtropical	0	Bargara Reef North	-24.8095	152.472	50	0
Bargara Reef North_T5	4	tropical	388.418	Bargara Reef North	-24.8095	152.472	50	7.76836
Bargara Reef North_T5	6	tropical	0	Bargara Reef North	-24.8095	152.472	50	0
Bargara Reef North_T5	8	subtropical	0	Bargara Reef North	-24.8095	152.472	50	0
Bargara Reef North_T5	8	tropical	65.5296	Bargara Reef North	-24.8095	152.472	50	1.31059
Bargara Reef North_T5	10	subtropical	1996.16	Bargara Reef North	-24.8095	152.472	50	39.9231
Bargara Reef North_T5	10	tropical	2537.78	Bargara Reef North	-24.8095	152.472	50	50.7557
Bargara Reef North_T5	12	subtropical	0	Bargara Reef North	-24.8095	152.472	50	0
Bargara Reef North_T5	12	tropical	0	Bargara Reef North	-24.8095	152.472	50	0
Bargara Reef North_T5	15	subtropical	0	Bargara Reef North	-24.8095	152.472	50	0
Bargara Reef North_T5	15	tropical	1051.54	Bargara Reef North	-24.8095	152.472	50	21.0307
Bargara Reef North_T5	16	subtropical	0	Bargara Reef North	-24.8095	152.472	50	0
Bargara Reef North_T5	16	tropical	0	Bargara Reef North	-24.8095	152.472	50	0
Big Woody Shallow_T1	1	subtropical	0	Big Woody Shallow	-25.2635	152.937	50	0
Big Woody Shallow_T1	1	tropical	102.363	Big Woody Shallow	-25.2635	152.937	50	2.04727
Big Woody Shallow_T1	2	subtropical	0	Big Woody Shallow	-25.2635	152.937	50	0
Big Woody Shallow_T1	2	tropical	550.007	Big Woody Shallow	-25.2635	152.937	50	11.0001
Big Woody Shallow_T1	4	subtropical	0	Big Woody Shallow	-25.2635	152.937	50	0
Big Woody Shallow_T1	4	tropical	0	Big Woody Shallow	-25.2635	152.937	50	0
Big Woody Shallow_T1	6	subtropical	0	Big Woody Shallow	-25.2635	152.937	50	0
Big Woody Shallow_T1	6	tropical	0	Big Woody Shallow	-25.2635	152.937	50	0
Big Woody Shallow_T1	8	subtropical	0	Big Woody Shallow	-25.2635	152.937	50	0
Big Woody Shallow_T1	8	tropical	192.643	Big Woody Shallow	-25.2635	152.937	50	3.85286
Big Woody Shallow_T1	10	subtropical	26.4075	Big Woody Shallow	-25.2635	152.937	50	0.528149
Big Woody Shallow_T1	10	tropical	22.4423	Big Woody Shallow	-25.2635	152.937	50	0.448846
Big Woody Shallow_T1	12	subtropical	0	Big Woody Shallow	-25.2635	152.937	50	0
Big Woody Shallow_T1	12	tropical	0	Big Woody Shallow	-25.2635	152.937	50	0
Big Woody Shallow_T1	15	subtropical	0	Big Woody Shallow	-25.2635	152.937	50	0
Big Woody Shallow_T1	15	tropical	1655.59	Big Woody Shallow	-25.2635	152.937	50	33.1117
Big Woody Shallow_T1	16	subtropical	0	Big Woody Shallow	-25.2635	152.937	50	0
Big Woody Shallow_T1	16	tropical	1.31209	Big Woody Shallow	-25.2635	152.937	50	0.0262418
Big Woody Shallow_T2	1	subtropical	0	Big Woody Shallow	-25.2635	152.937	50	0
Big Woody Shallow_T2	1	tropical	0	Big Woody Shallow	-25.2635	152.937	50	0
Big Woody Shallow_T2	2	subtropical	9.89589	Big Woody Shallow	-25.2635	152.937	50	0.197918
Big Woody Shallow_T2	2	tropical	143.538	Big Woody Shallow	-25.2635	152.937	50	2.87076
Big Woody Shallow_T2	4	subtropical	0	Big Woody Shallow	-25.2635	152.937	50	0
Big Woody Shallow_T2	4	tropical	2.79913	Big Woody Shallow	-25.2635	152.937	50	0.0559827
Big Woody Shallow_T2	6	subtropical	0	Big Woody Shallow	-25.2635	152.937	50	0
Big Woody Shallow_T2	6	tropical	0	Big Woody Shallow	-25.2635	152.937	50	0
Big Woody Shallow_T2	8	subtropical	0	Big Woody Shallow	-25.2635	152.937	50	0
Big Woody Shallow_T2	8	tropical	36.6417	Big Woody Shallow	-25.2635	152.937	50	0.732833
Big Woody Shallow_T2	10	subtropical	505.848	Big Woody Shallow	-25.2635	152.937	50	10.117
Big Woody Shallow_T2	10	tropical	60.0205	Big Woody Shallow	-25.2635	152.937	50	1.20041
Big Woody Shallow_T2	12	subtropical	0	Big Woody Shallow	-25.2635	152.937	50	0
Big Woody Shallow_T2	12	tropical	0	Big Woody Shallow	-25.2635	152.937	50	0
Big Woody Shallow_T2	15	subtropical	0	Big Woody Shallow	-25.2635	152.937	50	0
Big Woody Shallow_T2	15	tropical	4.40747	Big Woody Shallow	-25.2635	152.937	50	0.0881494
Big Woody Shallow_T2	16	subtropical	0	Big Woody Shallow	-25.2635	152.937	50	0
Big Woody Shallow_T2	16	tropical	0	Big Woody Shallow	-25.2635	152.937	50	0
Big Woody Shallow_T3	1	subtropical	0	Big Woody Shallow	-25.2635	152.937	50	0
Big Woody Shallow_T3	1	tropical	0	Big Woody Shallow	-25.2635	152.937	50	0
Big Woody Shallow_T3	2	subtropical	3.73022	Big Woody Shallow	-25.2635	152.937	50	0.0746044
Big Woody Shallow_T3	2	tropical	424.51	Big Woody Shallow	-25.2635	152.937	50	8.49021
Big Woody Shallow_T3	4	subtropical	0	Big Woody Shallow	-25.2635	152.937	50	0
Big Woody Shallow_T3	4	tropical	0	Big Woody Shallow	-25.2635	152.937	50	0
Big Woody Shallow_T3	6	subtropical	0	Big Woody Shallow	-25.2635	152.937	50	0
Big Woody Shallow_T3	6	tropical	0	Big Woody Shallow	-25.2635	152.937	50	0
Big Woody Shallow_T3	8	subtropical	0	Big Woody Shallow	-25.2635	152.937	50	0
Big Woody Shallow_T3	8	tropical	94.1455	Big Woody Shallow	-25.2635	152.937	50	1.88291
Big Woody Shallow_T3	10	subtropical	480.76	Big Woody Shallow	-25.2635	152.937	50	9.61519
Big Woody Shallow_T3	10	tropical	65.1605	Big Woody Shallow	-25.2635	152.937	50	1.30321
Big Woody Shallow_T3	12	subtropical	0	Big Woody Shallow	-25.2635	152.937	50	0
Big Woody Shallow_T3	12	tropical	0	Big Woody Shallow	-25.2635	152.937	50	0
Big Woody Shallow_T3	15	subtropical	0	Big Woody Shallow	-25.2635	152.937	50	0
Big Woody Shallow_T3	15	tropical	270.554	Big Woody Shallow	-25.2635	152.937	50	5.41107
Big Woody Shallow_T3	16	subtropical	0	Big Woody Shallow	-25.2635	152.937	50	0
Big Woody Shallow_T3	16	tropical	0	Big Woody Shallow	-25.2635	152.937	50	0
Big Woody Shallow_T4	1	subtropical	0	Big Woody Shallow	-25.2635	152.937	50	0
Big Woody Shallow_T4	1	tropical	0	Big Woody Shallow	-25.2635	152.937	50	0
Big Woody Shallow_T4	2	subtropical	12.6579	Big Woody Shallow	-25.2635	152.937	50	0.253158
Big Woody Shallow_T4	2	tropical	378.045	Big Woody Shallow	-25.2635	152.937	50	7.56091
Big Woody Shallow_T4	4	subtropical	0	Big Woody Shallow	-25.2635	152.937	50	0
Big Woody Shallow_T4	4	tropical	0	Big Woody Shallow	-25.2635	152.937	50	0
Big Woody Shallow_T4	6	subtropical	0	Big Woody Shallow	-25.2635	152.937	50	0
Big Woody Shallow_T4	6	tropical	0	Big Woody Shallow	-25.2635	152.937	50	0
Big Woody Shallow_T4	8	subtropical	0	Big Woody Shallow	-25.2635	152.937	50	0
Big Woody Shallow_T4	8	tropical	109.499	Big Woody Shallow	-25.2635	152.937	50	2.18998
Big Woody Shallow_T4	10	subtropical	215.335	Big Woody Shallow	-25.2635	152.937	50	4.3067
Big Woody Shallow_T4	10	tropical	1501.69	Big Woody Shallow	-25.2635	152.937	50	30.0338
Big Woody Shallow_T4	12	subtropical	0	Big Woody Shallow	-25.2635	152.937	50	0
Big Woody Shallow_T4	12	tropical	0	Big Woody Shallow	-25.2635	152.937	50	0
Big Woody Shallow_T4	15	subtropical	0	Big Woody Shallow	-25.2635	152.937	50	0
Big Woody Shallow_T4	15	tropical	0	Big Woody Shallow	-25.2635	152.937	50	0
Big Woody Shallow_T4	16	subtropical	0	Big Woody Shallow	-25.2635	152.937	50	0
Big Woody Shallow_T4	16	tropical	0	Big Woody Shallow	-25.2635	152.937	50	0
Big Woody Shallow_T5	1	subtropical	0	Big Woody Shallow	-25.2635	152.937	50	0
Big Woody Shallow_T5	1	tropical	591.919	Big Woody Shallow	-25.2635	152.937	50	11.8384
Big Woody Shallow_T5	2	subtropical	0	Big Woody Shallow	-25.2635	152.937	50	0
Big Woody Shallow_T5	2	tropical	274.848	Big Woody Shallow	-25.2635	152.937	50	5.49697
Big Woody Shallow_T5	4	subtropical	0	Big Woody Shallow	-25.2635	152.937	50	0
Big Woody Shallow_T5	4	tropical	4.53585	Big Woody Shallow	-25.2635	152.937	50	0.0907169
Big Woody Shallow_T5	6	subtropical	0	Big Woody Shallow	-25.2635	152.937	50	0
Big Woody Shallow_T5	6	tropical	0	Big Woody Shallow	-25.2635	152.937	50	0
Big Woody Shallow_T5	8	subtropical	0	Big Woody Shallow	-25.2635	152.937	50	0
Big Woody Shallow_T5	8	tropical	207.87	Big Woody Shallow	-25.2635	152.937	50	4.15741
Big Woody Shallow_T5	10	subtropical	72.2739	Big Woody Shallow	-25.2635	152.937	50	1.44548
Big Woody Shallow_T5	10	tropical	63.1075	Big Woody Shallow	-25.2635	152.937	50	1.26215
Big Woody Shallow_T5	12	subtropical	0	Big Woody Shallow	-25.2635	152.937	50	0
Big Woody Shallow_T5	12	tropical	0	Big Woody Shallow	-25.2635	152.937	50	0
Big Woody Shallow_T5	15	subtropical	0	Big Woody Shallow	-25.2635	152.937	50	0
Big Woody Shallow_T5	15	tropical	1856.03	Big Woody Shallow	-25.2635	152.937	50	37.1205
Big Woody Shallow_T5	16	subtropical	0	Big Woody Shallow	-25.2635	152.937	50	0
Big Woody Shallow_T5	16	tropical	0	Big Woody Shallow	-25.2635	152.937	50	0
Black Rock_T1	1	subtropical	557.224	Black Rock	-30.9484	153.076	250	2.2289
Black Rock_T1	1	tropical	22.0968	Black Rock	-30.9484	153.076	250	0.0883871
Black Rock_T1	2	subtropical	46805.5	Black Rock	-30.9484	153.076	250	187.222
Black Rock_T1	2	tropical	2.7581	Black Rock	-30.9484	153.076	250	0.0110324
Black Rock_T1	4	subtropical	0	Black Rock	-30.9484	153.076	250	0
Black Rock_T1	4	tropical	0	Black Rock	-30.9484	153.076	250	0
Black Rock_T1	6	subtropical	0	Black Rock	-30.9484	153.076	250	0
Black Rock_T1	6	tropical	0	Black Rock	-30.9484	153.076	250	0
Black Rock_T1	8	subtropical	7529.77	Black Rock	-30.9484	153.076	250	30.1191
Black Rock_T1	8	tropical	412.4	Black Rock	-30.9484	153.076	250	1.6496
Black Rock_T1	10	subtropical	23721.1	Black Rock	-30.9484	153.076	250	94.8845
Black Rock_T1	10	tropical	5900.15	Black Rock	-30.9484	153.076	250	23.6006
Black Rock_T1	12	subtropical	0	Black Rock	-30.9484	153.076	250	0
Black Rock_T1	12	tropical	0	Black Rock	-30.9484	153.076	250	0
Black Rock_T1	15	subtropical	6239.37	Black Rock	-30.9484	153.076	250	24.9575
Black Rock_T1	15	tropical	611.6	Black Rock	-30.9484	153.076	250	2.4464
Black Rock_T1	16	subtropical	0	Black Rock	-30.9484	153.076	250	0
Black Rock_T1	16	tropical	0	Black Rock	-30.9484	153.076	250	0
Black Rock_T2	1	subtropical	7409.5	Black Rock	-30.9484	153.076	250	29.638
Black Rock_T2	1	tropical	209.13	Black Rock	-30.9484	153.076	250	0.836522
Black Rock_T2	2	subtropical	23461	Black Rock	-30.9484	153.076	250	93.8439
Black Rock_T2	2	tropical	263.804	Black Rock	-30.9484	153.076	250	1.05522
Black Rock_T2	4	subtropical	0	Black Rock	-30.9484	153.076	250	0
Black Rock_T2	4	tropical	0	Black Rock	-30.9484	153.076	250	0
Black Rock_T2	6	subtropical	0	Black Rock	-30.9484	153.076	250	0
Black Rock_T2	6	tropical	0	Black Rock	-30.9484	153.076	250	0
Black Rock_T2	8	subtropical	9624.32	Black Rock	-30.9484	153.076	250	38.4973
Black Rock_T2	8	tropical	93.1366	Black Rock	-30.9484	153.076	250	0.372546
Black Rock_T2	10	subtropical	28644.6	Black Rock	-30.9484	153.076	250	114.578
Black Rock_T2	10	tropical	12160.1	Black Rock	-30.9484	153.076	250	48.6404
Black Rock_T2	12	subtropical	0	Black Rock	-30.9484	153.076	250	0
Black Rock_T2	12	tropical	0	Black Rock	-30.9484	153.076	250	0
Black Rock_T2	15	subtropical	6807.08	Black Rock	-30.9484	153.076	250	27.2283
Black Rock_T2	15	tropical	1559.86	Black Rock	-30.9484	153.076	250	6.23942
Black Rock_T2	16	subtropical	0	Black Rock	-30.9484	153.076	250	0
Black Rock_T2	16	tropical	0	Black Rock	-30.9484	153.076	250	0
Black Rock_T3	1	subtropical	41588.2	Black Rock	-30.9484	153.076	250	166.353
Black Rock_T3	1	tropical	44.6113	Black Rock	-30.9484	153.076	250	0.178445
Black Rock_T3	2	subtropical	14742.1	Black Rock	-30.9484	153.076	250	58.9683
Black Rock_T3	2	tropical	13.9037	Black Rock	-30.9484	153.076	250	0.0556146
Black Rock_T3	4	subtropical	0	Black Rock	-30.9484	153.076	250	0
Black Rock_T3	4	tropical	27.6907	Black Rock	-30.9484	153.076	250	0.110763
Black Rock_T3	6	subtropical	0	Black Rock	-30.9484	153.076	250	0
Black Rock_T3	6	tropical	0	Black Rock	-30.9484	153.076	250	0
Black Rock_T3	8	subtropical	18519.6	Black Rock	-30.9484	153.076	250	74.0784
Black Rock_T3	8	tropical	23.8512	Black Rock	-30.9484	153.076	250	0.095405
Black Rock_T3	10	subtropical	47262.4	Black Rock	-30.9484	153.076	250	189.05
Black Rock_T3	10	tropical	4135.61	Black Rock	-30.9484	153.076	250	16.5424
Black Rock_T3	12	subtropical	0	Black Rock	-30.9484	153.076	250	0
Black Rock_T3	12	tropical	78.7416	Black Rock	-30.9484	153.076	250	0.314966
Black Rock_T3	15	subtropical	6034.39	Black Rock	-30.9484	153.076	250	24.1376
Black Rock_T3	15	tropical	497.655	Black Rock	-30.9484	153.076	250	1.99062
Black Rock_T3	16	subtropical	0	Black Rock	-30.9484	153.076	250	0
Black Rock_T3	16	tropical	0	Black Rock	-30.9484	153.076	250	0
Black Rock_T4	1	subtropical	1577.02	Black Rock	-30.9484	153.076	250	6.30806
Black Rock_T4	1	tropical	1.9814	Black Rock	-30.9484	153.076	250	0.00792562
Black Rock_T4	2	subtropical	749.652	Black Rock	-30.9484	153.076	250	2.99861
Black Rock_T4	2	tropical	13.8495	Black Rock	-30.9484	153.076	250	0.0553979
Black Rock_T4	4	subtropical	0	Black Rock	-30.9484	153.076	250	0
Black Rock_T4	4	tropical	0	Black Rock	-30.9484	153.076	250	0
Black Rock_T4	6	subtropical	0	Black Rock	-30.9484	153.076	250	0
Black Rock_T4	6	tropical	0	Black Rock	-30.9484	153.076	250	0
Black Rock_T4	8	subtropical	30099.8	Black Rock	-30.9484	153.076	250	120.399
Black Rock_T4	8	tropical	389.83	Black Rock	-30.9484	153.076	250	1.55932
Black Rock_T4	10	subtropical	42277	Black Rock	-30.9484	153.076	250	169.108
Black Rock_T4	10	tropical	3001.34	Black Rock	-30.9484	153.076	250	12.0054
Black Rock_T4	12	subtropical	1299.99	Black Rock	-30.9484	153.076	250	5.19998
Black Rock_T4	12	tropical	913.027	Black Rock	-30.9484	153.076	250	3.65211
Black Rock_T4	15	subtropical	5525.59	Black Rock	-30.9484	153.076	250	22.1024
Black Rock_T4	15	tropical	1640.03	Black Rock	-30.9484	153.076	250	6.5601
Black Rock_T4	16	subtropical	0	Black Rock	-30.9484	153.076	250	0
Black Rock_T4	16	tropical	0	Black Rock	-30.9484	153.076	250	0
Black Rock_T5	1	tropical	362.419	Black Rock	-30.9484	153.076	250	1.44968
Black Rock_T5	2	subtropical	924.184	Black Rock	-30.9484	153.076	250	3.69673
Black Rock_T5	2	tropical	1.88503	Black Rock	-30.9484	153.076	250	0.00754011
Black Rock_T5	4	subtropical	0	Black Rock	-30.9484	153.076	250	0
Black Rock_T5	4	tropical	0	Black Rock	-30.9484	153.076	250	0
Black Rock_T5	6	subtropical	8606.21	Black Rock	-30.9484	153.076	250	34.4248
Black Rock_T5	6	tropical	0	Black Rock	-30.9484	153.076	250	0
Black Rock_T5	8	subtropical	31820.5	Black Rock	-30.9484	153.076	250	127.282
Black Rock_T5	8	tropical	699.933	Black Rock	-30.9484	153.076	250	2.79973
Black Rock_T5	10	subtropical	44829.9	Black Rock	-30.9484	153.076	250	179.32
Black Rock_T5	10	tropical	12917.4	Black Rock	-30.9484	153.076	250	51.6698
Black Rock_T5	12	subtropical	0	Black Rock	-30.9484	153.076	250	0
Black Rock_T5	12	tropical	0	Black Rock	-30.9484	153.076	250	0
Black Rock_T5	15	subtropical	6415.37	Black Rock	-30.9484	153.076	250	25.6615
Black Rock_T5	15	tropical	2061.43	Black Rock	-30.9484	153.076	250	8.24572
Black Rock_T5	16	subtropical	0	Black Rock	-30.9484	153.076	250	0
Black Rock_T5	16	tropical	0	Black Rock	-30.9484	153.076	250	0
Black Rock_T6	1	subtropical	0	Black Rock	-30.9484	153.076	50	0
Black Rock_T6	1	tropical	0	Black Rock	-30.9484	153.076	50	0
Black Rock_T6	2	subtropical	145.079	Black Rock	-30.9484	153.076	50	2.90158
Black Rock_T6	2	tropical	0	Black Rock	-30.9484	153.076	50	0
Black Rock_T6	4	subtropical	0	Black Rock	-30.9484	153.076	50	0
Black Rock_T6	4	tropical	0	Black Rock	-30.9484	153.076	50	0
Black Rock_T6	6	subtropical	0	Black Rock	-30.9484	153.076	50	0
Black Rock_T6	6	tropical	0	Black Rock	-30.9484	153.076	50	0
Black Rock_T6	8	subtropical	3362.25	Black Rock	-30.9484	153.076	50	67.245
Black Rock_T6	8	tropical	3.96754	Black Rock	-30.9484	153.076	50	0.0793508
Black Rock_T6	10	subtropical	2450.8	Black Rock	-30.9484	153.076	50	49.0159
Black Rock_T6	10	tropical	19.8806	Black Rock	-30.9484	153.076	50	0.397612
Black Rock_T6	12	subtropical	0	Black Rock	-30.9484	153.076	50	0
Black Rock_T6	12	tropical	0	Black Rock	-30.9484	153.076	50	0
Black Rock_T6	15	subtropical	846.039	Black Rock	-30.9484	153.076	50	16.9208
Black Rock_T6	15	tropical	333.14	Black Rock	-30.9484	153.076	50	6.66281
Black Rock_T6	16	subtropical	0	Black Rock	-30.9484	153.076	50	0
Black Rock_T6	16	tropical	0	Black Rock	-30.9484	153.076	50	0
Cook Island_T1	1	subtropical	34415.7	Cook Island	-28.1963	153.576	300	114.719
Cook Island_T1	1	tropical	6259.23	Cook Island	-28.1963	153.576	300	20.8641
Cook Island_T1	2	subtropical	11929.3	Cook Island	-28.1963	153.576	300	39.7643
Cook Island_T1	2	tropical	1342.9	Cook Island	-28.1963	153.576	300	4.47634
Cook Island_T1	4	subtropical	8.74813	Cook Island	-28.1963	153.576	300	0.0291604
Cook Island_T1	4	tropical	400.13	Cook Island	-28.1963	153.576	300	1.33377
Cook Island_T1	6	subtropical	0	Cook Island	-28.1963	153.576	300	0
Cook Island_T1	6	tropical	1021.34	Cook Island	-28.1963	153.576	300	3.40447
Cook Island_T1	8	subtropical	24577.2	Cook Island	-28.1963	153.576	300	81.9241
Cook Island_T1	8	tropical	33505.5	Cook Island	-28.1963	153.576	300	111.685
Cook Island_T1	10	subtropical	18709.3	Cook Island	-28.1963	153.576	300	62.3643
Cook Island_T1	10	tropical	11152.8	Cook Island	-28.1963	153.576	300	37.1761
Cook Island_T1	12	subtropical	0	Cook Island	-28.1963	153.576	300	0
Cook Island_T1	12	tropical	498.829	Cook Island	-28.1963	153.576	300	1.66276
Cook Island_T1	15	subtropical	5067.36	Cook Island	-28.1963	153.576	300	16.8912
Cook Island_T1	15	tropical	20140.3	Cook Island	-28.1963	153.576	300	67.1345
Cook Island_T1	16	subtropical	0	Cook Island	-28.1963	153.576	300	0
Cook Island_T1	16	tropical	329.888	Cook Island	-28.1963	153.576	300	1.09963
Cook Island_T2	1	subtropical	1005.34	Cook Island	-28.1963	153.576	300	3.35113
Cook Island_T2	1	tropical	5630.66	Cook Island	-28.1963	153.576	300	18.7689
Cook Island_T2	2	subtropical	11451.1	Cook Island	-28.1963	153.576	300	38.1703
Cook Island_T2	2	tropical	1197.83	Cook Island	-28.1963	153.576	300	3.99278
Cook Island_T2	4	subtropical	57.0031	Cook Island	-28.1963	153.576	300	0.19001
Cook Island_T2	4	tropical	120.815	Cook Island	-28.1963	153.576	300	0.402718
Cook Island_T2	6	subtropical	0	Cook Island	-28.1963	153.576	300	0
Cook Island_T2	6	tropical	160.142	Cook Island	-28.1963	153.576	300	0.533806
Cook Island_T2	8	subtropical	9176.47	Cook Island	-28.1963	153.576	300	30.5882
Cook Island_T2	8	tropical	24920.9	Cook Island	-28.1963	153.576	300	83.0695
Cook Island_T2	10	subtropical	21739.2	Cook Island	-28.1963	153.576	300	72.464
Cook Island_T2	10	tropical	11836	Cook Island	-28.1963	153.576	300	39.4534
Cook Island_T2	12	subtropical	0	Cook Island	-28.1963	153.576	300	0
Cook Island_T2	12	tropical	44.2551	Cook Island	-28.1963	153.576	300	0.147517
Cook Island_T2	15	subtropical	5095.42	Cook Island	-28.1963	153.576	300	16.9847
Cook Island_T2	15	tropical	20094.5	Cook Island	-28.1963	153.576	300	66.9816
Cook Island_T2	16	subtropical	0	Cook Island	-28.1963	153.576	300	0
Cook Island_T2	16	tropical	226.344	Cook Island	-28.1963	153.576	300	0.754479
Cook Island_T3	1	subtropical	362.953	Cook Island	-28.1963	153.576	300	1.20984
Cook Island_T3	1	tropical	1593.69	Cook Island	-28.1963	153.576	300	5.31231
Cook Island_T3	2	subtropical	1595.66	Cook Island	-28.1963	153.576	300	5.31887
Cook Island_T3	2	tropical	3769.22	Cook Island	-28.1963	153.576	300	12.5641
Cook Island_T3	4	subtropical	0	Cook Island	-28.1963	153.576	300	0
Cook Island_T3	4	tropical	64.0432	Cook Island	-28.1963	153.576	300	0.213477
Cook Island_T3	6	subtropical	68.4771	Cook Island	-28.1963	153.576	300	0.228257
Cook Island_T3	6	tropical	1326.04	Cook Island	-28.1963	153.576	300	4.42012
Cook Island_T3	8	subtropical	8746.65	Cook Island	-28.1963	153.576	300	29.1555
Cook Island_T3	8	tropical	33978.4	Cook Island	-28.1963	153.576	300	113.261
Cook Island_T3	10	subtropical	6882.56	Cook Island	-28.1963	153.576	300	22.9419
Cook Island_T3	10	tropical	7099.52	Cook Island	-28.1963	153.576	300	23.6651
Cook Island_T3	12	subtropical	5168.6	Cook Island	-28.1963	153.576	300	17.2287
Cook Island_T3	12	tropical	62.1644	Cook Island	-28.1963	153.576	300	0.207215
Cook Island_T3	15	subtropical	4023.07	Cook Island	-28.1963	153.576	300	13.4102
Cook Island_T3	15	tropical	4498.15	Cook Island	-28.1963	153.576	300	14.9938
Cook Island_T3	16	subtropical	0	Cook Island	-28.1963	153.576	300	0
Cook Island_T3	16	tropical	12.6525	Cook Island	-28.1963	153.576	300	0.042175
Cook Island_T4	1	subtropical	108.137	Cook Island	-28.1963	153.576	300	0.360458
Cook Island_T4	1	tropical	2573.17	Cook Island	-28.1963	153.576	300	8.57722
Cook Island_T4	2	subtropical	28874.6	Cook Island	-28.1963	153.576	300	96.2487
Cook Island_T4	2	tropical	2985.74	Cook Island	-28.1963	153.576	300	9.95246
Cook Island_T4	4	subtropical	0	Cook Island	-28.1963	153.576	300	0
Cook Island_T4	4	tropical	39.5816	Cook Island	-28.1963	153.576	300	0.131939
Cook Island_T4	6	subtropical	0	Cook Island	-28.1963	153.576	300	0
Cook Island_T4	6	tropical	170.955	Cook Island	-28.1963	153.576	300	0.569851
Cook Island_T4	8	subtropical	11037.4	Cook Island	-28.1963	153.576	300	36.7912
Cook Island_T4	8	tropical	42084.3	Cook Island	-28.1963	153.576	300	140.281
Cook Island_T4	10	subtropical	11004	Cook Island	-28.1963	153.576	300	36.6799
Cook Island_T4	10	tropical	5772.19	Cook Island	-28.1963	153.576	300	19.2406
Cook Island_T4	12	subtropical	1304.37	Cook Island	-28.1963	153.576	300	4.34789
Cook Island_T4	12	tropical	958.631	Cook Island	-28.1963	153.576	300	3.19544
Cook Island_T4	15	subtropical	9178.5	Cook Island	-28.1963	153.576	300	30.595
Cook Island_T4	15	tropical	11859.3	Cook Island	-28.1963	153.576	300	39.5311
Cook Island_T4	16	subtropical	0	Cook Island	-28.1963	153.576	300	0
Cook Island_T4	16	tropical	118.166	Cook Island	-28.1963	153.576	300	0.393888
Cook Island_T5	1	subtropical	650.791	Cook Island	-28.1963	153.576	300	2.1693
Cook Island_T5	1	tropical	769.98	Cook Island	-28.1963	153.576	300	2.5666
Cook Island_T5	2	subtropical	35811.1	Cook Island	-28.1963	153.576	300	119.37
Cook Island_T5	2	tropical	1226.95	Cook Island	-28.1963	153.576	300	4.08983
Cook Island_T5	4	subtropical	0	Cook Island	-28.1963	153.576	300	0
Cook Island_T5	4	tropical	41.0667	Cook Island	-28.1963	153.576	300	0.136889
Cook Island_T5	6	subtropical	0	Cook Island	-28.1963	153.576	300	0
Cook Island_T5	6	tropical	241.356	Cook Island	-28.1963	153.576	300	0.804521
Cook Island_T5	8	subtropical	8411.86	Cook Island	-28.1963	153.576	300	28.0395
Cook Island_T5	8	tropical	38204.5	Cook Island	-28.1963	153.576	300	127.348
Cook Island_T5	10	subtropical	13508.9	Cook Island	-28.1963	153.576	300	45.0297
Cook Island_T5	10	tropical	6045.66	Cook Island	-28.1963	153.576	300	20.1522
Cook Island_T5	12	subtropical	0	Cook Island	-28.1963	153.576	300	0
Cook Island_T5	12	tropical	50.2814	Cook Island	-28.1963	153.576	300	0.167605
Cook Island_T5	15	subtropical	6518.73	Cook Island	-28.1963	153.576	300	21.7291
Cook Island_T5	15	tropical	10462.8	Cook Island	-28.1963	153.576	300	34.8761
Cook Island_T5	16	subtropical	0	Cook Island	-28.1963	153.576	300	0
Cook Island_T5	16	tropical	92.4808	Cook Island	-28.1963	153.576	300	0.308269
Flinders Reef_T1	1	subtropical	27004	Flinders Reef	-26.9777	153.484	300	90.0132
Flinders Reef_T1	1	tropical	865.853	Flinders Reef	-26.9777	153.484	300	2.88618
Flinders Reef_T1	2	subtropical	0	Flinders Reef	-26.9777	153.484	300	0
Flinders Reef_T1	2	tropical	42508.8	Flinders Reef	-26.9777	153.484	300	141.696
Flinders Reef_T1	4	subtropical	0	Flinders Reef	-26.9777	153.484	300	0
Flinders Reef_T1	4	tropical	16278.6	Flinders Reef	-26.9777	153.484	300	54.2619
Flinders Reef_T1	6	subtropical	2444	Flinders Reef	-26.9777	153.484	300	8.14668
Flinders Reef_T1	6	tropical	7157.97	Flinders Reef	-26.9777	153.484	300	23.8599
Flinders Reef_T1	8	subtropical	2911.93	Flinders Reef	-26.9777	153.484	300	9.70642
Flinders Reef_T1	8	tropical	2961.05	Flinders Reef	-26.9777	153.484	300	9.87017
Flinders Reef_T1	10	subtropical	3337.35	Flinders Reef	-26.9777	153.484	300	11.1245
Flinders Reef_T1	10	tropical	31582.1	Flinders Reef	-26.9777	153.484	300	105.274
Flinders Reef_T1	12	subtropical	0	Flinders Reef	-26.9777	153.484	300	0
Flinders Reef_T1	12	tropical	417.47	Flinders Reef	-26.9777	153.484	300	1.39157
Flinders Reef_T1	15	subtropical	0	Flinders Reef	-26.9777	153.484	300	0
Flinders Reef_T1	15	tropical	47551.1	Flinders Reef	-26.9777	153.484	300	158.504
Flinders Reef_T1	16	subtropical	0	Flinders Reef	-26.9777	153.484	300	0
Flinders Reef_T1	16	tropical	1909.87	Flinders Reef	-26.9777	153.484	300	6.36625
Flinders Reef_T2	1	tropical	754.332	Flinders Reef	-26.9777	153.484	300	2.51444
Flinders Reef_T2	2	subtropical	88.6869	Flinders Reef	-26.9777	153.484	300	0.295623
Flinders Reef_T2	2	tropical	34723	Flinders Reef	-26.9777	153.484	300	115.743
Flinders Reef_T2	4	subtropical	0	Flinders Reef	-26.9777	153.484	300	0
Flinders Reef_T2	4	tropical	4717.45	Flinders Reef	-26.9777	153.484	300	15.7248
Flinders Reef_T2	6	subtropical	5197.45	Flinders Reef	-26.9777	153.484	300	17.3248
Flinders Reef_T2	6	tropical	12794.5	Flinders Reef	-26.9777	153.484	300	42.6483
Flinders Reef_T2	8	subtropical	6843.13	Flinders Reef	-26.9777	153.484	300	22.8104
Flinders Reef_T2	8	tropical	10112.4	Flinders Reef	-26.9777	153.484	300	33.7081
Flinders Reef_T2	10	subtropical	734.001	Flinders Reef	-26.9777	153.484	300	2.44667
Flinders Reef_T2	10	tropical	50537.3	Flinders Reef	-26.9777	153.484	300	168.458
Flinders Reef_T2	12	subtropical	0	Flinders Reef	-26.9777	153.484	300	0
Flinders Reef_T2	12	tropical	136.976	Flinders Reef	-26.9777	153.484	300	0.456586
Flinders Reef_T2	15	subtropical	1308.9	Flinders Reef	-26.9777	153.484	300	4.36298
Flinders Reef_T2	15	tropical	7911.3	Flinders Reef	-26.9777	153.484	300	26.371
Flinders Reef_T2	16	subtropical	0	Flinders Reef	-26.9777	153.484	300	0
Flinders Reef_T2	16	tropical	4126.14	Flinders Reef	-26.9777	153.484	300	13.7538
Flinders Reef_T3	1	subtropical	35736.5	Flinders Reef	-26.9777	153.484	250	142.946
Flinders Reef_T3	1	tropical	2162.5	Flinders Reef	-26.9777	153.484	250	8.65001
Flinders Reef_T3	2	subtropical	148.66	Flinders Reef	-26.9777	153.484	250	0.594639
Flinders Reef_T3	2	tropical	26087.3	Flinders Reef	-26.9777	153.484	250	104.349
Flinders Reef_T3	4	subtropical	204.243	Flinders Reef	-26.9777	153.484	250	0.816972
Flinders Reef_T3	4	tropical	15104.7	Flinders Reef	-26.9777	153.484	250	60.4189
Flinders Reef_T3	6	subtropical	11738.3	Flinders Reef	-26.9777	153.484	250	46.9533
Flinders Reef_T3	6	tropical	11801.7	Flinders Reef	-26.9777	153.484	250	47.2069
Flinders Reef_T3	8	subtropical	10232	Flinders Reef	-26.9777	153.484	250	40.9278
Flinders Reef_T3	8	tropical	11704.8	Flinders Reef	-26.9777	153.484	250	46.8191
Flinders Reef_T3	10	subtropical	705.031	Flinders Reef	-26.9777	153.484	250	2.82012
Flinders Reef_T3	12	subtropical	0	Flinders Reef	-26.9777	153.484	250	0
Flinders Reef_T3	12	tropical	124.309	Flinders Reef	-26.9777	153.484	250	0.497235
Flinders Reef_T3	15	subtropical	0	Flinders Reef	-26.9777	153.484	250	0
Flinders Reef_T3	15	tropical	2482.59	Flinders Reef	-26.9777	153.484	250	9.93037
Flinders Reef_T3	16	subtropical	0	Flinders Reef	-26.9777	153.484	250	0
Flinders Reef_T3	16	tropical	3570.4	Flinders Reef	-26.9777	153.484	250	14.2816
Flinders Reef_T4	1	subtropical	34310.2	Flinders Reef	-26.9777	153.484	350	98.0292
Flinders Reef_T4	1	tropical	18.2571	Flinders Reef	-26.9777	153.484	350	0.0521631
Flinders Reef_T4	2	subtropical	1933.33	Flinders Reef	-26.9777	153.484	350	5.52379
Flinders Reef_T4	2	tropical	33020	Flinders Reef	-26.9777	153.484	350	94.343
Flinders Reef_T4	4	subtropical	0	Flinders Reef	-26.9777	153.484	350	0
Flinders Reef_T4	4	tropical	18438.3	Flinders Reef	-26.9777	153.484	350	52.6808
Flinders Reef_T4	6	subtropical	59667.5	Flinders Reef	-26.9777	153.484	350	170.478
Flinders Reef_T4	6	tropical	10702.8	Flinders Reef	-26.9777	153.484	350	30.5793
Flinders Reef_T4	8	subtropical	58169.3	Flinders Reef	-26.9777	153.484	350	166.198
Flinders Reef_T4	8	tropical	15578.4	Flinders Reef	-26.9777	153.484	350	44.5098
Flinders Reef_T4	10	subtropical	5895.44	Flinders Reef	-26.9777	153.484	350	16.8441
Flinders Reef_T4	10	tropical	72353.3	Flinders Reef	-26.9777	153.484	350	206.724
Flinders Reef_T4	12	subtropical	55.9247	Flinders Reef	-26.9777	153.484	350	0.159785
Flinders Reef_T4	12	tropical	396.828	Flinders Reef	-26.9777	153.484	350	1.1338
Flinders Reef_T4	15	subtropical	0	Flinders Reef	-26.9777	153.484	350	0
Flinders Reef_T4	15	tropical	10225.7	Flinders Reef	-26.9777	153.484	350	29.2162
Flinders Reef_T4	16	subtropical	0	Flinders Reef	-26.9777	153.484	350	0
Flinders Reef_T4	16	tropical	4653.63	Flinders Reef	-26.9777	153.484	350	13.2961
Flinders Reef_T5	1	subtropical	46381.3	Flinders Reef	-26.9777	153.484	300	154.604
Flinders Reef_T5	1	tropical	2589.16	Flinders Reef	-26.9777	153.484	300	8.63054
Flinders Reef_T5	2	subtropical	0	Flinders Reef	-26.9777	153.484	300	0
Flinders Reef_T5	2	tropical	23432.1	Flinders Reef	-26.9777	153.484	300	78.1069
Flinders Reef_T5	4	subtropical	0	Flinders Reef	-26.9777	153.484	300	0
Flinders Reef_T5	4	tropical	8756.57	Flinders Reef	-26.9777	153.484	300	29.1886
Flinders Reef_T5	6	subtropical	65779.9	Flinders Reef	-26.9777	153.484	300	219.266
Flinders Reef_T5	6	tropical	13384.7	Flinders Reef	-26.9777	153.484	300	44.6156
Flinders Reef_T5	8	subtropical	13491.3	Flinders Reef	-26.9777	153.484	300	44.971
Flinders Reef_T5	8	tropical	13770.1	Flinders Reef	-26.9777	153.484	300	45.9004
Flinders Reef_T5	10	subtropical	2985.42	Flinders Reef	-26.9777	153.484	300	9.95139
Flinders Reef_T5	12	subtropical	4651.25	Flinders Reef	-26.9777	153.484	300	15.5042
Flinders Reef_T5	12	tropical	282.734	Flinders Reef	-26.9777	153.484	300	0.942448
Flinders Reef_T5	15	subtropical	0	Flinders Reef	-26.9777	153.484	300	0
Flinders Reef_T5	15	tropical	5303.81	Flinders Reef	-26.9777	153.484	300	17.6794
Flinders Reef_T5	16	subtropical	0	Flinders Reef	-26.9777	153.484	300	0
Flinders Reef_T5	16	tropical	3218.95	Flinders Reef	-26.9777	153.484	300	10.7298
Gataker High Diversity Site_T1	1	subtropical	0	Gataker High Diversity Site	-25.2476	152.799	50	0
Gataker High Diversity Site_T1	1	tropical	15.7909	Gataker High Diversity Site	-25.2476	152.799	50	0.315817
Gataker High Diversity Site_T1	2	subtropical	0	Gataker High Diversity Site	-25.2476	152.799	50	0
Gataker High Diversity Site_T1	2	tropical	0	Gataker High Diversity Site	-25.2476	152.799	50	0
Gataker High Diversity Site_T1	4	subtropical	0	Gataker High Diversity Site	-25.2476	152.799	50	0
Gataker High Diversity Site_T1	4	tropical	0	Gataker High Diversity Site	-25.2476	152.799	50	0
Gataker High Diversity Site_T1	6	subtropical	0	Gataker High Diversity Site	-25.2476	152.799	50	0
Gataker High Diversity Site_T1	6	tropical	0	Gataker High Diversity Site	-25.2476	152.799	50	0
Gataker High Diversity Site_T1	8	subtropical	0	Gataker High Diversity Site	-25.2476	152.799	50	0
Gataker High Diversity Site_T1	8	tropical	50.2116	Gataker High Diversity Site	-25.2476	152.799	50	1.00423
Gataker High Diversity Site_T1	10	subtropical	521.243	Gataker High Diversity Site	-25.2476	152.799	50	10.4249
Gataker High Diversity Site_T1	10	tropical	55.1467	Gataker High Diversity Site	-25.2476	152.799	50	1.10293
Gataker High Diversity Site_T1	12	subtropical	0	Gataker High Diversity Site	-25.2476	152.799	50	0
Gataker High Diversity Site_T1	12	tropical	0	Gataker High Diversity Site	-25.2476	152.799	50	0
Gataker High Diversity Site_T1	15	subtropical	0	Gataker High Diversity Site	-25.2476	152.799	50	0
Gataker High Diversity Site_T1	15	tropical	99.0137	Gataker High Diversity Site	-25.2476	152.799	50	1.98027
Gataker High Diversity Site_T1	16	subtropical	0	Gataker High Diversity Site	-25.2476	152.799	50	0
Gataker High Diversity Site_T1	16	tropical	0	Gataker High Diversity Site	-25.2476	152.799	50	0
Gataker High Diversity Site_T2	1	subtropical	0	Gataker High Diversity Site	-25.2476	152.799	50	0
Gataker High Diversity Site_T2	1	tropical	31.486	Gataker High Diversity Site	-25.2476	152.799	50	0.62972
Gataker High Diversity Site_T2	2	subtropical	0	Gataker High Diversity Site	-25.2476	152.799	50	0
Gataker High Diversity Site_T2	2	tropical	31.9697	Gataker High Diversity Site	-25.2476	152.799	50	0.639393
Gataker High Diversity Site_T2	4	subtropical	0	Gataker High Diversity Site	-25.2476	152.799	50	0
Gataker High Diversity Site_T2	4	tropical	0	Gataker High Diversity Site	-25.2476	152.799	50	0
Gataker High Diversity Site_T2	6	subtropical	0	Gataker High Diversity Site	-25.2476	152.799	50	0
Gataker High Diversity Site_T2	6	tropical	0	Gataker High Diversity Site	-25.2476	152.799	50	0
Gataker High Diversity Site_T2	8	subtropical	0	Gataker High Diversity Site	-25.2476	152.799	50	0
Gataker High Diversity Site_T2	8	tropical	470.141	Gataker High Diversity Site	-25.2476	152.799	50	9.40281
Gataker High Diversity Site_T2	10	subtropical	636.741	Gataker High Diversity Site	-25.2476	152.799	50	12.7348
Gataker High Diversity Site_T2	10	tropical	0	Gataker High Diversity Site	-25.2476	152.799	50	0
Gataker High Diversity Site_T2	12	subtropical	0	Gataker High Diversity Site	-25.2476	152.799	50	0
Gataker High Diversity Site_T2	12	tropical	0	Gataker High Diversity Site	-25.2476	152.799	50	0
Gataker High Diversity Site_T2	15	subtropical	0	Gataker High Diversity Site	-25.2476	152.799	50	0
Gataker High Diversity Site_T2	15	tropical	13.7541	Gataker High Diversity Site	-25.2476	152.799	50	0.275083
Gataker High Diversity Site_T2	16	subtropical	0	Gataker High Diversity Site	-25.2476	152.799	50	0
Gataker High Diversity Site_T2	16	tropical	0	Gataker High Diversity Site	-25.2476	152.799	50	0
Gataker High Diversity Site_T3	1	subtropical	0	Gataker High Diversity Site	-25.2476	152.799	50	0
Gataker High Diversity Site_T3	1	tropical	152.95	Gataker High Diversity Site	-25.2476	152.799	50	3.05899
Gataker High Diversity Site_T3	2	subtropical	0	Gataker High Diversity Site	-25.2476	152.799	50	0
Gataker High Diversity Site_T3	2	tropical	85.7363	Gataker High Diversity Site	-25.2476	152.799	50	1.71473
Gataker High Diversity Site_T3	4	subtropical	0	Gataker High Diversity Site	-25.2476	152.799	50	0
Gataker High Diversity Site_T3	4	tropical	0	Gataker High Diversity Site	-25.2476	152.799	50	0
Gataker High Diversity Site_T3	6	subtropical	0	Gataker High Diversity Site	-25.2476	152.799	50	0
Gataker High Diversity Site_T3	6	tropical	0	Gataker High Diversity Site	-25.2476	152.799	50	0
Gataker High Diversity Site_T3	8	subtropical	0	Gataker High Diversity Site	-25.2476	152.799	50	0
Gataker High Diversity Site_T3	8	tropical	915.001	Gataker High Diversity Site	-25.2476	152.799	50	18.3
Gataker High Diversity Site_T3	10	subtropical	1067.78	Gataker High Diversity Site	-25.2476	152.799	50	21.3556
Gataker High Diversity Site_T3	10	tropical	3430.15	Gataker High Diversity Site	-25.2476	152.799	50	68.603
Gataker High Diversity Site_T3	12	subtropical	0	Gataker High Diversity Site	-25.2476	152.799	50	0
Gataker High Diversity Site_T3	12	tropical	0	Gataker High Diversity Site	-25.2476	152.799	50	0
Gataker High Diversity Site_T3	15	subtropical	0	Gataker High Diversity Site	-25.2476	152.799	50	0
Gataker High Diversity Site_T3	15	tropical	0	Gataker High Diversity Site	-25.2476	152.799	50	0
Gataker High Diversity Site_T3	16	subtropical	0	Gataker High Diversity Site	-25.2476	152.799	50	0
Gataker High Diversity Site_T3	16	tropical	0	Gataker High Diversity Site	-25.2476	152.799	50	0
Gataker High Diversity Site_T4	1	subtropical	0	Gataker High Diversity Site	-25.2476	152.799	50	0
Gataker High Diversity Site_T4	1	tropical	120.345	Gataker High Diversity Site	-25.2476	152.799	50	2.4069
Gataker High Diversity Site_T4	2	subtropical	0	Gataker High Diversity Site	-25.2476	152.799	50	0
Gataker High Diversity Site_T4	2	tropical	16.0524	Gataker High Diversity Site	-25.2476	152.799	50	0.321048
Gataker High Diversity Site_T4	4	subtropical	0	Gataker High Diversity Site	-25.2476	152.799	50	0
Gataker High Diversity Site_T4	4	tropical	0	Gataker High Diversity Site	-25.2476	152.799	50	0
Gataker High Diversity Site_T4	6	subtropical	0	Gataker High Diversity Site	-25.2476	152.799	50	0
Gataker High Diversity Site_T4	6	tropical	0	Gataker High Diversity Site	-25.2476	152.799	50	0
Gataker High Diversity Site_T4	8	subtropical	0	Gataker High Diversity Site	-25.2476	152.799	50	0
Gataker High Diversity Site_T4	8	tropical	1155.67	Gataker High Diversity Site	-25.2476	152.799	50	23.1133
Gataker High Diversity Site_T4	10	subtropical	972.096	Gataker High Diversity Site	-25.2476	152.799	50	19.4419
Gataker High Diversity Site_T4	10	tropical	0	Gataker High Diversity Site	-25.2476	152.799	50	0
Gataker High Diversity Site_T4	12	subtropical	0	Gataker High Diversity Site	-25.2476	152.799	50	0
Gataker High Diversity Site_T4	12	tropical	0	Gataker High Diversity Site	-25.2476	152.799	50	0
Gataker High Diversity Site_T4	15	subtropical	0	Gataker High Diversity Site	-25.2476	152.799	50	0
Gataker High Diversity Site_T4	15	tropical	2748.51	Gataker High Diversity Site	-25.2476	152.799	50	54.9702
Gataker High Diversity Site_T4	16	subtropical	0	Gataker High Diversity Site	-25.2476	152.799	50	0
Gataker High Diversity Site_T4	16	tropical	0	Gataker High Diversity Site	-25.2476	152.799	50	0
Gataker High Diversity Site_T5	1	subtropical	0	Gataker High Diversity Site	-25.2476	152.799	50	0
Gataker High Diversity Site_T5	1	tropical	42.2797	Gataker High Diversity Site	-25.2476	152.799	50	0.845594
Gataker High Diversity Site_T5	2	subtropical	0	Gataker High Diversity Site	-25.2476	152.799	50	0
Gataker High Diversity Site_T5	2	tropical	4.74882	Gataker High Diversity Site	-25.2476	152.799	50	0.0949764
Gataker High Diversity Site_T5	4	subtropical	0	Gataker High Diversity Site	-25.2476	152.799	50	0
Gataker High Diversity Site_T5	4	tropical	0	Gataker High Diversity Site	-25.2476	152.799	50	0
Gataker High Diversity Site_T5	6	subtropical	0	Gataker High Diversity Site	-25.2476	152.799	50	0
Gataker High Diversity Site_T5	6	tropical	0	Gataker High Diversity Site	-25.2476	152.799	50	0
Gataker High Diversity Site_T5	8	subtropical	0	Gataker High Diversity Site	-25.2476	152.799	50	0
Gataker High Diversity Site_T5	8	tropical	334.852	Gataker High Diversity Site	-25.2476	152.799	50	6.69703
Gataker High Diversity Site_T5	10	subtropical	735.611	Gataker High Diversity Site	-25.2476	152.799	50	14.7122
Gataker High Diversity Site_T5	10	tropical	397.319	Gataker High Diversity Site	-25.2476	152.799	50	7.94639
Gataker High Diversity Site_T5	12	subtropical	0	Gataker High Diversity Site	-25.2476	152.799	50	0
Gataker High Diversity Site_T5	12	tropical	0	Gataker High Diversity Site	-25.2476	152.799	50	0
Gataker High Diversity Site_T5	15	subtropical	0	Gataker High Diversity Site	-25.2476	152.799	50	0
Gataker High Diversity Site_T5	15	tropical	1252.38	Gataker High Diversity Site	-25.2476	152.799	50	25.0476
Gataker High Diversity Site_T5	16	subtropical	0	Gataker High Diversity Site	-25.2476	152.799	50	0
Gataker High Diversity Site_T5	16	tropical	0	Gataker High Diversity Site	-25.2476	152.799	50	0
Inner Gneerings_T1	1	subtropical	6014.4	Inner Gneerings	-26.6483	153.184	50	120.288
Inner Gneerings_T1	1	tropical	675.375	Inner Gneerings	-26.6483	153.184	50	13.5075
Inner Gneerings_T1	2	subtropical	43.7253	Inner Gneerings	-26.6483	153.184	50	0.874505
Inner Gneerings_T1	2	tropical	4063.2	Inner Gneerings	-26.6483	153.184	50	81.264
Inner Gneerings_T1	4	subtropical	0	Inner Gneerings	-26.6483	153.184	50	0
Inner Gneerings_T1	4	tropical	179.287	Inner Gneerings	-26.6483	153.184	50	3.58574
Inner Gneerings_T1	6	subtropical	446.892	Inner Gneerings	-26.6483	153.184	50	8.93784
Inner Gneerings_T1	6	tropical	4766.5	Inner Gneerings	-26.6483	153.184	50	95.33
Inner Gneerings_T1	8	subtropical	7672.27	Inner Gneerings	-26.6483	153.184	50	153.445
Inner Gneerings_T1	8	tropical	7859.41	Inner Gneerings	-26.6483	153.184	50	157.188
Inner Gneerings_T1	10	subtropical	1661.96	Inner Gneerings	-26.6483	153.184	50	33.2392
Inner Gneerings_T1	10	tropical	4622.86	Inner Gneerings	-26.6483	153.184	50	92.4573
Inner Gneerings_T1	12	subtropical	0	Inner Gneerings	-26.6483	153.184	50	0
Inner Gneerings_T1	12	tropical	20.3467	Inner Gneerings	-26.6483	153.184	50	0.406934
Inner Gneerings_T1	15	subtropical	46.46	Inner Gneerings	-26.6483	153.184	50	0.9292
Inner Gneerings_T1	15	tropical	28.0706	Inner Gneerings	-26.6483	153.184	50	0.561411
Inner Gneerings_T1	16	subtropical	0	Inner Gneerings	-26.6483	153.184	50	0
Inner Gneerings_T1	16	tropical	505.547	Inner Gneerings	-26.6483	153.184	50	10.1109
Inner Gneerings_T2	1	tropical	9112.66	Inner Gneerings	-26.6483	153.184	50	182.253
Inner Gneerings_T2	2	subtropical	5477.36	Inner Gneerings	-26.6483	153.184	50	109.547
Inner Gneerings_T2	4	subtropical	0	Inner Gneerings	-26.6483	153.184	50	0
Inner Gneerings_T2	4	tropical	1949.51	Inner Gneerings	-26.6483	153.184	50	38.9902
Inner Gneerings_T2	6	subtropical	4342.15	Inner Gneerings	-26.6483	153.184	50	86.843
Inner Gneerings_T2	6	tropical	0	Inner Gneerings	-26.6483	153.184	50	0
Inner Gneerings_T2	8	subtropical	2627.59	Inner Gneerings	-26.6483	153.184	50	52.5519
Inner Gneerings_T2	8	tropical	10301.6	Inner Gneerings	-26.6483	153.184	50	206.032
Inner Gneerings_T2	10	subtropical	907.81	Inner Gneerings	-26.6483	153.184	50	18.1562
Inner Gneerings_T2	10	tropical	7276.24	Inner Gneerings	-26.6483	153.184	50	145.525
Inner Gneerings_T2	12	subtropical	0	Inner Gneerings	-26.6483	153.184	50	0
Inner Gneerings_T2	12	tropical	61.9324	Inner Gneerings	-26.6483	153.184	50	1.23865
Inner Gneerings_T2	15	subtropical	0	Inner Gneerings	-26.6483	153.184	50	0
Inner Gneerings_T2	15	tropical	1048.49	Inner Gneerings	-26.6483	153.184	50	20.9698
Inner Gneerings_T2	16	subtropical	0	Inner Gneerings	-26.6483	153.184	50	0
Inner Gneerings_T2	16	tropical	195.041	Inner Gneerings	-26.6483	153.184	50	3.90082
Inner Gneerings_T3	1	subtropical	0	Inner Gneerings	-26.6483	153.184	50	0
Inner Gneerings_T3	1	tropical	599.11	Inner Gneerings	-26.6483	153.184	50	11.9822
Inner Gneerings_T3	2	subtropical	5763.23	Inner Gneerings	-26.6483	153.184	50	115.265
Inner Gneerings_T3	2	tropical	2144.67	Inner Gneerings	-26.6483	153.184	50	42.8934
Inner Gneerings_T3	4	subtropical	0	Inner Gneerings	-26.6483	153.184	50	0
Inner Gneerings_T3	4	tropical	72.5812	Inner Gneerings	-26.6483	153.184	50	1.45162
Inner Gneerings_T3	6	subtropical	551.518	Inner Gneerings	-26.6483	153.184	50	11.0304
Inner Gneerings_T3	6	tropical	0	Inner Gneerings	-26.6483	153.184	50	0
Inner Gneerings_T3	8	subtropical	6316.11	Inner Gneerings	-26.6483	153.184	50	126.322
Inner Gneerings_T3	10	subtropical	2293.47	Inner Gneerings	-26.6483	153.184	50	45.8694
Inner Gneerings_T3	10	tropical	7191.73	Inner Gneerings	-26.6483	153.184	50	143.835
Inner Gneerings_T3	12	subtropical	0	Inner Gneerings	-26.6483	153.184	50	0
Inner Gneerings_T3	12	tropical	4.48006	Inner Gneerings	-26.6483	153.184	50	0.0896012
Inner Gneerings_T3	15	subtropical	0	Inner Gneerings	-26.6483	153.184	50	0
Inner Gneerings_T3	15	tropical	0	Inner Gneerings	-26.6483	153.184	50	0
Inner Gneerings_T3	16	subtropical	0	Inner Gneerings	-26.6483	153.184	50	0
Inner Gneerings_T3	16	tropical	337.421	Inner Gneerings	-26.6483	153.184	50	6.74842
Inner Gneerings_T4	1	subtropical	0	Inner Gneerings	-26.6483	153.184	50	0
Inner Gneerings_T4	1	tropical	1334.75	Inner Gneerings	-26.6483	153.184	50	26.6949
Inner Gneerings_T4	2	subtropical	562.295	Inner Gneerings	-26.6483	153.184	50	11.2459
Inner Gneerings_T4	2	tropical	5313.21	Inner Gneerings	-26.6483	153.184	50	106.264
Inner Gneerings_T4	4	subtropical	0	Inner Gneerings	-26.6483	153.184	50	0
Inner Gneerings_T4	4	tropical	490.366	Inner Gneerings	-26.6483	153.184	50	9.80733
Inner Gneerings_T4	6	subtropical	854.037	Inner Gneerings	-26.6483	153.184	50	17.0807
Inner Gneerings_T4	6	tropical	877.374	Inner Gneerings	-26.6483	153.184	50	17.5475
Inner Gneerings_T4	8	subtropical	1313.54	Inner Gneerings	-26.6483	153.184	50	26.2708
Inner Gneerings_T4	8	tropical	8337.23	Inner Gneerings	-26.6483	153.184	50	166.745
Inner Gneerings_T4	10	subtropical	807.88	Inner Gneerings	-26.6483	153.184	50	16.1576
Inner Gneerings_T4	12	subtropical	0	Inner Gneerings	-26.6483	153.184	50	0
Inner Gneerings_T4	12	tropical	0	Inner Gneerings	-26.6483	153.184	50	0
Inner Gneerings_T4	15	subtropical	20.8869	Inner Gneerings	-26.6483	153.184	50	0.417739
Inner Gneerings_T4	15	tropical	1046.27	Inner Gneerings	-26.6483	153.184	50	20.9255
Inner Gneerings_T4	16	subtropical	0	Inner Gneerings	-26.6483	153.184	50	0
Inner Gneerings_T5	1	subtropical	0	Inner Gneerings	-26.6483	153.184	50	0
Inner Gneerings_T5	1	tropical	262.122	Inner Gneerings	-26.6483	153.184	50	5.24243
Inner Gneerings_T5	2	subtropical	2028.7	Inner Gneerings	-26.6483	153.184	50	40.574
Inner Gneerings_T5	2	tropical	4485.76	Inner Gneerings	-26.6483	153.184	50	89.7152
Inner Gneerings_T5	4	subtropical	0	Inner Gneerings	-26.6483	153.184	50	0
Inner Gneerings_T5	4	tropical	428.546	Inner Gneerings	-26.6483	153.184	50	8.57091
Inner Gneerings_T5	6	subtropical	0	Inner Gneerings	-26.6483	153.184	50	0
Inner Gneerings_T5	6	tropical	1207.93	Inner Gneerings	-26.6483	153.184	50	24.1586
Inner Gneerings_T5	8	subtropical	1154.39	Inner Gneerings	-26.6483	153.184	50	23.0879
Inner Gneerings_T5	8	tropical	3688.08	Inner Gneerings	-26.6483	153.184	50	73.7616
Inner Gneerings_T5	10	subtropical	1177.43	Inner Gneerings	-26.6483	153.184	50	23.5486
Inner Gneerings_T5	10	tropical	9180.3	Inner Gneerings	-26.6483	153.184	50	183.606
Inner Gneerings_T5	12	subtropical	0	Inner Gneerings	-26.6483	153.184	50	0
Inner Gneerings_T5	12	tropical	105.609	Inner Gneerings	-26.6483	153.184	50	2.11218
Inner Gneerings_T5	15	subtropical	267.472	Inner Gneerings	-26.6483	153.184	50	5.34945
Inner Gneerings_T5	15	tropical	258.951	Inner Gneerings	-26.6483	153.184	50	5.17901
Inner Gneerings_T5	16	subtropical	0	Inner Gneerings	-26.6483	153.184	50	0
Inner Gneerings_T5	16	tropical	414.513	Inner Gneerings	-26.6483	153.184	50	8.29025
Julian Rock False Trench_T1	1	subtropical	830.054	Julian Rock False Trench	-28.6126	153.629	25	33.2022
Julian Rock False Trench_T1	1	tropical	485.695	Julian Rock False Trench	-28.6126	153.629	25	19.4278
Julian Rock False Trench_T1	2	tropical	240.389	Julian Rock False Trench	-28.6126	153.629	25	9.61555
Julian Rock False Trench_T1	4	subtropical	0	Julian Rock False Trench	-28.6126	153.629	25	0
Julian Rock False Trench_T1	4	tropical	0	Julian Rock False Trench	-28.6126	153.629	25	0
Julian Rock False Trench_T1	6	subtropical	0	Julian Rock False Trench	-28.6126	153.629	25	0
Julian Rock False Trench_T1	6	tropical	0	Julian Rock False Trench	-28.6126	153.629	25	0
Julian Rock False Trench_T1	8	subtropical	1120.33	Julian Rock False Trench	-28.6126	153.629	25	44.8132
Julian Rock False Trench_T1	8	tropical	76.3013	Julian Rock False Trench	-28.6126	153.629	25	3.05205
Julian Rock False Trench_T1	10	subtropical	4724.93	Julian Rock False Trench	-28.6126	153.629	25	188.997
Julian Rock False Trench_T1	10	tropical	220.074	Julian Rock False Trench	-28.6126	153.629	25	8.80298
Julian Rock False Trench_T1	12	subtropical	0	Julian Rock False Trench	-28.6126	153.629	25	0
Julian Rock False Trench_T1	12	tropical	0	Julian Rock False Trench	-28.6126	153.629	25	0
Julian Rock False Trench_T1	15	subtropical	283.648	Julian Rock False Trench	-28.6126	153.629	25	11.3459
Julian Rock False Trench_T1	15	tropical	16.3126	Julian Rock False Trench	-28.6126	153.629	25	0.652503
Julian Rock False Trench_T1	16	subtropical	0	Julian Rock False Trench	-28.6126	153.629	25	0
Julian Rock False Trench_T1	16	tropical	0	Julian Rock False Trench	-28.6126	153.629	25	0
Julian Rock False Trench_T2	1	subtropical	3366.86	Julian Rock False Trench	-28.6126	153.629	25	134.674
Julian Rock False Trench_T2	1	tropical	164.181	Julian Rock False Trench	-28.6126	153.629	25	6.56724
Julian Rock False Trench_T2	2	subtropical	0	Julian Rock False Trench	-28.6126	153.629	25	0
Julian Rock False Trench_T2	2	tropical	0	Julian Rock False Trench	-28.6126	153.629	25	0
Julian Rock False Trench_T2	4	subtropical	0	Julian Rock False Trench	-28.6126	153.629	25	0
Julian Rock False Trench_T2	4	tropical	0	Julian Rock False Trench	-28.6126	153.629	25	0
Julian Rock False Trench_T2	6	subtropical	0	Julian Rock False Trench	-28.6126	153.629	25	0
Julian Rock False Trench_T2	6	tropical	0	Julian Rock False Trench	-28.6126	153.629	25	0
Julian Rock False Trench_T2	8	subtropical	181.438	Julian Rock False Trench	-28.6126	153.629	25	7.25751
Julian Rock False Trench_T2	8	tropical	4.11974	Julian Rock False Trench	-28.6126	153.629	25	0.164789
Julian Rock False Trench_T2	10	subtropical	2842.05	Julian Rock False Trench	-28.6126	153.629	25	113.682
Julian Rock False Trench_T2	10	tropical	243.635	Julian Rock False Trench	-28.6126	153.629	25	9.74541
Julian Rock False Trench_T2	12	subtropical	0	Julian Rock False Trench	-28.6126	153.629	25	0
Julian Rock False Trench_T2	12	tropical	0	Julian Rock False Trench	-28.6126	153.629	25	0
Julian Rock False Trench_T2	15	subtropical	180.094	Julian Rock False Trench	-28.6126	153.629	25	7.20375
Julian Rock False Trench_T2	15	tropical	0	Julian Rock False Trench	-28.6126	153.629	25	0
Julian Rock False Trench_T2	16	subtropical	0	Julian Rock False Trench	-28.6126	153.629	25	0
Julian Rock False Trench_T2	16	tropical	0	Julian Rock False Trench	-28.6126	153.629	25	0
Julian Rock False Trench_T3	1	subtropical	0	Julian Rock False Trench	-28.6126	153.629	25	0
Julian Rock False Trench_T3	1	tropical	0	Julian Rock False Trench	-28.6126	153.629	25	0
Julian Rock False Trench_T3	2	tropical	26.0472	Julian Rock False Trench	-28.6126	153.629	25	1.04189
Julian Rock False Trench_T3	4	subtropical	0	Julian Rock False Trench	-28.6126	153.629	25	0
Julian Rock False Trench_T3	4	tropical	0	Julian Rock False Trench	-28.6126	153.629	25	0
Julian Rock False Trench_T3	6	subtropical	0	Julian Rock False Trench	-28.6126	153.629	25	0
Julian Rock False Trench_T3	6	tropical	0	Julian Rock False Trench	-28.6126	153.629	25	0
Julian Rock False Trench_T3	8	subtropical	5127.68	Julian Rock False Trench	-28.6126	153.629	25	205.107
Julian Rock False Trench_T3	8	tropical	384.716	Julian Rock False Trench	-28.6126	153.629	25	15.3887
Julian Rock False Trench_T3	10	subtropical	418.512	Julian Rock False Trench	-28.6126	153.629	25	16.7405
Julian Rock False Trench_T3	10	tropical	211.514	Julian Rock False Trench	-28.6126	153.629	25	8.46055
Julian Rock False Trench_T3	12	subtropical	0	Julian Rock False Trench	-28.6126	153.629	25	0
Julian Rock False Trench_T3	12	tropical	0	Julian Rock False Trench	-28.6126	153.629	25	0
Julian Rock False Trench_T3	15	subtropical	180.094	Julian Rock False Trench	-28.6126	153.629	25	7.20375
Julian Rock False Trench_T3	15	tropical	0	Julian Rock False Trench	-28.6126	153.629	25	0
Julian Rock False Trench_T3	16	subtropical	0	Julian Rock False Trench	-28.6126	153.629	25	0
Julian Rock False Trench_T3	16	tropical	0	Julian Rock False Trench	-28.6126	153.629	25	0
Julian Rock False Trench_T4	1	subtropical	0	Julian Rock False Trench	-28.6126	153.629	25	0
Julian Rock False Trench_T4	1	tropical	0	Julian Rock False Trench	-28.6126	153.629	25	0
Julian Rock False Trench_T4	2	subtropical	971.202	Julian Rock False Trench	-28.6126	153.629	25	38.8481
Julian Rock False Trench_T4	2	tropical	247.099	Julian Rock False Trench	-28.6126	153.629	25	9.88396
Julian Rock False Trench_T4	4	subtropical	0	Julian Rock False Trench	-28.6126	153.629	25	0
Julian Rock False Trench_T4	4	tropical	0	Julian Rock False Trench	-28.6126	153.629	25	0
Julian Rock False Trench_T4	6	subtropical	0	Julian Rock False Trench	-28.6126	153.629	25	0
Julian Rock False Trench_T4	6	tropical	1880.41	Julian Rock False Trench	-28.6126	153.629	25	75.2164
Julian Rock False Trench_T4	8	subtropical	1432.51	Julian Rock False Trench	-28.6126	153.629	25	57.3004
Julian Rock False Trench_T4	8	tropical	20.4255	Julian Rock False Trench	-28.6126	153.629	25	0.817021
Julian Rock False Trench_T4	10	subtropical	3479.42	Julian Rock False Trench	-28.6126	153.629	25	139.177
Julian Rock False Trench_T4	10	tropical	136.791	Julian Rock False Trench	-28.6126	153.629	25	5.47163
Julian Rock False Trench_T4	12	subtropical	0	Julian Rock False Trench	-28.6126	153.629	25	0
Julian Rock False Trench_T4	12	tropical	0	Julian Rock False Trench	-28.6126	153.629	25	0
Julian Rock False Trench_T4	15	subtropical	157.425	Julian Rock False Trench	-28.6126	153.629	25	6.29699
Julian Rock False Trench_T4	15	tropical	2407.91	Julian Rock False Trench	-28.6126	153.629	25	96.3164
Julian Rock False Trench_T4	16	subtropical	0	Julian Rock False Trench	-28.6126	153.629	25	0
Julian Rock False Trench_T4	16	tropical	0	Julian Rock False Trench	-28.6126	153.629	25	0
Julian Rock False Trench_T5	1	subtropical	0	Julian Rock False Trench	-28.6126	153.629	25	0
Julian Rock False Trench_T5	1	tropical	389.256	Julian Rock False Trench	-28.6126	153.629	25	15.5702
Julian Rock False Trench_T5	2	subtropical	0	Julian Rock False Trench	-28.6126	153.629	25	0
Julian Rock False Trench_T5	2	tropical	875.527	Julian Rock False Trench	-28.6126	153.629	25	35.0211
Julian Rock False Trench_T5	4	subtropical	0	Julian Rock False Trench	-28.6126	153.629	25	0
Julian Rock False Trench_T5	4	tropical	0	Julian Rock False Trench	-28.6126	153.629	25	0
Julian Rock False Trench_T5	6	subtropical	0	Julian Rock False Trench	-28.6126	153.629	25	0
Julian Rock False Trench_T5	6	tropical	0	Julian Rock False Trench	-28.6126	153.629	25	0
Julian Rock False Trench_T5	8	subtropical	706.076	Julian Rock False Trench	-28.6126	153.629	25	28.2431
Julian Rock False Trench_T5	8	tropical	496.467	Julian Rock False Trench	-28.6126	153.629	25	19.8587
Julian Rock False Trench_T5	10	subtropical	197.857	Julian Rock False Trench	-28.6126	153.629	25	7.91429
Julian Rock False Trench_T5	10	tropical	35.7918	Julian Rock False Trench	-28.6126	153.629	25	1.43167
Julian Rock False Trench_T5	12	subtropical	0	Julian Rock False Trench	-28.6126	153.629	25	0
Julian Rock False Trench_T5	12	tropical	0	Julian Rock False Trench	-28.6126	153.629	25	0
Julian Rock False Trench_T5	15	subtropical	0	Julian Rock False Trench	-28.6126	153.629	25	0
Julian Rock False Trench_T5	15	tropical	0	Julian Rock False Trench	-28.6126	153.629	25	0
Julian Rock False Trench_T5	16	subtropical	0	Julian Rock False Trench	-28.6126	153.629	25	0
Julian Rock False Trench_T5	16	tropical	0	Julian Rock False Trench	-28.6126	153.629	25	0
Julian Rock Nursery_T1	1	subtropical	1552.24	Julian Rock Nursery	-28.6109	153.628	100	15.5224
Julian Rock Nursery_T1	1	tropical	1169.48	Julian Rock Nursery	-28.6109	153.628	100	11.6948
Julian Rock Nursery_T1	2	subtropical	612.014	Julian Rock Nursery	-28.6109	153.628	100	6.12014
Julian Rock Nursery_T1	2	tropical	1136.81	Julian Rock Nursery	-28.6109	153.628	100	11.3681
Julian Rock Nursery_T1	4	subtropical	0	Julian Rock Nursery	-28.6109	153.628	100	0
Julian Rock Nursery_T1	4	tropical	33.8567	Julian Rock Nursery	-28.6109	153.628	100	0.338567
Julian Rock Nursery_T1	6	subtropical	0	Julian Rock Nursery	-28.6109	153.628	100	0
Julian Rock Nursery_T1	6	tropical	0	Julian Rock Nursery	-28.6109	153.628	100	0
Julian Rock Nursery_T1	8	subtropical	3275.87	Julian Rock Nursery	-28.6109	153.628	100	32.7587
Julian Rock Nursery_T1	8	tropical	1629.34	Julian Rock Nursery	-28.6109	153.628	100	16.2934
Julian Rock Nursery_T1	10	tropical	2833.47	Julian Rock Nursery	-28.6109	153.628	100	28.3347
Julian Rock Nursery_T1	12	subtropical	0	Julian Rock Nursery	-28.6109	153.628	100	0
Julian Rock Nursery_T1	12	tropical	0	Julian Rock Nursery	-28.6109	153.628	100	0
Julian Rock Nursery_T1	15	subtropical	530.194	Julian Rock Nursery	-28.6109	153.628	100	5.30194
Julian Rock Nursery_T1	15	tropical	3867.09	Julian Rock Nursery	-28.6109	153.628	100	38.6709
Julian Rock Nursery_T1	16	subtropical	0	Julian Rock Nursery	-28.6109	153.628	100	0
Julian Rock Nursery_T1	16	tropical	196.697	Julian Rock Nursery	-28.6109	153.628	100	1.96697
Julian Rock Nursery_T2	1	tropical	477.02	Julian Rock Nursery	-28.6109	153.628	100	4.7702
Julian Rock Nursery_T2	2	subtropical	97.1202	Julian Rock Nursery	-28.6109	153.628	100	0.971202
Julian Rock Nursery_T2	2	tropical	1983.85	Julian Rock Nursery	-28.6109	153.628	100	19.8385
Julian Rock Nursery_T2	4	subtropical	4.56846	Julian Rock Nursery	-28.6109	153.628	100	0.0456846
Julian Rock Nursery_T2	4	tropical	0	Julian Rock Nursery	-28.6109	153.628	100	0
Julian Rock Nursery_T2	6	subtropical	0	Julian Rock Nursery	-28.6109	153.628	100	0
Julian Rock Nursery_T2	6	tropical	0	Julian Rock Nursery	-28.6109	153.628	100	0
Julian Rock Nursery_T2	8	subtropical	1987.76	Julian Rock Nursery	-28.6109	153.628	100	19.8776
Julian Rock Nursery_T2	8	tropical	1727.3	Julian Rock Nursery	-28.6109	153.628	100	17.273
Julian Rock Nursery_T2	10	tropical	4873.96	Julian Rock Nursery	-28.6109	153.628	100	48.7396
Julian Rock Nursery_T2	12	subtropical	0	Julian Rock Nursery	-28.6109	153.628	100	0
Julian Rock Nursery_T2	12	tropical	0	Julian Rock Nursery	-28.6109	153.628	100	0
Julian Rock Nursery_T2	15	subtropical	600.622	Julian Rock Nursery	-28.6109	153.628	100	6.00622
Julian Rock Nursery_T2	15	tropical	8182.43	Julian Rock Nursery	-28.6109	153.628	100	81.8243
Julian Rock Nursery_T2	16	subtropical	0	Julian Rock Nursery	-28.6109	153.628	100	0
Julian Rock Nursery_T2	16	tropical	101.81	Julian Rock Nursery	-28.6109	153.628	100	1.0181
Julian Rock Nursery_T3	1	subtropical	17877.6	Julian Rock Nursery	-28.6109	153.628	100	178.776
Julian Rock Nursery_T3	1	tropical	48.2671	Julian Rock Nursery	-28.6109	153.628	100	0.482671
Julian Rock Nursery_T3	2	subtropical	1.69621	Julian Rock Nursery	-28.6109	153.628	100	0.0169621
Julian Rock Nursery_T3	2	tropical	2159.57	Julian Rock Nursery	-28.6109	153.628	100	21.5957
Julian Rock Nursery_T3	4	subtropical	0	Julian Rock Nursery	-28.6109	153.628	100	0
Julian Rock Nursery_T3	4	tropical	0	Julian Rock Nursery	-28.6109	153.628	100	0
Julian Rock Nursery_T3	6	subtropical	0	Julian Rock Nursery	-28.6109	153.628	100	0
Julian Rock Nursery_T3	6	tropical	57.4228	Julian Rock Nursery	-28.6109	153.628	100	0.574228
Julian Rock Nursery_T3	8	subtropical	1075.19	Julian Rock Nursery	-28.6109	153.628	100	10.7519
Julian Rock Nursery_T3	8	tropical	631.984	Julian Rock Nursery	-28.6109	153.628	100	6.31984
Julian Rock Nursery_T3	10	subtropical	24139.6	Julian Rock Nursery	-28.6109	153.628	100	241.396
Julian Rock Nursery_T3	10	tropical	7067.74	Julian Rock Nursery	-28.6109	153.628	100	70.6774
Julian Rock Nursery_T3	12	subtropical	0	Julian Rock Nursery	-28.6109	153.628	100	0
Julian Rock Nursery_T3	12	tropical	0	Julian Rock Nursery	-28.6109	153.628	100	0
Julian Rock Nursery_T3	15	subtropical	1202.69	Julian Rock Nursery	-28.6109	153.628	100	12.0269
Julian Rock Nursery_T3	15	tropical	3035.44	Julian Rock Nursery	-28.6109	153.628	100	30.3544
Julian Rock Nursery_T3	16	subtropical	0	Julian Rock Nursery	-28.6109	153.628	100	0
Julian Rock Nursery_T3	16	tropical	8.40104	Julian Rock Nursery	-28.6109	153.628	100	0.0840104
Julian Rock Nursery_T4	1	subtropical	5713.06	Julian Rock Nursery	-28.6109	153.628	100	57.1306
Julian Rock Nursery_T4	1	tropical	454.931	Julian Rock Nursery	-28.6109	153.628	100	4.54931
Julian Rock Nursery_T4	2	subtropical	0	Julian Rock Nursery	-28.6109	153.628	100	0
Julian Rock Nursery_T4	2	tropical	210.5	Julian Rock Nursery	-28.6109	153.628	100	2.105
Julian Rock Nursery_T4	4	subtropical	0	Julian Rock Nursery	-28.6109	153.628	100	0
Julian Rock Nursery_T4	4	tropical	0	Julian Rock Nursery	-28.6109	153.628	100	0
Julian Rock Nursery_T4	6	subtropical	0	Julian Rock Nursery	-28.6109	153.628	100	0
Julian Rock Nursery_T4	6	tropical	189.028	Julian Rock Nursery	-28.6109	153.628	100	1.89028
Julian Rock Nursery_T4	8	subtropical	2152.04	Julian Rock Nursery	-28.6109	153.628	100	21.5204
Julian Rock Nursery_T4	8	tropical	608.763	Julian Rock Nursery	-28.6109	153.628	100	6.08763
Julian Rock Nursery_T4	10	tropical	2169.01	Julian Rock Nursery	-28.6109	153.628	100	21.6901
Julian Rock Nursery_T4	12	subtropical	0	Julian Rock Nursery	-28.6109	153.628	100	0
Julian Rock Nursery_T4	12	tropical	0	Julian Rock Nursery	-28.6109	153.628	100	0
Julian Rock Nursery_T4	15	subtropical	877.619	Julian Rock Nursery	-28.6109	153.628	100	8.77619
Julian Rock Nursery_T4	15	tropical	317.312	Julian Rock Nursery	-28.6109	153.628	100	3.17312
Julian Rock Nursery_T4	16	subtropical	0	Julian Rock Nursery	-28.6109	153.628	100	0
Julian Rock Nursery_T4	16	tropical	0	Julian Rock Nursery	-28.6109	153.628	100	0
Julian Rock Nursery_T5	1	subtropical	5889.05	Julian Rock Nursery	-28.6109	153.628	100	58.8905
Julian Rock Nursery_T5	1	tropical	385.983	Julian Rock Nursery	-28.6109	153.628	100	3.85983
Julian Rock Nursery_T5	2	subtropical	29.0625	Julian Rock Nursery	-28.6109	153.628	100	0.290625
Julian Rock Nursery_T5	2	tropical	11396	Julian Rock Nursery	-28.6109	153.628	100	113.96
Julian Rock Nursery_T5	4	subtropical	0	Julian Rock Nursery	-28.6109	153.628	100	0
Julian Rock Nursery_T5	4	tropical	0	Julian Rock Nursery	-28.6109	153.628	100	0
Julian Rock Nursery_T5	6	subtropical	0	Julian Rock Nursery	-28.6109	153.628	100	0
Julian Rock Nursery_T5	6	tropical	8495.34	Julian Rock Nursery	-28.6109	153.628	100	84.9534
Julian Rock Nursery_T5	8	subtropical	5503.58	Julian Rock Nursery	-28.6109	153.628	100	55.0358
Julian Rock Nursery_T5	8	tropical	3947.58	Julian Rock Nursery	-28.6109	153.628	100	39.4758
Julian Rock Nursery_T5	10	tropical	3431.39	Julian Rock Nursery	-28.6109	153.628	100	34.3139
Julian Rock Nursery_T5	12	subtropical	0	Julian Rock Nursery	-28.6109	153.628	100	0
Julian Rock Nursery_T5	12	tropical	611.657	Julian Rock Nursery	-28.6109	153.628	100	6.11657
Julian Rock Nursery_T5	15	subtropical	679.824	Julian Rock Nursery	-28.6109	153.628	100	6.79824
Julian Rock Nursery_T5	16	subtropical	0	Julian Rock Nursery	-28.6109	153.628	100	0
Julian Rock Nursery_T5	16	tropical	285.663	Julian Rock Nursery	-28.6109	153.628	100	2.85663
Lady Elliot Island_T1	1	tropical	74.114	Lady Elliot Island	-24.115	152.71	50	1.48228
Lady Elliot Island_T1	2	subtropical	0	Lady Elliot Island	-24.115	152.71	50	0
Lady Elliot Island_T1	2	tropical	814.413	Lady Elliot Island	-24.115	152.71	50	16.2883
Lady Elliot Island_T1	4	subtropical	0	Lady Elliot Island	-24.115	152.71	50	0
Lady Elliot Island_T1	4	tropical	0	Lady Elliot Island	-24.115	152.71	50	0
Lady Elliot Island_T1	6	subtropical	0	Lady Elliot Island	-24.115	152.71	50	0
Lady Elliot Island_T1	8	subtropical	754.727	Lady Elliot Island	-24.115	152.71	50	15.0945
Lady Elliot Island_T1	8	tropical	4813.67	Lady Elliot Island	-24.115	152.71	50	96.2735
Lady Elliot Island_T1	10	subtropical	0	Lady Elliot Island	-24.115	152.71	50	0
Lady Elliot Island_T1	12	subtropical	0	Lady Elliot Island	-24.115	152.71	50	0
Lady Elliot Island_T1	12	tropical	0	Lady Elliot Island	-24.115	152.71	50	0
Lady Elliot Island_T1	15	subtropical	0	Lady Elliot Island	-24.115	152.71	50	0
Lady Elliot Island_T1	16	subtropical	0	Lady Elliot Island	-24.115	152.71	50	0
Lady Elliot Island_T1	16	tropical	527.581	Lady Elliot Island	-24.115	152.71	50	10.5516
Lady Elliot Island_T2	1	tropical	0	Lady Elliot Island	-24.115	152.71	50	0
Lady Elliot Island_T2	2	subtropical	0	Lady Elliot Island	-24.115	152.71	50	0
Lady Elliot Island_T2	2	tropical	1621.15	Lady Elliot Island	-24.115	152.71	50	32.4229
Lady Elliot Island_T2	4	subtropical	0	Lady Elliot Island	-24.115	152.71	50	0
Lady Elliot Island_T2	4	tropical	100.182	Lady Elliot Island	-24.115	152.71	50	2.00363
Lady Elliot Island_T2	6	subtropical	0	Lady Elliot Island	-24.115	152.71	50	0
Lady Elliot Island_T2	6	tropical	9132.07	Lady Elliot Island	-24.115	152.71	50	182.641
Lady Elliot Island_T2	8	subtropical	0	Lady Elliot Island	-24.115	152.71	50	0
Lady Elliot Island_T2	8	tropical	1234.88	Lady Elliot Island	-24.115	152.71	50	24.6976
Lady Elliot Island_T2	10	subtropical	0	Lady Elliot Island	-24.115	152.71	50	0
Lady Elliot Island_T2	10	tropical	1262.88	Lady Elliot Island	-24.115	152.71	50	25.2575
Lady Elliot Island_T2	12	subtropical	0	Lady Elliot Island	-24.115	152.71	50	0
Lady Elliot Island_T2	12	tropical	28.5447	Lady Elliot Island	-24.115	152.71	50	0.570893
Lady Elliot Island_T2	15	subtropical	0	Lady Elliot Island	-24.115	152.71	50	0
Lady Elliot Island_T2	15	tropical	2682.74	Lady Elliot Island	-24.115	152.71	50	53.6549
Lady Elliot Island_T2	16	subtropical	0	Lady Elliot Island	-24.115	152.71	50	0
Lady Elliot Island_T2	16	tropical	761.801	Lady Elliot Island	-24.115	152.71	50	15.236
Lady Elliot Island_T3	1	subtropical	0	Lady Elliot Island	-24.115	152.71	50	0
Lady Elliot Island_T3	1	tropical	195.189	Lady Elliot Island	-24.115	152.71	50	3.90379
Lady Elliot Island_T3	2	subtropical	0	Lady Elliot Island	-24.115	152.71	50	0
Lady Elliot Island_T3	2	tropical	2439.73	Lady Elliot Island	-24.115	152.71	50	48.7945
Lady Elliot Island_T3	4	subtropical	0	Lady Elliot Island	-24.115	152.71	50	0
Lady Elliot Island_T3	4	tropical	17.5892	Lady Elliot Island	-24.115	152.71	50	0.351783
Lady Elliot Island_T3	6	subtropical	6280.31	Lady Elliot Island	-24.115	152.71	50	125.606
Lady Elliot Island_T3	6	tropical	10722.4	Lady Elliot Island	-24.115	152.71	50	214.447
Lady Elliot Island_T3	8	subtropical	0	Lady Elliot Island	-24.115	152.71	50	0
Lady Elliot Island_T3	8	tropical	2061.09	Lady Elliot Island	-24.115	152.71	50	41.2219
Lady Elliot Island_T3	10	subtropical	0	Lady Elliot Island	-24.115	152.71	50	0
Lady Elliot Island_T3	10	tropical	2854.1	Lady Elliot Island	-24.115	152.71	50	57.082
Lady Elliot Island_T3	12	subtropical	0	Lady Elliot Island	-24.115	152.71	50	0
Lady Elliot Island_T3	12	tropical	43.9428	Lady Elliot Island	-24.115	152.71	50	0.878856
Lady Elliot Island_T3	15	subtropical	0	Lady Elliot Island	-24.115	152.71	50	0
Lady Elliot Island_T3	15	tropical	4902.21	Lady Elliot Island	-24.115	152.71	50	98.0442
Lady Elliot Island_T3	16	subtropical	0	Lady Elliot Island	-24.115	152.71	50	0
Lady Elliot Island_T3	16	tropical	404.315	Lady Elliot Island	-24.115	152.71	50	8.0863
Lady Elliot Island_T4	1	subtropical	12537.7	Lady Elliot Island	-24.115	152.71	50	250.753
Lady Elliot Island_T4	1	tropical	0	Lady Elliot Island	-24.115	152.71	50	0
Lady Elliot Island_T4	2	subtropical	0	Lady Elliot Island	-24.115	152.71	50	0
Lady Elliot Island_T4	2	tropical	2582.5	Lady Elliot Island	-24.115	152.71	50	51.6501
Lady Elliot Island_T4	4	subtropical	0	Lady Elliot Island	-24.115	152.71	50	0
Lady Elliot Island_T4	4	tropical	100.686	Lady Elliot Island	-24.115	152.71	50	2.01372
Lady Elliot Island_T4	6	subtropical	0	Lady Elliot Island	-24.115	152.71	50	0
Lady Elliot Island_T4	8	subtropical	0	Lady Elliot Island	-24.115	152.71	50	0
Lady Elliot Island_T4	8	tropical	1373.56	Lady Elliot Island	-24.115	152.71	50	27.4712
Lady Elliot Island_T4	10	subtropical	0	Lady Elliot Island	-24.115	152.71	50	0
Lady Elliot Island_T4	10	tropical	5608.26	Lady Elliot Island	-24.115	152.71	50	112.165
Lady Elliot Island_T4	12	subtropical	0	Lady Elliot Island	-24.115	152.71	50	0
Lady Elliot Island_T4	12	tropical	104.519	Lady Elliot Island	-24.115	152.71	50	2.09039
Lady Elliot Island_T4	15	subtropical	0	Lady Elliot Island	-24.115	152.71	50	0
Lady Elliot Island_T4	15	tropical	366.838	Lady Elliot Island	-24.115	152.71	50	7.33675
Lady Elliot Island_T4	16	subtropical	0	Lady Elliot Island	-24.115	152.71	50	0
Lady Elliot Island_T4	16	tropical	218.46	Lady Elliot Island	-24.115	152.71	50	4.3692
Lady Elliot Island_T5	1	subtropical	0	Lady Elliot Island	-24.115	152.71	50	0
Lady Elliot Island_T5	1	tropical	0	Lady Elliot Island	-24.115	152.71	50	0
Lady Elliot Island_T5	2	subtropical	0	Lady Elliot Island	-24.115	152.71	50	0
Lady Elliot Island_T5	2	tropical	85.6729	Lady Elliot Island	-24.115	152.71	50	1.71346
Lady Elliot Island_T5	4	subtropical	0	Lady Elliot Island	-24.115	152.71	50	0
Lady Elliot Island_T5	4	tropical	0	Lady Elliot Island	-24.115	152.71	50	0
Lady Elliot Island_T5	6	subtropical	2933.22	Lady Elliot Island	-24.115	152.71	50	58.6644
Lady Elliot Island_T5	8	subtropical	0	Lady Elliot Island	-24.115	152.71	50	0
Lady Elliot Island_T5	8	tropical	2217.34	Lady Elliot Island	-24.115	152.71	50	44.3469
Lady Elliot Island_T5	10	subtropical	0	Lady Elliot Island	-24.115	152.71	50	0
Lady Elliot Island_T5	12	subtropical	0	Lady Elliot Island	-24.115	152.71	50	0
Lady Elliot Island_T5	12	tropical	53.2531	Lady Elliot Island	-24.115	152.71	50	1.06506
Lady Elliot Island_T5	15	subtropical	0	Lady Elliot Island	-24.115	152.71	50	0
Lady Elliot Island_T5	15	tropical	1050.53	Lady Elliot Island	-24.115	152.71	50	21.0106
Lady Elliot Island_T5	16	subtropical	0	Lady Elliot Island	-24.115	152.71	50	0
Lady Elliot Island_T5	16	tropical	942.105	Lady Elliot Island	-24.115	152.71	50	18.8421
Lady Musgrave Island_T1	1	subtropical	0	Lady Musgrave Island	-23.906	152.387	50	0
Lady Musgrave Island_T1	1	tropical	167.751	Lady Musgrave Island	-23.906	152.387	50	3.35503
Lady Musgrave Island_T1	2	subtropical	0	Lady Musgrave Island	-23.906	152.387	50	0
Lady Musgrave Island_T1	2	tropical	3958.22	Lady Musgrave Island	-23.906	152.387	50	79.1643
Lady Musgrave Island_T1	4	subtropical	0	Lady Musgrave Island	-23.906	152.387	50	0
Lady Musgrave Island_T1	4	tropical	33.8933	Lady Musgrave Island	-23.906	152.387	50	0.677867
Lady Musgrave Island_T1	6	subtropical	0	Lady Musgrave Island	-23.906	152.387	50	0
Lady Musgrave Island_T1	6	tropical	11088.4	Lady Musgrave Island	-23.906	152.387	50	221.768
Lady Musgrave Island_T1	8	subtropical	0	Lady Musgrave Island	-23.906	152.387	50	0
Lady Musgrave Island_T1	8	tropical	1070.08	Lady Musgrave Island	-23.906	152.387	50	21.4017
Lady Musgrave Island_T1	10	subtropical	395.427	Lady Musgrave Island	-23.906	152.387	50	7.90854
Lady Musgrave Island_T1	10	tropical	5671.16	Lady Musgrave Island	-23.906	152.387	50	113.423
Lady Musgrave Island_T1	12	subtropical	0	Lady Musgrave Island	-23.906	152.387	50	0
Lady Musgrave Island_T1	12	tropical	5.70885	Lady Musgrave Island	-23.906	152.387	50	0.114177
Lady Musgrave Island_T1	15	subtropical	0	Lady Musgrave Island	-23.906	152.387	50	0
Lady Musgrave Island_T1	15	tropical	174.806	Lady Musgrave Island	-23.906	152.387	50	3.49612
Lady Musgrave Island_T1	16	subtropical	0	Lady Musgrave Island	-23.906	152.387	50	0
Lady Musgrave Island_T1	16	tropical	290.713	Lady Musgrave Island	-23.906	152.387	50	5.81426
Lady Musgrave Island_T2	1	subtropical	0	Lady Musgrave Island	-23.906	152.387	50	0
Lady Musgrave Island_T2	1	tropical	0	Lady Musgrave Island	-23.906	152.387	50	0
Lady Musgrave Island_T2	2	subtropical	0	Lady Musgrave Island	-23.906	152.387	50	0
Lady Musgrave Island_T2	2	tropical	1247.09	Lady Musgrave Island	-23.906	152.387	50	24.9419
Lady Musgrave Island_T2	4	subtropical	0	Lady Musgrave Island	-23.906	152.387	50	0
Lady Musgrave Island_T2	4	tropical	172.383	Lady Musgrave Island	-23.906	152.387	50	3.44765
Lady Musgrave Island_T2	6	subtropical	0	Lady Musgrave Island	-23.906	152.387	50	0
Lady Musgrave Island_T2	8	subtropical	0	Lady Musgrave Island	-23.906	152.387	50	0
Lady Musgrave Island_T2	8	tropical	1079.28	Lady Musgrave Island	-23.906	152.387	50	21.5855
Lady Musgrave Island_T2	10	subtropical	0	Lady Musgrave Island	-23.906	152.387	50	0
Lady Musgrave Island_T2	10	tropical	11841.9	Lady Musgrave Island	-23.906	152.387	50	236.837
Lady Musgrave Island_T2	12	subtropical	0	Lady Musgrave Island	-23.906	152.387	50	0
Lady Musgrave Island_T2	12	tropical	0	Lady Musgrave Island	-23.906	152.387	50	0
Lady Musgrave Island_T2	15	subtropical	0	Lady Musgrave Island	-23.906	152.387	50	0
Lady Musgrave Island_T2	15	tropical	9848.33	Lady Musgrave Island	-23.906	152.387	50	196.967
Lady Musgrave Island_T2	16	subtropical	0	Lady Musgrave Island	-23.906	152.387	50	0
Lady Musgrave Island_T2	16	tropical	303.734	Lady Musgrave Island	-23.906	152.387	50	6.07468
Lady Musgrave Island_T3	1	subtropical	0	Lady Musgrave Island	-23.906	152.387	50	0
Lady Musgrave Island_T3	1	tropical	0	Lady Musgrave Island	-23.906	152.387	50	0
Lady Musgrave Island_T3	2	subtropical	0	Lady Musgrave Island	-23.906	152.387	50	0
Lady Musgrave Island_T3	2	tropical	915.792	Lady Musgrave Island	-23.906	152.387	50	18.3158
Lady Musgrave Island_T3	4	subtropical	0	Lady Musgrave Island	-23.906	152.387	50	0
Lady Musgrave Island_T3	4	tropical	28.4546	Lady Musgrave Island	-23.906	152.387	50	0.569091
Lady Musgrave Island_T3	6	subtropical	0	Lady Musgrave Island	-23.906	152.387	50	0
Lady Musgrave Island_T3	6	tropical	4950.89	Lady Musgrave Island	-23.906	152.387	50	99.0178
Lady Musgrave Island_T3	8	subtropical	73.5669	Lady Musgrave Island	-23.906	152.387	50	1.47134
Lady Musgrave Island_T3	8	tropical	675.17	Lady Musgrave Island	-23.906	152.387	50	13.5034
Lady Musgrave Island_T3	10	subtropical	395.427	Lady Musgrave Island	-23.906	152.387	50	7.90854
Lady Musgrave Island_T3	10	tropical	2022.96	Lady Musgrave Island	-23.906	152.387	50	40.4591
Lady Musgrave Island_T3	12	subtropical	0	Lady Musgrave Island	-23.906	152.387	50	0
Lady Musgrave Island_T3	12	tropical	36.0463	Lady Musgrave Island	-23.906	152.387	50	0.720926
Lady Musgrave Island_T3	15	subtropical	0	Lady Musgrave Island	-23.906	152.387	50	0
Lady Musgrave Island_T3	15	tropical	176.625	Lady Musgrave Island	-23.906	152.387	50	3.5325
Lady Musgrave Island_T3	16	subtropical	0	Lady Musgrave Island	-23.906	152.387	50	0
Lady Musgrave Island_T3	16	tropical	550.783	Lady Musgrave Island	-23.906	152.387	50	11.0157
Libbys Lair_T1	1	subtropical	0	Libbys Lair	-23.4346	151.934	50	0
Libbys Lair_T1	1	tropical	88.8258	Libbys Lair	-23.4346	151.934	50	1.77652
Libbys Lair_T1	2	subtropical	84.9994	Libbys Lair	-23.4346	151.934	50	1.69999
Libbys Lair_T1	2	tropical	1625.84	Libbys Lair	-23.4346	151.934	50	32.5169
Libbys Lair_T1	4	subtropical	0	Libbys Lair	-23.4346	151.934	50	0
Libbys Lair_T1	4	tropical	239.493	Libbys Lair	-23.4346	151.934	50	4.78986
Libbys Lair_T1	6	subtropical	0	Libbys Lair	-23.4346	151.934	50	0
Libbys Lair_T1	8	subtropical	0	Libbys Lair	-23.4346	151.934	50	0
Libbys Lair_T1	8	tropical	1361.82	Libbys Lair	-23.4346	151.934	50	27.2364
Libbys Lair_T1	10	subtropical	0	Libbys Lair	-23.4346	151.934	50	0
Libbys Lair_T1	10	tropical	6572.76	Libbys Lair	-23.4346	151.934	50	131.455
Libbys Lair_T1	12	subtropical	0	Libbys Lair	-23.4346	151.934	50	0
Libbys Lair_T1	12	tropical	40.5183	Libbys Lair	-23.4346	151.934	50	0.810366
Libbys Lair_T1	15	subtropical	0	Libbys Lair	-23.4346	151.934	50	0
Libbys Lair_T1	15	tropical	3323.26	Libbys Lair	-23.4346	151.934	50	66.4652
Libbys Lair_T1	16	subtropical	0	Libbys Lair	-23.4346	151.934	50	0
Libbys Lair_T1	16	tropical	915.517	Libbys Lair	-23.4346	151.934	50	18.3103
Libbys Lair_T2	1	subtropical	0	Libbys Lair	-23.4346	151.934	50	0
Libbys Lair_T2	1	tropical	0	Libbys Lair	-23.4346	151.934	50	0
Libbys Lair_T2	2	subtropical	204.987	Libbys Lair	-23.4346	151.934	50	4.09975
Libbys Lair_T2	2	tropical	3859.14	Libbys Lair	-23.4346	151.934	50	77.1828
Libbys Lair_T2	4	subtropical	0	Libbys Lair	-23.4346	151.934	50	0
Libbys Lair_T2	4	tropical	290.959	Libbys Lair	-23.4346	151.934	50	5.81917
Libbys Lair_T2	6	subtropical	0	Libbys Lair	-23.4346	151.934	50	0
Libbys Lair_T2	6	tropical	5566.34	Libbys Lair	-23.4346	151.934	50	111.327
Libbys Lair_T2	8	subtropical	0	Libbys Lair	-23.4346	151.934	50	0
Libbys Lair_T2	8	tropical	983.855	Libbys Lair	-23.4346	151.934	50	19.6771
Libbys Lair_T2	10	subtropical	11.5758	Libbys Lair	-23.4346	151.934	50	0.231516
Libbys Lair_T2	12	subtropical	0	Libbys Lair	-23.4346	151.934	50	0
Libbys Lair_T2	12	tropical	0	Libbys Lair	-23.4346	151.934	50	0
Libbys Lair_T2	15	subtropical	0	Libbys Lair	-23.4346	151.934	50	0
Libbys Lair_T2	15	tropical	380.303	Libbys Lair	-23.4346	151.934	50	7.60607
Libbys Lair_T2	16	subtropical	0	Libbys Lair	-23.4346	151.934	50	0
Libbys Lair_T2	16	tropical	364.113	Libbys Lair	-23.4346	151.934	50	7.28226
Libbys Lair_T3	1	subtropical	0	Libbys Lair	-23.4346	151.934	50	0
Libbys Lair_T3	1	tropical	58.5926	Libbys Lair	-23.4346	151.934	50	1.17185
Libbys Lair_T3	2	subtropical	761.782	Libbys Lair	-23.4346	151.934	50	15.2356
Libbys Lair_T3	2	tropical	2336.72	Libbys Lair	-23.4346	151.934	50	46.7344
Libbys Lair_T3	4	subtropical	0	Libbys Lair	-23.4346	151.934	50	0
Libbys Lair_T3	4	tropical	230.537	Libbys Lair	-23.4346	151.934	50	4.61074
Libbys Lair_T3	6	subtropical	0	Libbys Lair	-23.4346	151.934	50	0
Libbys Lair_T3	6	tropical	10763.1	Libbys Lair	-23.4346	151.934	50	215.262
Libbys Lair_T3	8	subtropical	0	Libbys Lair	-23.4346	151.934	50	0
Libbys Lair_T3	8	tropical	847.208	Libbys Lair	-23.4346	151.934	50	16.9442
Libbys Lair_T3	10	subtropical	452.672	Libbys Lair	-23.4346	151.934	50	9.05344
Libbys Lair_T3	10	tropical	5993.59	Libbys Lair	-23.4346	151.934	50	119.872
Libbys Lair_T3	12	subtropical	0	Libbys Lair	-23.4346	151.934	50	0
Libbys Lair_T3	12	tropical	29.5268	Libbys Lair	-23.4346	151.934	50	0.590535
Libbys Lair_T3	15	subtropical	0	Libbys Lair	-23.4346	151.934	50	0
Libbys Lair_T3	15	tropical	476.016	Libbys Lair	-23.4346	151.934	50	9.52033
Libbys Lair_T3	16	subtropical	0	Libbys Lair	-23.4346	151.934	50	0
Libbys Lair_T3	16	tropical	457.716	Libbys Lair	-23.4346	151.934	50	9.15432
Mudjimba Island_T1	1	subtropical	0	Mudjimba Island	-26.6161	153.113	150	0
Mudjimba Island_T1	1	tropical	1092.31	Mudjimba Island	-26.6161	153.113	150	7.28208
Mudjimba Island_T1	2	subtropical	1949.63	Mudjimba Island	-26.6161	153.113	150	12.9975
Mudjimba Island_T1	2	tropical	923.083	Mudjimba Island	-26.6161	153.113	150	6.15389
Mudjimba Island_T1	4	subtropical	0	Mudjimba Island	-26.6161	153.113	150	0
Mudjimba Island_T1	4	tropical	3111.04	Mudjimba Island	-26.6161	153.113	150	20.7403
Mudjimba Island_T1	6	subtropical	24866.4	Mudjimba Island	-26.6161	153.113	150	165.776
Mudjimba Island_T1	6	tropical	798.707	Mudjimba Island	-26.6161	153.113	150	5.32471
Mudjimba Island_T1	8	subtropical	12002.7	Mudjimba Island	-26.6161	153.113	150	80.018
Mudjimba Island_T1	8	tropical	5790.95	Mudjimba Island	-26.6161	153.113	150	38.6064
Mudjimba Island_T1	10	subtropical	2904.54	Mudjimba Island	-26.6161	153.113	150	19.3636
Mudjimba Island_T1	10	tropical	6290.96	Mudjimba Island	-26.6161	153.113	150	41.9397
Mudjimba Island_T1	12	subtropical	0	Mudjimba Island	-26.6161	153.113	150	0
Mudjimba Island_T1	12	tropical	144.202	Mudjimba Island	-26.6161	153.113	150	0.961347
Mudjimba Island_T1	15	subtropical	51.6142	Mudjimba Island	-26.6161	153.113	150	0.344095
Mudjimba Island_T1	15	tropical	10125.6	Mudjimba Island	-26.6161	153.113	150	67.504
Mudjimba Island_T1	16	subtropical	0	Mudjimba Island	-26.6161	153.113	150	0
Mudjimba Island_T1	16	tropical	1195.37	Mudjimba Island	-26.6161	153.113	150	7.96913
Mudjimba Island_T2	1	subtropical	0	Mudjimba Island	-26.6161	153.113	150	0
Mudjimba Island_T2	1	tropical	298.162	Mudjimba Island	-26.6161	153.113	150	1.98775
Mudjimba Island_T2	2	subtropical	2785.42	Mudjimba Island	-26.6161	153.113	150	18.5695
Mudjimba Island_T2	2	tropical	420.584	Mudjimba Island	-26.6161	153.113	150	2.80389
Mudjimba Island_T2	4	subtropical	0	Mudjimba Island	-26.6161	153.113	150	0
Mudjimba Island_T2	4	tropical	2252.2	Mudjimba Island	-26.6161	153.113	150	15.0146
Mudjimba Island_T2	6	subtropical	23195.4	Mudjimba Island	-26.6161	153.113	150	154.636
Mudjimba Island_T2	6	tropical	29.5396	Mudjimba Island	-26.6161	153.113	150	0.19693
Mudjimba Island_T2	8	subtropical	3077.01	Mudjimba Island	-26.6161	153.113	150	20.5134
Mudjimba Island_T2	8	tropical	7022.23	Mudjimba Island	-26.6161	153.113	150	46.8148
Mudjimba Island_T2	10	subtropical	3710.84	Mudjimba Island	-26.6161	153.113	150	24.739
Mudjimba Island_T2	10	tropical	9347.87	Mudjimba Island	-26.6161	153.113	150	62.3191
Mudjimba Island_T2	12	subtropical	0	Mudjimba Island	-26.6161	153.113	150	0
Mudjimba Island_T2	12	tropical	65.2611	Mudjimba Island	-26.6161	153.113	150	0.435074
Mudjimba Island_T2	15	subtropical	0	Mudjimba Island	-26.6161	153.113	150	0
Mudjimba Island_T2	15	tropical	6859.53	Mudjimba Island	-26.6161	153.113	150	45.7302
Mudjimba Island_T2	16	subtropical	0	Mudjimba Island	-26.6161	153.113	150	0
Mudjimba Island_T2	16	tropical	459.145	Mudjimba Island	-26.6161	153.113	150	3.06097
Mudjimba Island_T3	1	subtropical	0	Mudjimba Island	-26.6161	153.113	150	0
Mudjimba Island_T3	1	tropical	3399.77	Mudjimba Island	-26.6161	153.113	150	22.6651
Mudjimba Island_T3	2	subtropical	6347.9	Mudjimba Island	-26.6161	153.113	150	42.3193
Mudjimba Island_T3	2	tropical	773.177	Mudjimba Island	-26.6161	153.113	150	5.15452
Mudjimba Island_T3	4	subtropical	610.18	Mudjimba Island	-26.6161	153.113	150	4.06786
Mudjimba Island_T3	4	tropical	5828.12	Mudjimba Island	-26.6161	153.113	150	38.8542
Mudjimba Island_T3	6	subtropical	814.004	Mudjimba Island	-26.6161	153.113	150	5.4267
Mudjimba Island_T3	6	tropical	7156.7	Mudjimba Island	-26.6161	153.113	150	47.7114
Mudjimba Island_T3	8	subtropical	5032.07	Mudjimba Island	-26.6161	153.113	150	33.5472
Mudjimba Island_T3	8	tropical	6330.9	Mudjimba Island	-26.6161	153.113	150	42.206
Mudjimba Island_T3	10	subtropical	2118.62	Mudjimba Island	-26.6161	153.113	150	14.1242
Mudjimba Island_T3	10	tropical	10935.5	Mudjimba Island	-26.6161	153.113	150	72.9033
Mudjimba Island_T3	12	subtropical	0	Mudjimba Island	-26.6161	153.113	150	0
Mudjimba Island_T3	12	tropical	84.9066	Mudjimba Island	-26.6161	153.113	150	0.566044
Mudjimba Island_T3	15	subtropical	292.561	Mudjimba Island	-26.6161	153.113	150	1.9504
Mudjimba Island_T3	15	tropical	7948.28	Mudjimba Island	-26.6161	153.113	150	52.9885
Mudjimba Island_T3	16	subtropical	0	Mudjimba Island	-26.6161	153.113	150	0
Mudjimba Island_T3	16	tropical	1504.41	Mudjimba Island	-26.6161	153.113	150	10.0294
Mudjimba Island_T4	1	subtropical	0	Mudjimba Island	-26.6161	153.113	150	0
Mudjimba Island_T4	1	tropical	263.569	Mudjimba Island	-26.6161	153.113	150	1.75712
Mudjimba Island_T4	2	subtropical	1422.36	Mudjimba Island	-26.6161	153.113	150	9.48237
Mudjimba Island_T4	2	tropical	450.278	Mudjimba Island	-26.6161	153.113	150	3.00186
Mudjimba Island_T4	4	subtropical	0	Mudjimba Island	-26.6161	153.113	150	0
Mudjimba Island_T4	4	tropical	0	Mudjimba Island	-26.6161	153.113	150	0
Mudjimba Island_T4	6	subtropical	2795.19	Mudjimba Island	-26.6161	153.113	150	18.6346
Mudjimba Island_T4	6	tropical	3463.6	Mudjimba Island	-26.6161	153.113	150	23.0907
Mudjimba Island_T4	8	subtropical	1514.88	Mudjimba Island	-26.6161	153.113	150	10.0992
Mudjimba Island_T4	8	tropical	8556.11	Mudjimba Island	-26.6161	153.113	150	57.0407
Mudjimba Island_T4	10	subtropical	5394.65	Mudjimba Island	-26.6161	153.113	150	35.9643
Mudjimba Island_T4	10	tropical	5502.85	Mudjimba Island	-26.6161	153.113	150	36.6857
Mudjimba Island_T4	12	subtropical	0	Mudjimba Island	-26.6161	153.113	150	0
Mudjimba Island_T4	12	tropical	318.039	Mudjimba Island	-26.6161	153.113	150	2.12026
Mudjimba Island_T4	15	subtropical	138.269	Mudjimba Island	-26.6161	153.113	150	0.921791
Mudjimba Island_T4	15	tropical	0	Mudjimba Island	-26.6161	153.113	150	0
Mudjimba Island_T4	16	subtropical	0	Mudjimba Island	-26.6161	153.113	150	0
Mudjimba Island_T4	16	tropical	124.311	Mudjimba Island	-26.6161	153.113	150	0.828737
Mudjimba Island_T5	1	subtropical	13.2515	Mudjimba Island	-26.6161	153.113	150	0.0883436
Mudjimba Island_T5	1	tropical	192.991	Mudjimba Island	-26.6161	153.113	150	1.28661
Mudjimba Island_T5	2	subtropical	1747.5	Mudjimba Island	-26.6161	153.113	150	11.65
Mudjimba Island_T5	2	tropical	163.036	Mudjimba Island	-26.6161	153.113	150	1.08691
Mudjimba Island_T5	4	subtropical	0	Mudjimba Island	-26.6161	153.113	150	0
Mudjimba Island_T5	4	tropical	42.908	Mudjimba Island	-26.6161	153.113	150	0.286053
Mudjimba Island_T5	6	subtropical	0	Mudjimba Island	-26.6161	153.113	150	0
Mudjimba Island_T5	6	tropical	0	Mudjimba Island	-26.6161	153.113	150	0
Mudjimba Island_T5	8	subtropical	1896.41	Mudjimba Island	-26.6161	153.113	150	12.6427
Mudjimba Island_T5	8	tropical	10194	Mudjimba Island	-26.6161	153.113	150	67.9599
Mudjimba Island_T5	10	subtropical	6691.18	Mudjimba Island	-26.6161	153.113	150	44.6079
Mudjimba Island_T5	10	tropical	4822.83	Mudjimba Island	-26.6161	153.113	150	32.1522
Mudjimba Island_T5	12	subtropical	0	Mudjimba Island	-26.6161	153.113	150	0
Mudjimba Island_T5	12	tropical	371.095	Mudjimba Island	-26.6161	153.113	150	2.47396
Mudjimba Island_T5	15	subtropical	725.251	Mudjimba Island	-26.6161	153.113	150	4.835
Mudjimba Island_T5	15	tropical	112.662	Mudjimba Island	-26.6161	153.113	150	0.751083
Mudjimba Island_T5	16	subtropical	0	Mudjimba Island	-26.6161	153.113	150	0
Mudjimba Island_T5	16	tropical	256.968	Mudjimba Island	-26.6161	153.113	150	1.71312
Muttonbird Island_T1	1	subtropical	0	Muttonbird Island	-30.3033	153.151	25	0
Muttonbird Island_T1	1	tropical	270.343	Muttonbird Island	-30.3033	153.151	25	10.8137
Muttonbird Island_T1	2	subtropical	0	Muttonbird Island	-30.3033	153.151	25	0
Muttonbird Island_T1	2	tropical	0	Muttonbird Island	-30.3033	153.151	25	0
Muttonbird Island_T1	4	subtropical	0	Muttonbird Island	-30.3033	153.151	25	0
Muttonbird Island_T1	4	tropical	0	Muttonbird Island	-30.3033	153.151	25	0
Muttonbird Island_T1	6	subtropical	0	Muttonbird Island	-30.3033	153.151	25	0
Muttonbird Island_T1	6	tropical	0	Muttonbird Island	-30.3033	153.151	25	0
Muttonbird Island_T1	8	subtropical	878.018	Muttonbird Island	-30.3033	153.151	25	35.1207
Muttonbird Island_T1	8	tropical	706.294	Muttonbird Island	-30.3033	153.151	25	28.2518
Muttonbird Island_T1	10	subtropical	298.15	Muttonbird Island	-30.3033	153.151	25	11.926
Muttonbird Island_T1	10	tropical	0	Muttonbird Island	-30.3033	153.151	25	0
Muttonbird Island_T1	12	subtropical	0	Muttonbird Island	-30.3033	153.151	25	0
Muttonbird Island_T1	12	tropical	0	Muttonbird Island	-30.3033	153.151	25	0
Muttonbird Island_T1	15	subtropical	426.291	Muttonbird Island	-30.3033	153.151	25	17.0516
Muttonbird Island_T1	15	tropical	711.741	Muttonbird Island	-30.3033	153.151	25	28.4696
Muttonbird Island_T1	16	subtropical	0	Muttonbird Island	-30.3033	153.151	25	0
Muttonbird Island_T1	16	tropical	0	Muttonbird Island	-30.3033	153.151	25	0
Muttonbird Island_T2	1	subtropical	0	Muttonbird Island	-30.3033	153.151	25	0
Muttonbird Island_T2	1	tropical	0	Muttonbird Island	-30.3033	153.151	25	0
Muttonbird Island_T2	2	subtropical	0	Muttonbird Island	-30.3033	153.151	25	0
Muttonbird Island_T2	2	tropical	0	Muttonbird Island	-30.3033	153.151	25	0
Muttonbird Island_T2	4	subtropical	0	Muttonbird Island	-30.3033	153.151	25	0
Muttonbird Island_T2	4	tropical	0	Muttonbird Island	-30.3033	153.151	25	0
Muttonbird Island_T2	6	subtropical	0	Muttonbird Island	-30.3033	153.151	25	0
Muttonbird Island_T2	6	tropical	0	Muttonbird Island	-30.3033	153.151	25	0
Muttonbird Island_T2	8	subtropical	910.444	Muttonbird Island	-30.3033	153.151	25	36.4177
Muttonbird Island_T2	8	tropical	3839.32	Muttonbird Island	-30.3033	153.151	25	153.573
Muttonbird Island_T2	10	subtropical	305.183	Muttonbird Island	-30.3033	153.151	25	12.2073
Muttonbird Island_T2	10	tropical	3.14648	Muttonbird Island	-30.3033	153.151	25	0.125859
Muttonbird Island_T2	12	subtropical	0	Muttonbird Island	-30.3033	153.151	25	0
Muttonbird Island_T2	12	tropical	0	Muttonbird Island	-30.3033	153.151	25	0
Muttonbird Island_T2	15	subtropical	945.694	Muttonbird Island	-30.3033	153.151	25	37.8277
Muttonbird Island_T2	15	tropical	0	Muttonbird Island	-30.3033	153.151	25	0
Muttonbird Island_T2	16	subtropical	0	Muttonbird Island	-30.3033	153.151	25	0
Muttonbird Island_T2	16	tropical	0	Muttonbird Island	-30.3033	153.151	25	0
Muttonbird Island_T3	1	subtropical	0	Muttonbird Island	-30.3033	153.151	25	0
Muttonbird Island_T3	1	tropical	0	Muttonbird Island	-30.3033	153.151	25	0
Muttonbird Island_T3	2	subtropical	0	Muttonbird Island	-30.3033	153.151	25	0
Muttonbird Island_T3	2	tropical	0	Muttonbird Island	-30.3033	153.151	25	0
Muttonbird Island_T3	4	subtropical	0	Muttonbird Island	-30.3033	153.151	25	0
Muttonbird Island_T3	4	tropical	0	Muttonbird Island	-30.3033	153.151	25	0
Muttonbird Island_T3	6	subtropical	0	Muttonbird Island	-30.3033	153.151	25	0
Muttonbird Island_T3	6	tropical	0	Muttonbird Island	-30.3033	153.151	25	0
Muttonbird Island_T3	8	subtropical	1912.79	Muttonbird Island	-30.3033	153.151	25	76.5115
Muttonbird Island_T3	8	tropical	1518.98	Muttonbird Island	-30.3033	153.151	25	60.7592
Muttonbird Island_T3	10	subtropical	1027.95	Muttonbird Island	-30.3033	153.151	25	41.1181
Muttonbird Island_T3	10	tropical	28.22	Muttonbird Island	-30.3033	153.151	25	1.1288
Muttonbird Island_T3	12	subtropical	0	Muttonbird Island	-30.3033	153.151	25	0
Muttonbird Island_T3	12	tropical	0	Muttonbird Island	-30.3033	153.151	25	0
Muttonbird Island_T3	15	subtropical	1243.37	Muttonbird Island	-30.3033	153.151	25	49.7347
Muttonbird Island_T3	15	tropical	0	Muttonbird Island	-30.3033	153.151	25	0
Muttonbird Island_T3	16	subtropical	0	Muttonbird Island	-30.3033	153.151	25	0
Muttonbird Island_T3	16	tropical	0	Muttonbird Island	-30.3033	153.151	25	0
Muttonbird Island_T4	1	subtropical	0	Muttonbird Island	-30.3033	153.151	25	0
Muttonbird Island_T4	1	tropical	0	Muttonbird Island	-30.3033	153.151	25	0
Muttonbird Island_T4	2	subtropical	2144.74	Muttonbird Island	-30.3033	153.151	25	85.7897
Muttonbird Island_T4	2	tropical	0	Muttonbird Island	-30.3033	153.151	25	0
Muttonbird Island_T4	4	subtropical	0	Muttonbird Island	-30.3033	153.151	25	0
Muttonbird Island_T4	4	tropical	0	Muttonbird Island	-30.3033	153.151	25	0
Muttonbird Island_T4	6	subtropical	0	Muttonbird Island	-30.3033	153.151	25	0
Muttonbird Island_T4	6	tropical	0	Muttonbird Island	-30.3033	153.151	25	0
Muttonbird Island_T4	8	subtropical	81.4764	Muttonbird Island	-30.3033	153.151	25	3.25906
Muttonbird Island_T4	8	tropical	220.887	Muttonbird Island	-30.3033	153.151	25	8.8355
Muttonbird Island_T4	10	subtropical	35.0079	Muttonbird Island	-30.3033	153.151	25	1.40032
Muttonbird Island_T4	10	tropical	0	Muttonbird Island	-30.3033	153.151	25	0
Muttonbird Island_T4	12	subtropical	0	Muttonbird Island	-30.3033	153.151	25	0
Muttonbird Island_T4	12	tropical	0	Muttonbird Island	-30.3033	153.151	25	0
Muttonbird Island_T4	15	subtropical	281.466	Muttonbird Island	-30.3033	153.151	25	11.2586
Muttonbird Island_T4	15	tropical	0	Muttonbird Island	-30.3033	153.151	25	0
Muttonbird Island_T4	16	subtropical	0	Muttonbird Island	-30.3033	153.151	25	0
Muttonbird Island_T4	16	tropical	0	Muttonbird Island	-30.3033	153.151	25	0
Muttonbird Island_T5	1	subtropical	0	Muttonbird Island	-30.3033	153.151	25	0
Muttonbird Island_T5	1	tropical	0	Muttonbird Island	-30.3033	153.151	25	0
Muttonbird Island_T5	2	subtropical	412.423	Muttonbird Island	-30.3033	153.151	25	16.4969
Muttonbird Island_T5	2	tropical	0	Muttonbird Island	-30.3033	153.151	25	0
Muttonbird Island_T5	4	subtropical	1.2629	Muttonbird Island	-30.3033	153.151	25	0.0505158
Muttonbird Island_T5	4	tropical	0	Muttonbird Island	-30.3033	153.151	25	0
Muttonbird Island_T5	6	subtropical	0	Muttonbird Island	-30.3033	153.151	25	0
Muttonbird Island_T5	6	tropical	0	Muttonbird Island	-30.3033	153.151	25	0
Muttonbird Island_T5	8	subtropical	303.715	Muttonbird Island	-30.3033	153.151	25	12.1486
Muttonbird Island_T5	8	tropical	0	Muttonbird Island	-30.3033	153.151	25	0
Muttonbird Island_T5	10	subtropical	84.2025	Muttonbird Island	-30.3033	153.151	25	3.3681
Muttonbird Island_T5	10	tropical	0	Muttonbird Island	-30.3033	153.151	25	0
Muttonbird Island_T5	12	subtropical	0	Muttonbird Island	-30.3033	153.151	25	0
Muttonbird Island_T5	12	tropical	0	Muttonbird Island	-30.3033	153.151	25	0
Muttonbird Island_T5	15	subtropical	0	Muttonbird Island	-30.3033	153.151	25	0
Muttonbird Island_T5	15	tropical	0	Muttonbird Island	-30.3033	153.151	25	0
Muttonbird Island_T5	16	subtropical	0	Muttonbird Island	-30.3033	153.151	25	0
Muttonbird Island_T5	16	tropical	0	Muttonbird Island	-30.3033	153.151	25	0
North Rock_T1	1	subtropical	0	North Rock	-29.9734	153.257	50	0
North Rock_T1	1	tropical	0	North Rock	-29.9734	153.257	50	0
North Rock_T1	2	tropical	0	North Rock	-29.9734	153.257	50	0
North Rock_T1	4	subtropical	0	North Rock	-29.9734	153.257	50	0
North Rock_T1	4	tropical	0	North Rock	-29.9734	153.257	50	0
North Rock_T1	6	subtropical	2575.29	North Rock	-29.9734	153.257	50	51.5058
North Rock_T1	6	tropical	0	North Rock	-29.9734	153.257	50	0
North Rock_T1	8	subtropical	5283.66	North Rock	-29.9734	153.257	50	105.673
North Rock_T1	8	tropical	0	North Rock	-29.9734	153.257	50	0
North Rock_T1	10	subtropical	2893.09	North Rock	-29.9734	153.257	50	57.8619
North Rock_T1	10	tropical	35.3443	North Rock	-29.9734	153.257	50	0.706886
North Rock_T1	12	subtropical	0	North Rock	-29.9734	153.257	50	0
North Rock_T1	12	tropical	0	North Rock	-29.9734	153.257	50	0
North Rock_T1	15	subtropical	2628.79	North Rock	-29.9734	153.257	50	52.5758
North Rock_T1	15	tropical	0	North Rock	-29.9734	153.257	50	0
North Rock_T1	16	subtropical	0	North Rock	-29.9734	153.257	50	0
North Rock_T1	16	tropical	0	North Rock	-29.9734	153.257	50	0
North Rock_T2	1	tropical	0	North Rock	-29.9734	153.257	50	0
North Rock_T2	2	tropical	0	North Rock	-29.9734	153.257	50	0
North Rock_T2	4	subtropical	0	North Rock	-29.9734	153.257	50	0
North Rock_T2	4	tropical	0	North Rock	-29.9734	153.257	50	0
North Rock_T2	6	subtropical	0	North Rock	-29.9734	153.257	50	0
North Rock_T2	6	tropical	0	North Rock	-29.9734	153.257	50	0
North Rock_T2	8	subtropical	3101.13	North Rock	-29.9734	153.257	50	62.0226
North Rock_T2	8	tropical	0	North Rock	-29.9734	153.257	50	0
North Rock_T2	10	subtropical	6306.88	North Rock	-29.9734	153.257	50	126.138
North Rock_T2	10	tropical	22.0326	North Rock	-29.9734	153.257	50	0.440653
North Rock_T2	12	subtropical	0	North Rock	-29.9734	153.257	50	0
North Rock_T2	12	tropical	0	North Rock	-29.9734	153.257	50	0
North Rock_T2	15	subtropical	1328.44	North Rock	-29.9734	153.257	50	26.5688
North Rock_T2	15	tropical	0	North Rock	-29.9734	153.257	50	0
North Rock_T2	16	subtropical	0	North Rock	-29.9734	153.257	50	0
North Rock_T2	16	tropical	0	North Rock	-29.9734	153.257	50	0
North Rock_T3	1	tropical	96.5342	North Rock	-29.9734	153.257	50	1.93068
North Rock_T3	2	tropical	0	North Rock	-29.9734	153.257	50	0
North Rock_T3	4	subtropical	0	North Rock	-29.9734	153.257	50	0
North Rock_T3	4	tropical	2.41671	North Rock	-29.9734	153.257	50	0.0483342
North Rock_T3	6	subtropical	0	North Rock	-29.9734	153.257	50	0
North Rock_T3	6	tropical	0	North Rock	-29.9734	153.257	50	0
North Rock_T3	8	subtropical	7556.68	North Rock	-29.9734	153.257	50	151.134
North Rock_T3	8	tropical	1.41782	North Rock	-29.9734	153.257	50	0.0283563
North Rock_T3	10	subtropical	1496.84	North Rock	-29.9734	153.257	50	29.9368
North Rock_T3	10	tropical	92.396	North Rock	-29.9734	153.257	50	1.84792
North Rock_T3	12	subtropical	0	North Rock	-29.9734	153.257	50	0
North Rock_T3	12	tropical	0	North Rock	-29.9734	153.257	50	0
North Rock_T3	15	subtropical	1539.99	North Rock	-29.9734	153.257	50	30.7999
North Rock_T3	15	tropical	0	North Rock	-29.9734	153.257	50	0
North Rock_T3	16	subtropical	0	North Rock	-29.9734	153.257	50	0
North Rock_T3	16	tropical	0	North Rock	-29.9734	153.257	50	0
North Rock_T4	1	tropical	0	North Rock	-29.9734	153.257	50	0
North Rock_T4	2	subtropical	39.4605	North Rock	-29.9734	153.257	50	0.78921
North Rock_T4	2	tropical	0	North Rock	-29.9734	153.257	50	0
North Rock_T4	4	subtropical	0	North Rock	-29.9734	153.257	50	0
North Rock_T4	4	tropical	0	North Rock	-29.9734	153.257	50	0
North Rock_T4	6	subtropical	0	North Rock	-29.9734	153.257	50	0
North Rock_T4	6	tropical	0	North Rock	-29.9734	153.257	50	0
North Rock_T4	8	subtropical	5798.9	North Rock	-29.9734	153.257	50	115.978
North Rock_T4	8	tropical	0	North Rock	-29.9734	153.257	50	0
North Rock_T4	10	subtropical	3909.79	North Rock	-29.9734	153.257	50	78.1959
North Rock_T4	10	tropical	122.293	North Rock	-29.9734	153.257	50	2.44586
North Rock_T4	12	subtropical	0	North Rock	-29.9734	153.257	50	0
North Rock_T4	12	tropical	0	North Rock	-29.9734	153.257	50	0
North Rock_T4	15	subtropical	2067.89	North Rock	-29.9734	153.257	50	41.3577
North Rock_T4	15	tropical	0	North Rock	-29.9734	153.257	50	0
North Rock_T4	16	subtropical	0	North Rock	-29.9734	153.257	50	0
North Rock_T4	16	tropical	0	North Rock	-29.9734	153.257	50	0
North Rock_T5	1	tropical	0	North Rock	-29.9734	153.257	50	0
North Rock_T5	2	subtropical	0	North Rock	-29.9734	153.257	50	0
North Rock_T5	2	tropical	0	North Rock	-29.9734	153.257	50	0
North Rock_T5	4	subtropical	0	North Rock	-29.9734	153.257	50	0
North Rock_T5	4	tropical	0	North Rock	-29.9734	153.257	50	0
North Rock_T5	6	subtropical	0	North Rock	-29.9734	153.257	50	0
North Rock_T5	6	tropical	0	North Rock	-29.9734	153.257	50	0
North Rock_T5	8	subtropical	3142.8	North Rock	-29.9734	153.257	50	62.856
North Rock_T5	8	tropical	0	North Rock	-29.9734	153.257	50	0
North Rock_T5	10	subtropical	5138.94	North Rock	-29.9734	153.257	50	102.779
North Rock_T5	10	tropical	59.5738	North Rock	-29.9734	153.257	50	1.19148
North Rock_T5	12	subtropical	0	North Rock	-29.9734	153.257	50	0
North Rock_T5	12	tropical	0	North Rock	-29.9734	153.257	50	0
North Rock_T5	15	subtropical	3992.07	North Rock	-29.9734	153.257	50	79.8414
North Rock_T5	15	tropical	0	North Rock	-29.9734	153.257	50	0
North Rock_T5	16	subtropical	0	North Rock	-29.9734	153.257	50	0
North Rock_T5	16	tropical	0	North Rock	-29.9734	153.257	50	0
North Solitary Island_T1	1	subtropical	20894.5	North Solitary Island	-29.9277	153.39	300	69.6485
North Solitary Island_T1	1	tropical	836.115	North Solitary Island	-29.9277	153.39	300	2.78705
North Solitary Island_T1	2	subtropical	12981.7	North Solitary Island	-29.9277	153.39	300	43.2724
North Solitary Island_T1	2	tropical	16952.2	North Solitary Island	-29.9277	153.39	300	56.5073
North Solitary Island_T1	4	subtropical	0	North Solitary Island	-29.9277	153.39	300	0
North Solitary Island_T1	4	tropical	49.6562	North Solitary Island	-29.9277	153.39	300	0.165521
North Solitary Island_T1	6	tropical	0	North Solitary Island	-29.9277	153.39	300	0
North Solitary Island_T1	8	subtropical	24544.8	North Solitary Island	-29.9277	153.39	300	81.816
North Solitary Island_T1	8	tropical	2325.92	North Solitary Island	-29.9277	153.39	300	7.75307
North Solitary Island_T1	10	subtropical	15073.3	North Solitary Island	-29.9277	153.39	300	50.2443
North Solitary Island_T1	10	tropical	23786.5	North Solitary Island	-29.9277	153.39	300	79.2883
North Solitary Island_T1	12	subtropical	0	North Solitary Island	-29.9277	153.39	300	0
North Solitary Island_T1	12	tropical	388.847	North Solitary Island	-29.9277	153.39	300	1.29616
North Solitary Island_T1	15	subtropical	4126.6	North Solitary Island	-29.9277	153.39	300	13.7553
North Solitary Island_T1	15	tropical	1718.17	North Solitary Island	-29.9277	153.39	300	5.72723
North Solitary Island_T1	16	subtropical	0	North Solitary Island	-29.9277	153.39	300	0
North Solitary Island_T1	16	tropical	336.319	North Solitary Island	-29.9277	153.39	300	1.12106
North Solitary Island_T2	1	subtropical	11544.1	North Solitary Island	-29.9277	153.39	300	38.4804
North Solitary Island_T2	1	tropical	997.966	North Solitary Island	-29.9277	153.39	300	3.32655
North Solitary Island_T2	2	subtropical	9651.39	North Solitary Island	-29.9277	153.39	300	32.1713
North Solitary Island_T2	2	tropical	33414.9	North Solitary Island	-29.9277	153.39	300	111.383
North Solitary Island_T2	4	subtropical	0	North Solitary Island	-29.9277	153.39	300	0
North Solitary Island_T2	4	tropical	130.001	North Solitary Island	-29.9277	153.39	300	0.433335
North Solitary Island_T2	6	subtropical	0	North Solitary Island	-29.9277	153.39	300	0
North Solitary Island_T2	6	tropical	162.472	North Solitary Island	-29.9277	153.39	300	0.541573
North Solitary Island_T2	8	subtropical	33293.7	North Solitary Island	-29.9277	153.39	300	110.979
North Solitary Island_T2	8	tropical	1559.2	North Solitary Island	-29.9277	153.39	300	5.19733
North Solitary Island_T2	10	subtropical	17822.2	North Solitary Island	-29.9277	153.39	300	59.4072
North Solitary Island_T2	10	tropical	27306.8	North Solitary Island	-29.9277	153.39	300	91.0228
North Solitary Island_T2	12	subtropical	0	North Solitary Island	-29.9277	153.39	300	0
North Solitary Island_T2	12	tropical	926.836	North Solitary Island	-29.9277	153.39	300	3.08945
North Solitary Island_T2	15	subtropical	3815.94	North Solitary Island	-29.9277	153.39	300	12.7198
North Solitary Island_T2	15	tropical	1188.59	North Solitary Island	-29.9277	153.39	300	3.96197
North Solitary Island_T2	16	subtropical	0	North Solitary Island	-29.9277	153.39	300	0
North Solitary Island_T2	16	tropical	2104.86	North Solitary Island	-29.9277	153.39	300	7.0162
North Solitary Island_T3	1	subtropical	12213.4	North Solitary Island	-29.9277	153.39	300	40.7113
North Solitary Island_T3	1	tropical	196.495	North Solitary Island	-29.9277	153.39	300	0.654984
North Solitary Island_T3	2	subtropical	8211.1	North Solitary Island	-29.9277	153.39	300	27.3703
North Solitary Island_T3	2	tropical	12385.8	North Solitary Island	-29.9277	153.39	300	41.2859
North Solitary Island_T3	4	subtropical	0	North Solitary Island	-29.9277	153.39	300	0
North Solitary Island_T3	4	tropical	47.606	North Solitary Island	-29.9277	153.39	300	0.158687
North Solitary Island_T3	6	subtropical	0	North Solitary Island	-29.9277	153.39	300	0
North Solitary Island_T3	6	tropical	0	North Solitary Island	-29.9277	153.39	300	0
North Solitary Island_T3	8	subtropical	31778.1	North Solitary Island	-29.9277	153.39	300	105.927
North Solitary Island_T3	8	tropical	921.517	North Solitary Island	-29.9277	153.39	300	3.07172
North Solitary Island_T3	10	subtropical	19733.8	North Solitary Island	-29.9277	153.39	300	65.7793
North Solitary Island_T3	10	tropical	47586.4	North Solitary Island	-29.9277	153.39	300	158.621
North Solitary Island_T3	12	subtropical	0	North Solitary Island	-29.9277	153.39	300	0
North Solitary Island_T3	12	tropical	92.2089	North Solitary Island	-29.9277	153.39	300	0.307363
North Solitary Island_T3	15	subtropical	37371	North Solitary Island	-29.9277	153.39	300	124.57
North Solitary Island_T3	15	tropical	4519.91	North Solitary Island	-29.9277	153.39	300	15.0664
North Solitary Island_T3	16	subtropical	0	North Solitary Island	-29.9277	153.39	300	0
North Solitary Island_T3	16	tropical	771.215	North Solitary Island	-29.9277	153.39	300	2.57072
North Solitary Island_T4	1	subtropical	34991.3	North Solitary Island	-29.9277	153.39	300	116.638
North Solitary Island_T4	1	tropical	1040.39	North Solitary Island	-29.9277	153.39	300	3.46796
North Solitary Island_T4	2	subtropical	5289.82	North Solitary Island	-29.9277	153.39	300	17.6327
North Solitary Island_T4	2	tropical	20082.3	North Solitary Island	-29.9277	153.39	300	66.941
North Solitary Island_T4	4	subtropical	0	North Solitary Island	-29.9277	153.39	300	0
North Solitary Island_T4	4	tropical	7815.3	North Solitary Island	-29.9277	153.39	300	26.051
North Solitary Island_T4	6	subtropical	671.742	North Solitary Island	-29.9277	153.39	300	2.23914
North Solitary Island_T4	6	tropical	2829.7	North Solitary Island	-29.9277	153.39	300	9.43235
North Solitary Island_T4	8	subtropical	28786.4	North Solitary Island	-29.9277	153.39	300	95.9547
North Solitary Island_T4	8	tropical	337.207	North Solitary Island	-29.9277	153.39	300	1.12402
North Solitary Island_T4	10	subtropical	11366	North Solitary Island	-29.9277	153.39	300	37.8867
North Solitary Island_T4	10	tropical	14490.5	North Solitary Island	-29.9277	153.39	300	48.3017
North Solitary Island_T4	12	subtropical	0	North Solitary Island	-29.9277	153.39	300	0
North Solitary Island_T4	12	tropical	0	North Solitary Island	-29.9277	153.39	300	0
North Solitary Island_T4	15	subtropical	866.586	North Solitary Island	-29.9277	153.39	300	2.88862
North Solitary Island_T4	15	tropical	1479.26	North Solitary Island	-29.9277	153.39	300	4.93087
North Solitary Island_T4	16	subtropical	0	North Solitary Island	-29.9277	153.39	300	0
North Solitary Island_T4	16	tropical	555.642	North Solitary Island	-29.9277	153.39	300	1.85214
North Solitary Island_T5	1	subtropical	18665.2	North Solitary Island	-29.9277	153.39	200	93.3259
North Solitary Island_T5	1	tropical	445.497	North Solitary Island	-29.9277	153.39	200	2.22748
North Solitary Island_T5	2	subtropical	5112.98	North Solitary Island	-29.9277	153.39	200	25.5649
North Solitary Island_T5	2	tropical	19329.4	North Solitary Island	-29.9277	153.39	200	96.6472
North Solitary Island_T5	4	subtropical	0	North Solitary Island	-29.9277	153.39	200	0
North Solitary Island_T5	4	tropical	0	North Solitary Island	-29.9277	153.39	200	0
North Solitary Island_T5	6	subtropical	0	North Solitary Island	-29.9277	153.39	200	0
North Solitary Island_T5	6	tropical	1218.45	North Solitary Island	-29.9277	153.39	200	6.09227
North Solitary Island_T5	8	subtropical	10637.4	North Solitary Island	-29.9277	153.39	200	53.1871
North Solitary Island_T5	8	tropical	395.441	North Solitary Island	-29.9277	153.39	200	1.97721
North Solitary Island_T5	10	subtropical	3191.29	North Solitary Island	-29.9277	153.39	200	15.9564
North Solitary Island_T5	10	tropical	15439.6	North Solitary Island	-29.9277	153.39	200	77.1981
North Solitary Island_T5	12	subtropical	0	North Solitary Island	-29.9277	153.39	200	0
North Solitary Island_T5	12	tropical	37.9893	North Solitary Island	-29.9277	153.39	200	0.189947
North Solitary Island_T5	15	subtropical	86.058	North Solitary Island	-29.9277	153.39	200	0.43029
North Solitary Island_T5	15	tropical	365.495	North Solitary Island	-29.9277	153.39	200	1.82747
North Solitary Island_T5	16	subtropical	0	North Solitary Island	-29.9277	153.39	200	0
North Solitary Island_T5	16	tropical	657.481	North Solitary Island	-29.9277	153.39	200	3.28741
Northwest Solitary Island_T1	1	tropical	138.097	Northwest Solitary Island	-30.019	153.27	300	0.460322
Northwest Solitary Island_T1	2	subtropical	73851	Northwest Solitary Island	-30.019	153.27	300	246.17
Northwest Solitary Island_T1	2	tropical	885.402	Northwest Solitary Island	-30.019	153.27	300	2.95134
Northwest Solitary Island_T1	4	subtropical	0	Northwest Solitary Island	-30.019	153.27	300	0
Northwest Solitary Island_T1	4	tropical	0	Northwest Solitary Island	-30.019	153.27	300	0
Northwest Solitary Island_T1	6	subtropical	497.327	Northwest Solitary Island	-30.019	153.27	300	1.65776
Northwest Solitary Island_T1	6	tropical	0	Northwest Solitary Island	-30.019	153.27	300	0
Northwest Solitary Island_T1	8	subtropical	64102.4	Northwest Solitary Island	-30.019	153.27	300	213.675
Northwest Solitary Island_T1	8	tropical	2058.92	Northwest Solitary Island	-30.019	153.27	300	6.86308
Northwest Solitary Island_T1	10	subtropical	16389.1	Northwest Solitary Island	-30.019	153.27	300	54.6303
Northwest Solitary Island_T1	10	tropical	2753.07	Northwest Solitary Island	-30.019	153.27	300	9.17691
Northwest Solitary Island_T1	12	subtropical	0	Northwest Solitary Island	-30.019	153.27	300	0
Northwest Solitary Island_T1	12	tropical	1.07146	Northwest Solitary Island	-30.019	153.27	300	0.00357152
Northwest Solitary Island_T1	15	subtropical	9220.6	Northwest Solitary Island	-30.019	153.27	300	30.7353
Northwest Solitary Island_T1	15	tropical	7533.86	Northwest Solitary Island	-30.019	153.27	300	25.1129
Northwest Solitary Island_T1	16	subtropical	0	Northwest Solitary Island	-30.019	153.27	300	0
Northwest Solitary Island_T1	16	tropical	639.773	Northwest Solitary Island	-30.019	153.27	300	2.13258
Northwest Solitary Island_T2	1	subtropical	28650.4	Northwest Solitary Island	-30.019	153.27	300	95.5013
Northwest Solitary Island_T2	1	tropical	802.303	Northwest Solitary Island	-30.019	153.27	300	2.67434
Northwest Solitary Island_T2	2	subtropical	32296.3	Northwest Solitary Island	-30.019	153.27	300	107.654
Northwest Solitary Island_T2	2	tropical	2178.36	Northwest Solitary Island	-30.019	153.27	300	7.2612
Northwest Solitary Island_T2	4	subtropical	0	Northwest Solitary Island	-30.019	153.27	300	0
Northwest Solitary Island_T2	4	tropical	0	Northwest Solitary Island	-30.019	153.27	300	0
Northwest Solitary Island_T2	6	subtropical	48008.1	Northwest Solitary Island	-30.019	153.27	300	160.027
Northwest Solitary Island_T2	6	tropical	887.419	Northwest Solitary Island	-30.019	153.27	300	2.95806
Northwest Solitary Island_T2	8	subtropical	72315.5	Northwest Solitary Island	-30.019	153.27	300	241.052
Northwest Solitary Island_T2	8	tropical	8306.59	Northwest Solitary Island	-30.019	153.27	300	27.6886
Northwest Solitary Island_T2	10	subtropical	52977.4	Northwest Solitary Island	-30.019	153.27	300	176.591
Northwest Solitary Island_T2	10	tropical	6948.32	Northwest Solitary Island	-30.019	153.27	300	23.1611
Northwest Solitary Island_T2	12	subtropical	0	Northwest Solitary Island	-30.019	153.27	300	0
Northwest Solitary Island_T2	12	tropical	0	Northwest Solitary Island	-30.019	153.27	300	0
Northwest Solitary Island_T2	15	subtropical	9428.69	Northwest Solitary Island	-30.019	153.27	300	31.429
Northwest Solitary Island_T2	15	tropical	14661.1	Northwest Solitary Island	-30.019	153.27	300	48.8704
Northwest Solitary Island_T2	16	subtropical	0	Northwest Solitary Island	-30.019	153.27	300	0
Northwest Solitary Island_T2	16	tropical	1145.29	Northwest Solitary Island	-30.019	153.27	300	3.81763
Northwest Solitary Island_T3	1	subtropical	13337.8	Northwest Solitary Island	-30.019	153.27	300	44.4595
Northwest Solitary Island_T3	1	tropical	393.403	Northwest Solitary Island	-30.019	153.27	300	1.31134
Northwest Solitary Island_T3	2	subtropical	6040.1	Northwest Solitary Island	-30.019	153.27	300	20.1337
Northwest Solitary Island_T3	2	tropical	5321.17	Northwest Solitary Island	-30.019	153.27	300	17.7372
Northwest Solitary Island_T3	4	subtropical	0	Northwest Solitary Island	-30.019	153.27	300	0
Northwest Solitary Island_T3	4	tropical	33.7481	Northwest Solitary Island	-30.019	153.27	300	0.112494
Northwest Solitary Island_T3	6	subtropical	24678.2	Northwest Solitary Island	-30.019	153.27	300	82.2606
Northwest Solitary Island_T3	6	tropical	134.962	Northwest Solitary Island	-30.019	153.27	300	0.449873
Northwest Solitary Island_T3	8	subtropical	33743.6	Northwest Solitary Island	-30.019	153.27	300	112.479
Northwest Solitary Island_T3	8	tropical	1782.42	Northwest Solitary Island	-30.019	153.27	300	5.94141
Northwest Solitary Island_T3	10	subtropical	35323.9	Northwest Solitary Island	-30.019	153.27	300	117.746
Northwest Solitary Island_T3	10	tropical	3416.22	Northwest Solitary Island	-30.019	153.27	300	11.3874
Northwest Solitary Island_T3	12	subtropical	0	Northwest Solitary Island	-30.019	153.27	300	0
Northwest Solitary Island_T3	12	tropical	33.7585	Northwest Solitary Island	-30.019	153.27	300	0.112528
Northwest Solitary Island_T3	15	subtropical	6046.16	Northwest Solitary Island	-30.019	153.27	300	20.1539
Northwest Solitary Island_T3	15	tropical	3182.68	Northwest Solitary Island	-30.019	153.27	300	10.6089
Northwest Solitary Island_T3	16	subtropical	0	Northwest Solitary Island	-30.019	153.27	300	0
Northwest Solitary Island_T3	16	tropical	968.545	Northwest Solitary Island	-30.019	153.27	300	3.22848
Northwest Solitary Island_T4	1	subtropical	4687.91	Northwest Solitary Island	-30.019	153.27	300	15.6264
Northwest Solitary Island_T4	1	tropical	74.114	Northwest Solitary Island	-30.019	153.27	300	0.247047
Northwest Solitary Island_T4	2	subtropical	4013.67	Northwest Solitary Island	-30.019	153.27	300	13.3789
Northwest Solitary Island_T4	2	tropical	2313.93	Northwest Solitary Island	-30.019	153.27	300	7.71312
Northwest Solitary Island_T4	4	subtropical	0	Northwest Solitary Island	-30.019	153.27	300	0
Northwest Solitary Island_T4	4	tropical	15.296	Northwest Solitary Island	-30.019	153.27	300	0.0509867
Northwest Solitary Island_T4	6	subtropical	0	Northwest Solitary Island	-30.019	153.27	300	0
Northwest Solitary Island_T4	6	tropical	4456.59	Northwest Solitary Island	-30.019	153.27	300	14.8553
Northwest Solitary Island_T4	8	subtropical	31898.4	Northwest Solitary Island	-30.019	153.27	300	106.328
Northwest Solitary Island_T4	8	tropical	499.748	Northwest Solitary Island	-30.019	153.27	300	1.66583
Northwest Solitary Island_T4	10	subtropical	20339.2	Northwest Solitary Island	-30.019	153.27	300	67.7974
Northwest Solitary Island_T4	10	tropical	9350.7	Northwest Solitary Island	-30.019	153.27	300	31.169
Northwest Solitary Island_T4	12	subtropical	0	Northwest Solitary Island	-30.019	153.27	300	0
Northwest Solitary Island_T4	12	tropical	0	Northwest Solitary Island	-30.019	153.27	300	0
Northwest Solitary Island_T4	15	subtropical	10074.5	Northwest Solitary Island	-30.019	153.27	300	33.5815
Northwest Solitary Island_T4	15	tropical	0	Northwest Solitary Island	-30.019	153.27	300	0
Northwest Solitary Island_T4	16	subtropical	0	Northwest Solitary Island	-30.019	153.27	300	0
Northwest Solitary Island_T4	16	tropical	541.217	Northwest Solitary Island	-30.019	153.27	300	1.80406
Northwest Solitary Island_T5	1	subtropical	22720.6	Northwest Solitary Island	-30.019	153.27	300	75.7354
Northwest Solitary Island_T5	1	tropical	0	Northwest Solitary Island	-30.019	153.27	300	0
Northwest Solitary Island_T5	2	subtropical	17795.9	Northwest Solitary Island	-30.019	153.27	300	59.3197
Northwest Solitary Island_T5	2	tropical	4984.6	Northwest Solitary Island	-30.019	153.27	300	16.6153
Northwest Solitary Island_T5	4	subtropical	0	Northwest Solitary Island	-30.019	153.27	300	0
Northwest Solitary Island_T5	4	tropical	42.6185	Northwest Solitary Island	-30.019	153.27	300	0.142062
Northwest Solitary Island_T5	6	tropical	0	Northwest Solitary Island	-30.019	153.27	300	0
Northwest Solitary Island_T5	8	subtropical	42945.2	Northwest Solitary Island	-30.019	153.27	300	143.151
Northwest Solitary Island_T5	8	tropical	1479	Northwest Solitary Island	-30.019	153.27	300	4.93001
Northwest Solitary Island_T5	10	subtropical	23963.6	Northwest Solitary Island	-30.019	153.27	300	79.8785
Northwest Solitary Island_T5	10	tropical	10198.9	Northwest Solitary Island	-30.019	153.27	300	33.9962
Northwest Solitary Island_T5	12	subtropical	0	Northwest Solitary Island	-30.019	153.27	300	0
Northwest Solitary Island_T5	12	tropical	22.7959	Northwest Solitary Island	-30.019	153.27	300	0.0759863
Northwest Solitary Island_T5	15	subtropical	9300.73	Northwest Solitary Island	-30.019	153.27	300	31.0024
Northwest Solitary Island_T5	15	tropical	9189.08	Northwest Solitary Island	-30.019	153.27	300	30.6303
Northwest Solitary Island_T5	16	subtropical	0	Northwest Solitary Island	-30.019	153.27	300	0
Northwest Solitary Island_T5	16	tropical	581.865	Northwest Solitary Island	-30.019	153.27	300	1.93955
Northwest Solitary Island_T6	1	subtropical	0	Northwest Solitary Island	-30.019	153.27	50	0
Northwest Solitary Island_T6	1	tropical	0	Northwest Solitary Island	-30.019	153.27	50	0
Northwest Solitary Island_T6	2	subtropical	1372.41	Northwest Solitary Island	-30.019	153.27	50	27.4481
Northwest Solitary Island_T6	2	tropical	42.2107	Northwest Solitary Island	-30.019	153.27	50	0.844213
Northwest Solitary Island_T6	4	subtropical	0	Northwest Solitary Island	-30.019	153.27	50	0
Northwest Solitary Island_T6	4	tropical	0	Northwest Solitary Island	-30.019	153.27	50	0
Northwest Solitary Island_T6	6	subtropical	0	Northwest Solitary Island	-30.019	153.27	50	0
Northwest Solitary Island_T6	6	tropical	0	Northwest Solitary Island	-30.019	153.27	50	0
Northwest Solitary Island_T6	8	subtropical	4067.45	Northwest Solitary Island	-30.019	153.27	50	81.349
Northwest Solitary Island_T6	8	tropical	14.8096	Northwest Solitary Island	-30.019	153.27	50	0.296191
Northwest Solitary Island_T6	10	subtropical	1559.57	Northwest Solitary Island	-30.019	153.27	50	31.1914
Northwest Solitary Island_T6	10	tropical	1249.01	Northwest Solitary Island	-30.019	153.27	50	24.9802
Northwest Solitary Island_T6	12	subtropical	0	Northwest Solitary Island	-30.019	153.27	50	0
Northwest Solitary Island_T6	12	tropical	0	Northwest Solitary Island	-30.019	153.27	50	0
Northwest Solitary Island_T6	15	subtropical	1370.6	Northwest Solitary Island	-30.019	153.27	50	27.4121
Northwest Solitary Island_T6	15	tropical	0	Northwest Solitary Island	-30.019	153.27	50	0
Northwest Solitary Island_T6	16	subtropical	0	Northwest Solitary Island	-30.019	153.27	50	0
Northwest Solitary Island_T6	16	tropical	0.410848	Northwest Solitary Island	-30.019	153.27	50	0.00821695
Pialba Shallow_T1	1	subtropical	0	Pialba Shallow	-25.2729	152.845	50	0
Pialba Shallow_T1	1	tropical	0	Pialba Shallow	-25.2729	152.845	50	0
Pialba Shallow_T1	2	subtropical	0	Pialba Shallow	-25.2729	152.845	50	0
Pialba Shallow_T1	2	tropical	13.7252	Pialba Shallow	-25.2729	152.845	50	0.274505
Pialba Shallow_T1	4	subtropical	0	Pialba Shallow	-25.2729	152.845	50	0
Pialba Shallow_T1	4	tropical	0	Pialba Shallow	-25.2729	152.845	50	0
Pialba Shallow_T1	6	subtropical	0	Pialba Shallow	-25.2729	152.845	50	0
Pialba Shallow_T1	6	tropical	0	Pialba Shallow	-25.2729	152.845	50	0
Pialba Shallow_T1	8	subtropical	0	Pialba Shallow	-25.2729	152.845	50	0
Pialba Shallow_T1	8	tropical	198.934	Pialba Shallow	-25.2729	152.845	50	3.97868
Pialba Shallow_T1	10	subtropical	136.187	Pialba Shallow	-25.2729	152.845	50	2.72374
Pialba Shallow_T1	10	tropical	0	Pialba Shallow	-25.2729	152.845	50	0
Pialba Shallow_T1	12	subtropical	0	Pialba Shallow	-25.2729	152.845	50	0
Pialba Shallow_T1	12	tropical	0	Pialba Shallow	-25.2729	152.845	50	0
Pialba Shallow_T1	15	subtropical	0	Pialba Shallow	-25.2729	152.845	50	0
Pialba Shallow_T1	15	tropical	0	Pialba Shallow	-25.2729	152.845	50	0
Pialba Shallow_T1	16	subtropical	0	Pialba Shallow	-25.2729	152.845	50	0
Pialba Shallow_T1	16	tropical	0	Pialba Shallow	-25.2729	152.845	50	0
Pialba Shallow_T2	1	subtropical	0	Pialba Shallow	-25.2729	152.845	50	0
Pialba Shallow_T2	1	tropical	0	Pialba Shallow	-25.2729	152.845	50	0
Pialba Shallow_T2	2	subtropical	0	Pialba Shallow	-25.2729	152.845	50	0
Pialba Shallow_T2	2	tropical	0	Pialba Shallow	-25.2729	152.845	50	0
Pialba Shallow_T2	4	subtropical	0	Pialba Shallow	-25.2729	152.845	50	0
Pialba Shallow_T2	4	tropical	0	Pialba Shallow	-25.2729	152.845	50	0
Pialba Shallow_T2	6	subtropical	0	Pialba Shallow	-25.2729	152.845	50	0
Pialba Shallow_T2	6	tropical	0	Pialba Shallow	-25.2729	152.845	50	0
Pialba Shallow_T2	8	subtropical	0	Pialba Shallow	-25.2729	152.845	50	0
Pialba Shallow_T2	8	tropical	146.808	Pialba Shallow	-25.2729	152.845	50	2.93616
Pialba Shallow_T2	10	subtropical	85.5127	Pialba Shallow	-25.2729	152.845	50	1.71025
Pialba Shallow_T2	10	tropical	0	Pialba Shallow	-25.2729	152.845	50	0
Pialba Shallow_T2	12	subtropical	0	Pialba Shallow	-25.2729	152.845	50	0
Pialba Shallow_T2	12	tropical	0	Pialba Shallow	-25.2729	152.845	50	0
Pialba Shallow_T2	15	subtropical	0	Pialba Shallow	-25.2729	152.845	50	0
Pialba Shallow_T2	15	tropical	0	Pialba Shallow	-25.2729	152.845	50	0
Pialba Shallow_T2	16	subtropical	0	Pialba Shallow	-25.2729	152.845	50	0
Pialba Shallow_T2	16	tropical	0	Pialba Shallow	-25.2729	152.845	50	0
Pialba Shallow_T3	1	subtropical	0	Pialba Shallow	-25.2729	152.845	50	0
Pialba Shallow_T3	1	tropical	0	Pialba Shallow	-25.2729	152.845	50	0
Pialba Shallow_T3	2	subtropical	0	Pialba Shallow	-25.2729	152.845	50	0
Pialba Shallow_T3	2	tropical	4.58488	Pialba Shallow	-25.2729	152.845	50	0.0916977
Pialba Shallow_T3	4	subtropical	0	Pialba Shallow	-25.2729	152.845	50	0
Pialba Shallow_T3	4	tropical	0	Pialba Shallow	-25.2729	152.845	50	0
Pialba Shallow_T3	6	subtropical	0	Pialba Shallow	-25.2729	152.845	50	0
Pialba Shallow_T3	6	tropical	0	Pialba Shallow	-25.2729	152.845	50	0
Pialba Shallow_T3	8	subtropical	0	Pialba Shallow	-25.2729	152.845	50	0
Pialba Shallow_T3	8	tropical	125.726	Pialba Shallow	-25.2729	152.845	50	2.51452
Pialba Shallow_T3	10	subtropical	72.0377	Pialba Shallow	-25.2729	152.845	50	1.44075
Pialba Shallow_T3	10	tropical	59.6276	Pialba Shallow	-25.2729	152.845	50	1.19255
Pialba Shallow_T3	12	subtropical	0	Pialba Shallow	-25.2729	152.845	50	0
Pialba Shallow_T3	12	tropical	0	Pialba Shallow	-25.2729	152.845	50	0
Pialba Shallow_T3	15	subtropical	0	Pialba Shallow	-25.2729	152.845	50	0
Pialba Shallow_T3	15	tropical	0	Pialba Shallow	-25.2729	152.845	50	0
Pialba Shallow_T3	16	subtropical	0	Pialba Shallow	-25.2729	152.845	50	0
Pialba Shallow_T3	16	tropical	0	Pialba Shallow	-25.2729	152.845	50	0
Pialba Shallow_T4	1	subtropical	0	Pialba Shallow	-25.2729	152.845	50	0
Pialba Shallow_T4	1	tropical	19.4817	Pialba Shallow	-25.2729	152.845	50	0.389634
Pialba Shallow_T4	2	subtropical	0	Pialba Shallow	-25.2729	152.845	50	0
Pialba Shallow_T4	2	tropical	124.127	Pialba Shallow	-25.2729	152.845	50	2.48254
Pialba Shallow_T4	4	subtropical	0	Pialba Shallow	-25.2729	152.845	50	0
Pialba Shallow_T4	4	tropical	0	Pialba Shallow	-25.2729	152.845	50	0
Pialba Shallow_T4	6	subtropical	0	Pialba Shallow	-25.2729	152.845	50	0
Pialba Shallow_T4	6	tropical	0	Pialba Shallow	-25.2729	152.845	50	0
Pialba Shallow_T4	8	subtropical	0	Pialba Shallow	-25.2729	152.845	50	0
Pialba Shallow_T4	8	tropical	136.935	Pialba Shallow	-25.2729	152.845	50	2.73869
Pialba Shallow_T4	10	subtropical	32.2139	Pialba Shallow	-25.2729	152.845	50	0.644278
Pialba Shallow_T4	10	tropical	0	Pialba Shallow	-25.2729	152.845	50	0
Pialba Shallow_T4	12	subtropical	0	Pialba Shallow	-25.2729	152.845	50	0
Pialba Shallow_T4	12	tropical	0	Pialba Shallow	-25.2729	152.845	50	0
Pialba Shallow_T4	15	subtropical	0	Pialba Shallow	-25.2729	152.845	50	0
Pialba Shallow_T4	15	tropical	0	Pialba Shallow	-25.2729	152.845	50	0
Pialba Shallow_T4	16	subtropical	0	Pialba Shallow	-25.2729	152.845	50	0
Pialba Shallow_T4	16	tropical	0	Pialba Shallow	-25.2729	152.845	50	0
Pialba Shallow_T5	1	subtropical	0	Pialba Shallow	-25.2729	152.845	50	0
Pialba Shallow_T5	1	tropical	0	Pialba Shallow	-25.2729	152.845	50	0
Pialba Shallow_T5	2	subtropical	0	Pialba Shallow	-25.2729	152.845	50	0
Pialba Shallow_T5	2	tropical	37.8947	Pialba Shallow	-25.2729	152.845	50	0.757895
Pialba Shallow_T5	4	subtropical	0	Pialba Shallow	-25.2729	152.845	50	0
Pialba Shallow_T5	4	tropical	0	Pialba Shallow	-25.2729	152.845	50	0
Pialba Shallow_T5	6	subtropical	0	Pialba Shallow	-25.2729	152.845	50	0
Pialba Shallow_T5	6	tropical	0	Pialba Shallow	-25.2729	152.845	50	0
Pialba Shallow_T5	8	subtropical	0	Pialba Shallow	-25.2729	152.845	50	0
Pialba Shallow_T5	8	tropical	108.617	Pialba Shallow	-25.2729	152.845	50	2.17233
Pialba Shallow_T5	10	subtropical	0	Pialba Shallow	-25.2729	152.845	50	0
Pialba Shallow_T5	10	tropical	0	Pialba Shallow	-25.2729	152.845	50	0
Pialba Shallow_T5	12	subtropical	0	Pialba Shallow	-25.2729	152.845	50	0
Pialba Shallow_T5	12	tropical	0	Pialba Shallow	-25.2729	152.845	50	0
Pialba Shallow_T5	15	subtropical	0	Pialba Shallow	-25.2729	152.845	50	0
Pialba Shallow_T5	15	tropical	0	Pialba Shallow	-25.2729	152.845	50	0
Pialba Shallow_T5	16	subtropical	0	Pialba Shallow	-25.2729	152.845	50	0
Pialba Shallow_T5	16	tropical	0	Pialba Shallow	-25.2729	152.845	50	0
South Solitary Island_T1	1	subtropical	0	South Solitary Island	-30.2048	153.265	150	0
South Solitary Island_T1	1	tropical	0	South Solitary Island	-30.2048	153.265	150	0
South Solitary Island_T1	2	subtropical	2775.43	South Solitary Island	-30.2048	153.265	150	18.5028
South Solitary Island_T1	2	tropical	2744.3	South Solitary Island	-30.2048	153.265	150	18.2953
South Solitary Island_T1	4	subtropical	0	South Solitary Island	-30.2048	153.265	150	0
South Solitary Island_T1	4	tropical	0	South Solitary Island	-30.2048	153.265	150	0
South Solitary Island_T1	6	subtropical	33587.1	South Solitary Island	-30.2048	153.265	150	223.914
South Solitary Island_T1	6	tropical	0	South Solitary Island	-30.2048	153.265	150	0
South Solitary Island_T1	8	subtropical	11191	South Solitary Island	-30.2048	153.265	150	74.6064
South Solitary Island_T1	8	tropical	389.849	South Solitary Island	-30.2048	153.265	150	2.59899
South Solitary Island_T1	10	subtropical	984.657	South Solitary Island	-30.2048	153.265	150	6.56438
South Solitary Island_T1	10	tropical	3040.57	South Solitary Island	-30.2048	153.265	150	20.2705
South Solitary Island_T1	12	subtropical	0	South Solitary Island	-30.2048	153.265	150	0
South Solitary Island_T1	15	subtropical	976.527	South Solitary Island	-30.2048	153.265	150	6.51018
South Solitary Island_T1	15	tropical	2949.21	South Solitary Island	-30.2048	153.265	150	19.6614
South Solitary Island_T1	16	subtropical	0	South Solitary Island	-30.2048	153.265	150	0
South Solitary Island_T1	16	tropical	0	South Solitary Island	-30.2048	153.265	150	0
South Solitary Island_T2	1	subtropical	0	South Solitary Island	-30.2048	153.265	150	0
South Solitary Island_T2	1	tropical	95.5163	South Solitary Island	-30.2048	153.265	150	0.636775
South Solitary Island_T2	2	subtropical	4257.04	South Solitary Island	-30.2048	153.265	150	28.3803
South Solitary Island_T2	2	tropical	327.53	South Solitary Island	-30.2048	153.265	150	2.18353
South Solitary Island_T2	4	subtropical	0	South Solitary Island	-30.2048	153.265	150	0
South Solitary Island_T2	4	tropical	0	South Solitary Island	-30.2048	153.265	150	0
South Solitary Island_T2	6	subtropical	497.327	South Solitary Island	-30.2048	153.265	150	3.31552
South Solitary Island_T2	6	tropical	0	South Solitary Island	-30.2048	153.265	150	0
South Solitary Island_T2	8	subtropical	14137.4	South Solitary Island	-30.2048	153.265	150	94.2495
South Solitary Island_T2	8	tropical	82.2049	South Solitary Island	-30.2048	153.265	150	0.548033
South Solitary Island_T2	10	subtropical	8621.89	South Solitary Island	-30.2048	153.265	150	57.4793
South Solitary Island_T2	10	tropical	3283.75	South Solitary Island	-30.2048	153.265	150	21.8917
South Solitary Island_T2	12	subtropical	0	South Solitary Island	-30.2048	153.265	150	0
South Solitary Island_T2	12	tropical	5.81711	South Solitary Island	-30.2048	153.265	150	0.0387807
South Solitary Island_T2	15	subtropical	8049.54	South Solitary Island	-30.2048	153.265	150	53.6636
South Solitary Island_T2	15	tropical	5093.25	South Solitary Island	-30.2048	153.265	150	33.955
South Solitary Island_T2	16	subtropical	0	South Solitary Island	-30.2048	153.265	150	0
South Solitary Island_T2	16	tropical	0	South Solitary Island	-30.2048	153.265	150	0
South Solitary Island_T3	1	subtropical	397.319	South Solitary Island	-30.2048	153.265	150	2.6488
South Solitary Island_T3	1	tropical	0	South Solitary Island	-30.2048	153.265	150	0
South Solitary Island_T3	2	subtropical	13187.6	South Solitary Island	-30.2048	153.265	150	87.9171
South Solitary Island_T3	2	tropical	1320.34	South Solitary Island	-30.2048	153.265	150	8.80229
South Solitary Island_T3	4	subtropical	0	South Solitary Island	-30.2048	153.265	150	0
South Solitary Island_T3	4	tropical	0	South Solitary Island	-30.2048	153.265	150	0
South Solitary Island_T3	6	subtropical	6140.32	South Solitary Island	-30.2048	153.265	150	40.9355
South Solitary Island_T3	6	tropical	0	South Solitary Island	-30.2048	153.265	150	0
South Solitary Island_T3	8	subtropical	16104.1	South Solitary Island	-30.2048	153.265	150	107.36
South Solitary Island_T3	8	tropical	1114.92	South Solitary Island	-30.2048	153.265	150	7.43277
South Solitary Island_T3	10	subtropical	13165.2	South Solitary Island	-30.2048	153.265	150	87.7681
South Solitary Island_T3	10	tropical	2196.17	South Solitary Island	-30.2048	153.265	150	14.6411
South Solitary Island_T3	12	subtropical	0	South Solitary Island	-30.2048	153.265	150	0
South Solitary Island_T3	12	tropical	0	South Solitary Island	-30.2048	153.265	150	0
South Solitary Island_T3	15	subtropical	3857.47	South Solitary Island	-30.2048	153.265	150	25.7164
South Solitary Island_T3	15	tropical	57.2822	South Solitary Island	-30.2048	153.265	150	0.381882
South Solitary Island_T3	16	subtropical	0	South Solitary Island	-30.2048	153.265	150	0
South Solitary Island_T3	16	tropical	0	South Solitary Island	-30.2048	153.265	150	0
South Solitary Island_T4	1	subtropical	209.757	South Solitary Island	-30.2048	153.265	100	2.09757
South Solitary Island_T4	1	tropical	0	South Solitary Island	-30.2048	153.265	100	0
South Solitary Island_T4	2	subtropical	1161.1	South Solitary Island	-30.2048	153.265	100	11.611
South Solitary Island_T4	2	tropical	551.604	South Solitary Island	-30.2048	153.265	100	5.51604
South Solitary Island_T4	4	subtropical	0	South Solitary Island	-30.2048	153.265	100	0
South Solitary Island_T4	4	tropical	0	South Solitary Island	-30.2048	153.265	100	0
South Solitary Island_T4	6	subtropical	0	South Solitary Island	-30.2048	153.265	100	0
South Solitary Island_T4	6	tropical	0	South Solitary Island	-30.2048	153.265	100	0
South Solitary Island_T4	8	subtropical	6463.72	South Solitary Island	-30.2048	153.265	100	64.6372
South Solitary Island_T4	8	tropical	75.9516	South Solitary Island	-30.2048	153.265	100	0.759516
South Solitary Island_T4	10	subtropical	135.155	South Solitary Island	-30.2048	153.265	100	1.35155
South Solitary Island_T4	10	tropical	2051.83	South Solitary Island	-30.2048	153.265	100	20.5183
South Solitary Island_T4	12	subtropical	0	South Solitary Island	-30.2048	153.265	100	0
South Solitary Island_T4	12	tropical	59.1617	South Solitary Island	-30.2048	153.265	100	0.591617
South Solitary Island_T4	15	subtropical	910.132	South Solitary Island	-30.2048	153.265	100	9.10132
South Solitary Island_T4	15	tropical	2750.13	South Solitary Island	-30.2048	153.265	100	27.5013
South Solitary Island_T4	16	subtropical	0	South Solitary Island	-30.2048	153.265	100	0
South Solitary Island_T4	16	tropical	0	South Solitary Island	-30.2048	153.265	100	0
South Solitary Island_T5	1	subtropical	383.125	South Solitary Island	-30.2048	153.265	100	3.83125
South Solitary Island_T5	1	tropical	140.638	South Solitary Island	-30.2048	153.265	100	1.40638
South Solitary Island_T5	2	subtropical	3907.42	South Solitary Island	-30.2048	153.265	100	39.0742
South Solitary Island_T5	2	tropical	869.735	South Solitary Island	-30.2048	153.265	100	8.69735
South Solitary Island_T5	4	subtropical	0	South Solitary Island	-30.2048	153.265	100	0
South Solitary Island_T5	4	tropical	0.168746	South Solitary Island	-30.2048	153.265	100	0.00168746
South Solitary Island_T5	6	subtropical	0	South Solitary Island	-30.2048	153.265	100	0
South Solitary Island_T5	6	tropical	1.78755	South Solitary Island	-30.2048	153.265	100	0.0178755
South Solitary Island_T5	8	subtropical	6988.17	South Solitary Island	-30.2048	153.265	100	69.8817
South Solitary Island_T5	8	tropical	398.375	South Solitary Island	-30.2048	153.265	100	3.98375
South Solitary Island_T5	10	subtropical	16964.2	South Solitary Island	-30.2048	153.265	100	169.642
South Solitary Island_T5	10	tropical	1643.22	South Solitary Island	-30.2048	153.265	100	16.4322
South Solitary Island_T5	12	subtropical	0	South Solitary Island	-30.2048	153.265	100	0
South Solitary Island_T5	12	tropical	0	South Solitary Island	-30.2048	153.265	100	0
South Solitary Island_T5	15	subtropical	1796.89	South Solitary Island	-30.2048	153.265	100	17.9689
South Solitary Island_T5	15	tropical	9032.09	South Solitary Island	-30.2048	153.265	100	90.3209
South Solitary Island_T5	16	subtropical	0	South Solitary Island	-30.2048	153.265	100	0
South Solitary Island_T5	16	tropical	0	South Solitary Island	-30.2048	153.265	100	0
Southwest Solitary Island_T1	1	tropical	304.767	Southwest Solitary Island	-30.1592	153.228	300	1.01589
Southwest Solitary Island_T1	2	subtropical	12251	Southwest Solitary Island	-30.1592	153.228	300	40.8367
Southwest Solitary Island_T1	2	tropical	2273.44	Southwest Solitary Island	-30.1592	153.228	300	7.57814
Southwest Solitary Island_T1	4	subtropical	0	Southwest Solitary Island	-30.1592	153.228	300	0
Southwest Solitary Island_T1	4	tropical	0	Southwest Solitary Island	-30.1592	153.228	300	0
Southwest Solitary Island_T1	6	subtropical	31397.8	Southwest Solitary Island	-30.1592	153.228	300	104.659
Southwest Solitary Island_T1	6	tropical	0	Southwest Solitary Island	-30.1592	153.228	300	0
Southwest Solitary Island_T1	8	subtropical	40337.9	Southwest Solitary Island	-30.1592	153.228	300	134.46
Southwest Solitary Island_T1	8	tropical	1539.98	Southwest Solitary Island	-30.1592	153.228	300	5.13327
Southwest Solitary Island_T1	10	subtropical	15419.4	Southwest Solitary Island	-30.1592	153.228	300	51.398
Southwest Solitary Island_T1	10	tropical	22419.1	Southwest Solitary Island	-30.1592	153.228	300	74.7305
Southwest Solitary Island_T1	12	subtropical	0	Southwest Solitary Island	-30.1592	153.228	300	0
Southwest Solitary Island_T1	12	tropical	0	Southwest Solitary Island	-30.1592	153.228	300	0
Southwest Solitary Island_T1	15	subtropical	8830.95	Southwest Solitary Island	-30.1592	153.228	300	29.4365
Southwest Solitary Island_T1	15	tropical	28148.2	Southwest Solitary Island	-30.1592	153.228	300	93.8275
Southwest Solitary Island_T1	16	subtropical	0	Southwest Solitary Island	-30.1592	153.228	300	0
Southwest Solitary Island_T1	16	tropical	171.857	Southwest Solitary Island	-30.1592	153.228	300	0.572856
Southwest Solitary Island_T2	1	tropical	872.406	Southwest Solitary Island	-30.1592	153.228	300	2.90802
Southwest Solitary Island_T2	2	subtropical	11686.2	Southwest Solitary Island	-30.1592	153.228	300	38.9539
Southwest Solitary Island_T2	2	tropical	3394.06	Southwest Solitary Island	-30.1592	153.228	300	11.3135
Southwest Solitary Island_T2	4	subtropical	0	Southwest Solitary Island	-30.1592	153.228	300	0
Southwest Solitary Island_T2	4	tropical	0	Southwest Solitary Island	-30.1592	153.228	300	0
Southwest Solitary Island_T2	6	subtropical	11255.1	Southwest Solitary Island	-30.1592	153.228	300	37.5169
Southwest Solitary Island_T2	6	tropical	0	Southwest Solitary Island	-30.1592	153.228	300	0
Southwest Solitary Island_T2	8	tropical	1883.4	Southwest Solitary Island	-30.1592	153.228	300	6.27801
Southwest Solitary Island_T2	10	subtropical	45749.4	Southwest Solitary Island	-30.1592	153.228	300	152.498
Southwest Solitary Island_T2	10	tropical	10051	Southwest Solitary Island	-30.1592	153.228	300	33.5033
Southwest Solitary Island_T2	12	subtropical	0	Southwest Solitary Island	-30.1592	153.228	300	0
Southwest Solitary Island_T2	12	tropical	358.904	Southwest Solitary Island	-30.1592	153.228	300	1.19635
Southwest Solitary Island_T2	15	subtropical	10622.5	Southwest Solitary Island	-30.1592	153.228	300	35.4082
Southwest Solitary Island_T2	15	tropical	1887.48	Southwest Solitary Island	-30.1592	153.228	300	6.2916
Southwest Solitary Island_T2	16	subtropical	0	Southwest Solitary Island	-30.1592	153.228	300	0
Southwest Solitary Island_T2	16	tropical	659.707	Southwest Solitary Island	-30.1592	153.228	300	2.19902
Southwest Solitary Island_T3	1	tropical	404.309	Southwest Solitary Island	-30.1592	153.228	300	1.3477
Southwest Solitary Island_T3	2	subtropical	8406.83	Southwest Solitary Island	-30.1592	153.228	300	28.0228
Southwest Solitary Island_T3	2	tropical	2667.89	Southwest Solitary Island	-30.1592	153.228	300	8.89296
Southwest Solitary Island_T3	4	subtropical	0	Southwest Solitary Island	-30.1592	153.228	300	0
Southwest Solitary Island_T3	4	tropical	0	Southwest Solitary Island	-30.1592	153.228	300	0
Southwest Solitary Island_T3	6	subtropical	6105.22	Southwest Solitary Island	-30.1592	153.228	300	20.3507
Southwest Solitary Island_T3	6	tropical	0	Southwest Solitary Island	-30.1592	153.228	300	0
Southwest Solitary Island_T3	8	tropical	673.999	Southwest Solitary Island	-30.1592	153.228	300	2.24666
Southwest Solitary Island_T3	10	subtropical	19624.1	Southwest Solitary Island	-30.1592	153.228	300	65.4138
Southwest Solitary Island_T3	10	tropical	23307	Southwest Solitary Island	-30.1592	153.228	300	77.6899
Southwest Solitary Island_T3	12	subtropical	0	Southwest Solitary Island	-30.1592	153.228	300	0
Southwest Solitary Island_T3	12	tropical	0	Southwest Solitary Island	-30.1592	153.228	300	0
Southwest Solitary Island_T3	15	subtropical	8058.81	Southwest Solitary Island	-30.1592	153.228	300	26.8627
Southwest Solitary Island_T3	15	tropical	4949.54	Southwest Solitary Island	-30.1592	153.228	300	16.4985
Southwest Solitary Island_T3	16	subtropical	0	Southwest Solitary Island	-30.1592	153.228	300	0
Southwest Solitary Island_T3	16	tropical	382.822	Southwest Solitary Island	-30.1592	153.228	300	1.27607
Southwest Solitary Island_T4	1	tropical	0	Southwest Solitary Island	-30.1592	153.228	300	0
Southwest Solitary Island_T4	2	subtropical	35330	Southwest Solitary Island	-30.1592	153.228	300	117.767
Southwest Solitary Island_T4	2	tropical	951.295	Southwest Solitary Island	-30.1592	153.228	300	3.17098
Southwest Solitary Island_T4	4	subtropical	0	Southwest Solitary Island	-30.1592	153.228	300	0
Southwest Solitary Island_T4	4	tropical	0	Southwest Solitary Island	-30.1592	153.228	300	0
Southwest Solitary Island_T4	6	tropical	0	Southwest Solitary Island	-30.1592	153.228	300	0
Southwest Solitary Island_T4	8	subtropical	26529.1	Southwest Solitary Island	-30.1592	153.228	300	88.4305
Southwest Solitary Island_T4	8	tropical	270.283	Southwest Solitary Island	-30.1592	153.228	300	0.900943
Southwest Solitary Island_T4	10	subtropical	11055.3	Southwest Solitary Island	-30.1592	153.228	300	36.8508
Southwest Solitary Island_T4	10	tropical	5508.4	Southwest Solitary Island	-30.1592	153.228	300	18.3613
Southwest Solitary Island_T4	12	subtropical	0	Southwest Solitary Island	-30.1592	153.228	300	0
Southwest Solitary Island_T4	12	tropical	0	Southwest Solitary Island	-30.1592	153.228	300	0
Southwest Solitary Island_T4	15	subtropical	7338.81	Southwest Solitary Island	-30.1592	153.228	300	24.4627
Southwest Solitary Island_T4	15	tropical	383.184	Southwest Solitary Island	-30.1592	153.228	300	1.27728
Southwest Solitary Island_T4	16	subtropical	0	Southwest Solitary Island	-30.1592	153.228	300	0
Southwest Solitary Island_T4	16	tropical	417.279	Southwest Solitary Island	-30.1592	153.228	300	1.39093
Southwest Solitary Island_T5	1	tropical	278.407	Southwest Solitary Island	-30.1592	153.228	250	1.11363
Southwest Solitary Island_T5	2	subtropical	9056.98	Southwest Solitary Island	-30.1592	153.228	250	36.2279
Southwest Solitary Island_T5	2	tropical	102.693	Southwest Solitary Island	-30.1592	153.228	250	0.410772
Southwest Solitary Island_T5	4	subtropical	0	Southwest Solitary Island	-30.1592	153.228	250	0
Southwest Solitary Island_T5	4	tropical	0	Southwest Solitary Island	-30.1592	153.228	250	0
Southwest Solitary Island_T5	6	tropical	0	Southwest Solitary Island	-30.1592	153.228	250	0
Southwest Solitary Island_T5	8	subtropical	21863.8	Southwest Solitary Island	-30.1592	153.228	250	87.455
Southwest Solitary Island_T5	8	tropical	191.683	Southwest Solitary Island	-30.1592	153.228	250	0.766733
Southwest Solitary Island_T5	10	subtropical	16788.2	Southwest Solitary Island	-30.1592	153.228	250	67.153
Southwest Solitary Island_T5	10	tropical	4260.69	Southwest Solitary Island	-30.1592	153.228	250	17.0428
Southwest Solitary Island_T5	12	subtropical	0	Southwest Solitary Island	-30.1592	153.228	250	0
Southwest Solitary Island_T5	12	tropical	0	Southwest Solitary Island	-30.1592	153.228	250	0
Southwest Solitary Island_T5	15	subtropical	5383.57	Southwest Solitary Island	-30.1592	153.228	250	21.5343
Southwest Solitary Island_T5	15	tropical	40.9299	Southwest Solitary Island	-30.1592	153.228	250	0.16372
Southwest Solitary Island_T5	16	subtropical	0	Southwest Solitary Island	-30.1592	153.228	250	0
Southwest Solitary Island_T5	16	tropical	0	Southwest Solitary Island	-30.1592	153.228	250	0
Tenemants Buoy_T1	1	subtropical	0	Tenemants Buoy	-23.4327	151.929	50	0
Tenemants Buoy_T1	1	tropical	11910.3	Tenemants Buoy	-23.4327	151.929	50	238.207
Tenemants Buoy_T1	2	subtropical	651.737	Tenemants Buoy	-23.4327	151.929	50	13.0347
Tenemants Buoy_T1	2	tropical	6430.17	Tenemants Buoy	-23.4327	151.929	50	128.603
Tenemants Buoy_T1	4	subtropical	0	Tenemants Buoy	-23.4327	151.929	50	0
Tenemants Buoy_T1	4	tropical	107.75	Tenemants Buoy	-23.4327	151.929	50	2.155
Tenemants Buoy_T1	6	subtropical	0	Tenemants Buoy	-23.4327	151.929	50	0
Tenemants Buoy_T1	8	subtropical	0	Tenemants Buoy	-23.4327	151.929	50	0
Tenemants Buoy_T1	8	tropical	403.131	Tenemants Buoy	-23.4327	151.929	50	8.06261
Tenemants Buoy_T1	10	subtropical	0	Tenemants Buoy	-23.4327	151.929	50	0
Tenemants Buoy_T1	10	tropical	10085.6	Tenemants Buoy	-23.4327	151.929	50	201.713
Tenemants Buoy_T1	12	subtropical	0	Tenemants Buoy	-23.4327	151.929	50	0
Tenemants Buoy_T1	12	tropical	42.3031	Tenemants Buoy	-23.4327	151.929	50	0.846061
Tenemants Buoy_T1	15	subtropical	0	Tenemants Buoy	-23.4327	151.929	50	0
Tenemants Buoy_T1	15	tropical	723.551	Tenemants Buoy	-23.4327	151.929	50	14.471
Tenemants Buoy_T1	16	subtropical	0	Tenemants Buoy	-23.4327	151.929	50	0
Tenemants Buoy_T1	16	tropical	59.3396	Tenemants Buoy	-23.4327	151.929	50	1.18679
Tenemants Buoy_T2	1	subtropical	0	Tenemants Buoy	-23.4327	151.929	50	0
Tenemants Buoy_T2	1	tropical	4383.1	Tenemants Buoy	-23.4327	151.929	50	87.662
Tenemants Buoy_T2	2	subtropical	333.303	Tenemants Buoy	-23.4327	151.929	50	6.66607
Tenemants Buoy_T2	2	tropical	1632.21	Tenemants Buoy	-23.4327	151.929	50	32.6441
Tenemants Buoy_T2	4	subtropical	0	Tenemants Buoy	-23.4327	151.929	50	0
Tenemants Buoy_T2	4	tropical	250.862	Tenemants Buoy	-23.4327	151.929	50	5.01725
Tenemants Buoy_T2	6	subtropical	0	Tenemants Buoy	-23.4327	151.929	50	0
Tenemants Buoy_T2	6	tropical	5844.92	Tenemants Buoy	-23.4327	151.929	50	116.898
Tenemants Buoy_T2	8	subtropical	0	Tenemants Buoy	-23.4327	151.929	50	0
Tenemants Buoy_T2	8	tropical	1191.26	Tenemants Buoy	-23.4327	151.929	50	23.8253
Tenemants Buoy_T2	10	subtropical	395.427	Tenemants Buoy	-23.4327	151.929	50	7.90854
Tenemants Buoy_T2	10	tropical	2587.21	Tenemants Buoy	-23.4327	151.929	50	51.7443
Tenemants Buoy_T2	12	subtropical	0	Tenemants Buoy	-23.4327	151.929	50	0
Tenemants Buoy_T2	12	tropical	35.4075	Tenemants Buoy	-23.4327	151.929	50	0.70815
Tenemants Buoy_T2	15	subtropical	0	Tenemants Buoy	-23.4327	151.929	50	0
Tenemants Buoy_T2	15	tropical	6276.96	Tenemants Buoy	-23.4327	151.929	50	125.539
Tenemants Buoy_T2	16	subtropical	0	Tenemants Buoy	-23.4327	151.929	50	0
Tenemants Buoy_T2	16	tropical	396.201	Tenemants Buoy	-23.4327	151.929	50	7.92402
Tenemants Buoy_T3	1	subtropical	0	Tenemants Buoy	-23.4327	151.929	50	0
Tenemants Buoy_T3	1	tropical	701.873	Tenemants Buoy	-23.4327	151.929	50	14.0375
Tenemants Buoy_T3	2	subtropical	219.996	Tenemants Buoy	-23.4327	151.929	50	4.39993
Tenemants Buoy_T3	2	tropical	975.521	Tenemants Buoy	-23.4327	151.929	50	19.5104
Tenemants Buoy_T3	4	subtropical	0	Tenemants Buoy	-23.4327	151.929	50	0
Tenemants Buoy_T3	4	tropical	134.68	Tenemants Buoy	-23.4327	151.929	50	2.69359
Tenemants Buoy_T3	6	subtropical	0	Tenemants Buoy	-23.4327	151.929	50	0
Tenemants Buoy_T3	8	subtropical	0	Tenemants Buoy	-23.4327	151.929	50	0
Tenemants Buoy_T3	8	tropical	1536.61	Tenemants Buoy	-23.4327	151.929	50	30.7322
Tenemants Buoy_T3	10	subtropical	52.66	Tenemants Buoy	-23.4327	151.929	50	1.0532
Tenemants Buoy_T3	10	tropical	10063.3	Tenemants Buoy	-23.4327	151.929	50	201.267
Tenemants Buoy_T3	12	subtropical	0	Tenemants Buoy	-23.4327	151.929	50	0
Tenemants Buoy_T3	12	tropical	69.031	Tenemants Buoy	-23.4327	151.929	50	1.38062
Tenemants Buoy_T3	15	subtropical	124.048	Tenemants Buoy	-23.4327	151.929	50	2.48095
Tenemants Buoy_T3	15	tropical	854.941	Tenemants Buoy	-23.4327	151.929	50	17.0988
Tenemants Buoy_T3	16	subtropical	0	Tenemants Buoy	-23.4327	151.929	50	0
Tenemants Buoy_T3	16	tropical	230.816	Tenemants Buoy	-23.4327	151.929	50	4.61633
Tenemants Buoy_T4	1	subtropical	0	Tenemants Buoy	-23.4327	151.929	50	0
Tenemants Buoy_T4	1	tropical	4470.99	Tenemants Buoy	-23.4327	151.929	50	89.4197
Tenemants Buoy_T4	2	subtropical	592.873	Tenemants Buoy	-23.4327	151.929	50	11.8575
Tenemants Buoy_T4	2	tropical	1389.98	Tenemants Buoy	-23.4327	151.929	50	27.7995
Tenemants Buoy_T4	4	subtropical	0	Tenemants Buoy	-23.4327	151.929	50	0
Tenemants Buoy_T4	4	tropical	20.9234	Tenemants Buoy	-23.4327	151.929	50	0.418469
Tenemants Buoy_T4	6	subtropical	0	Tenemants Buoy	-23.4327	151.929	50	0
Tenemants Buoy_T4	6	tropical	8206.17	Tenemants Buoy	-23.4327	151.929	50	164.123
Tenemants Buoy_T4	8	subtropical	0	Tenemants Buoy	-23.4327	151.929	50	0
Tenemants Buoy_T4	8	tropical	1061.53	Tenemants Buoy	-23.4327	151.929	50	21.2307
Tenemants Buoy_T4	10	subtropical	0	Tenemants Buoy	-23.4327	151.929	50	0
Tenemants Buoy_T4	12	subtropical	0	Tenemants Buoy	-23.4327	151.929	50	0
Tenemants Buoy_T4	12	tropical	3.61616	Tenemants Buoy	-23.4327	151.929	50	0.0723232
Tenemants Buoy_T4	15	subtropical	53.0878	Tenemants Buoy	-23.4327	151.929	50	1.06176
Tenemants Buoy_T4	16	subtropical	0	Tenemants Buoy	-23.4327	151.929	50	0
Tenemants Buoy_T4	16	tropical	166.436	Tenemants Buoy	-23.4327	151.929	50	3.32873
Turbistari_T1	1	subtropical	0	Turbistari	-23.4588	151.87	50	0
Turbistari_T1	2	subtropical	0	Turbistari	-23.4588	151.87	50	0
Turbistari_T1	2	tropical	1323.09	Turbistari	-23.4588	151.87	50	26.4618
Turbistari_T1	4	subtropical	0	Turbistari	-23.4588	151.87	50	0
Turbistari_T1	4	tropical	1046.81	Turbistari	-23.4588	151.87	50	20.9363
Turbistari_T1	6	subtropical	0	Turbistari	-23.4588	151.87	50	0
Turbistari_T1	8	subtropical	0	Turbistari	-23.4588	151.87	50	0
Turbistari_T1	8	tropical	908.534	Turbistari	-23.4588	151.87	50	18.1707
Turbistari_T1	10	subtropical	1309.11	Turbistari	-23.4588	151.87	50	26.1821
Turbistari_T1	10	tropical	12485.7	Turbistari	-23.4588	151.87	50	249.714
Turbistari_T1	12	subtropical	1704.07	Turbistari	-23.4588	151.87	50	34.0814
Turbistari_T1	12	tropical	5.07813	Turbistari	-23.4588	151.87	50	0.101563
Turbistari_T1	15	subtropical	72.2905	Turbistari	-23.4588	151.87	50	1.44581
Turbistari_T1	15	tropical	5102.49	Turbistari	-23.4588	151.87	50	102.05
Turbistari_T1	16	subtropical	0	Turbistari	-23.4588	151.87	50	0
Turbistari_T1	16	tropical	1223.45	Turbistari	-23.4588	151.87	50	24.469
Turbistari_T2	1	subtropical	0	Turbistari	-23.4588	151.87	50	0
Turbistari_T2	1	tropical	113.186	Turbistari	-23.4588	151.87	50	2.26372
Turbistari_T2	2	subtropical	0	Turbistari	-23.4588	151.87	50	0
Turbistari_T2	2	tropical	4902.77	Turbistari	-23.4588	151.87	50	98.0555
Turbistari_T2	4	subtropical	0	Turbistari	-23.4588	151.87	50	0
Turbistari_T2	4	tropical	90.4024	Turbistari	-23.4588	151.87	50	1.80805
Turbistari_T2	6	subtropical	0	Turbistari	-23.4588	151.87	50	0
Turbistari_T2	8	subtropical	0	Turbistari	-23.4588	151.87	50	0
Turbistari_T2	8	tropical	494.046	Turbistari	-23.4588	151.87	50	9.88092
Turbistari_T2	10	subtropical	1536.14	Turbistari	-23.4588	151.87	50	30.7227
Turbistari_T2	10	tropical	3543.56	Turbistari	-23.4588	151.87	50	70.8713
Turbistari_T2	12	subtropical	1878.53	Turbistari	-23.4588	151.87	50	37.5705
Turbistari_T2	12	tropical	40.2786	Turbistari	-23.4588	151.87	50	0.805571
Turbistari_T2	15	subtropical	0	Turbistari	-23.4588	151.87	50	0
Turbistari_T2	15	tropical	2243.85	Turbistari	-23.4588	151.87	50	44.877
Turbistari_T2	16	subtropical	0	Turbistari	-23.4588	151.87	50	0
Turbistari_T2	16	tropical	507.054	Turbistari	-23.4588	151.87	50	10.1411
Turbistari_T3	1	subtropical	0	Turbistari	-23.4588	151.87	50	0
Turbistari_T3	1	tropical	540.372	Turbistari	-23.4588	151.87	50	10.8074
Turbistari_T3	2	subtropical	0	Turbistari	-23.4588	151.87	50	0
Turbistari_T3	2	tropical	3293.97	Turbistari	-23.4588	151.87	50	65.8794
Turbistari_T3	4	subtropical	0	Turbistari	-23.4588	151.87	50	0
Turbistari_T3	4	tropical	150.498	Turbistari	-23.4588	151.87	50	3.00997
Turbistari_T3	6	subtropical	0	Turbistari	-23.4588	151.87	50	0
Turbistari_T3	8	subtropical	1803.5	Turbistari	-23.4588	151.87	50	36.07
Turbistari_T3	8	tropical	305.017	Turbistari	-23.4588	151.87	50	6.10033
Turbistari_T3	10	subtropical	2097.37	Turbistari	-23.4588	151.87	50	41.9474
Turbistari_T3	10	tropical	5435.54	Turbistari	-23.4588	151.87	50	108.711
Turbistari_T3	12	subtropical	3689.02	Turbistari	-23.4588	151.87	50	73.7803
Turbistari_T3	12	tropical	42.2556	Turbistari	-23.4588	151.87	50	0.845111
Turbistari_T3	15	subtropical	9.58608	Turbistari	-23.4588	151.87	50	0.191722
Turbistari_T3	15	tropical	1181.22	Turbistari	-23.4588	151.87	50	23.6245
Turbistari_T3	16	subtropical	0	Turbistari	-23.4588	151.87	50	0
Turbistari_T3	16	tropical	905.981	Turbistari	-23.4588	151.87	50	18.1196
Woolgoolga Headland_T1	1	subtropical	0	Woolgoolga Headland	-30.1082	153.211	75	0
Woolgoolga Headland_T1	1	tropical	0	Woolgoolga Headland	-30.1082	153.211	75	0
Woolgoolga Headland_T1	2	subtropical	3314.07	Woolgoolga Headland	-30.1082	153.211	75	44.1876
Woolgoolga Headland_T1	2	tropical	253.006	Woolgoolga Headland	-30.1082	153.211	75	3.37342
Woolgoolga Headland_T1	4	subtropical	0	Woolgoolga Headland	-30.1082	153.211	75	0
Woolgoolga Headland_T1	4	tropical	0	Woolgoolga Headland	-30.1082	153.211	75	0
Woolgoolga Headland_T1	6	subtropical	0	Woolgoolga Headland	-30.1082	153.211	75	0
Woolgoolga Headland_T1	6	tropical	0	Woolgoolga Headland	-30.1082	153.211	75	0
Woolgoolga Headland_T1	8	subtropical	2921.18	Woolgoolga Headland	-30.1082	153.211	75	38.9491
Woolgoolga Headland_T1	8	tropical	898.927	Woolgoolga Headland	-30.1082	153.211	75	11.9857
Woolgoolga Headland_T1	10	subtropical	9485.56	Woolgoolga Headland	-30.1082	153.211	75	126.474
Woolgoolga Headland_T1	10	tropical	656.255	Woolgoolga Headland	-30.1082	153.211	75	8.75007
Woolgoolga Headland_T1	12	subtropical	0	Woolgoolga Headland	-30.1082	153.211	75	0
Woolgoolga Headland_T1	12	tropical	0	Woolgoolga Headland	-30.1082	153.211	75	0
Woolgoolga Headland_T1	15	subtropical	3929.65	Woolgoolga Headland	-30.1082	153.211	75	52.3954
Woolgoolga Headland_T1	15	tropical	0	Woolgoolga Headland	-30.1082	153.211	75	0
Woolgoolga Headland_T1	16	subtropical	0	Woolgoolga Headland	-30.1082	153.211	75	0
Woolgoolga Headland_T1	16	tropical	0	Woolgoolga Headland	-30.1082	153.211	75	0
Woolgoolga Headland_T2	1	subtropical	34.2791	Woolgoolga Headland	-30.1082	153.211	75	0.457054
Woolgoolga Headland_T2	1	tropical	98.301	Woolgoolga Headland	-30.1082	153.211	75	1.31068
Woolgoolga Headland_T2	2	subtropical	1397.94	Woolgoolga Headland	-30.1082	153.211	75	18.6392
Woolgoolga Headland_T2	2	tropical	902.12	Woolgoolga Headland	-30.1082	153.211	75	12.0283
Woolgoolga Headland_T2	4	subtropical	0	Woolgoolga Headland	-30.1082	153.211	75	0
Woolgoolga Headland_T2	4	tropical	0	Woolgoolga Headland	-30.1082	153.211	75	0
Woolgoolga Headland_T2	6	subtropical	0	Woolgoolga Headland	-30.1082	153.211	75	0
Woolgoolga Headland_T2	6	tropical	0	Woolgoolga Headland	-30.1082	153.211	75	0
Woolgoolga Headland_T2	8	subtropical	5214.14	Woolgoolga Headland	-30.1082	153.211	75	69.5219
Woolgoolga Headland_T2	8	tropical	1328.86	Woolgoolga Headland	-30.1082	153.211	75	17.7181
Woolgoolga Headland_T2	10	subtropical	11820.2	Woolgoolga Headland	-30.1082	153.211	75	157.602
Woolgoolga Headland_T2	10	tropical	127.262	Woolgoolga Headland	-30.1082	153.211	75	1.69682
Woolgoolga Headland_T2	12	subtropical	0	Woolgoolga Headland	-30.1082	153.211	75	0
Woolgoolga Headland_T2	12	tropical	0	Woolgoolga Headland	-30.1082	153.211	75	0
Woolgoolga Headland_T2	15	subtropical	7704.82	Woolgoolga Headland	-30.1082	153.211	75	102.731
Woolgoolga Headland_T2	15	tropical	0	Woolgoolga Headland	-30.1082	153.211	75	0
Woolgoolga Headland_T2	16	subtropical	0	Woolgoolga Headland	-30.1082	153.211	75	0
Woolgoolga Headland_T2	16	tropical	0	Woolgoolga Headland	-30.1082	153.211	75	0
Woolgoolga Headland_T3	1	subtropical	0	Woolgoolga Headland	-30.1082	153.211	75	0
Woolgoolga Headland_T3	1	tropical	51.5587	Woolgoolga Headland	-30.1082	153.211	75	0.687449
Woolgoolga Headland_T3	2	subtropical	63.01	Woolgoolga Headland	-30.1082	153.211	75	0.840133
Woolgoolga Headland_T3	2	tropical	12.9883	Woolgoolga Headland	-30.1082	153.211	75	0.173178
Woolgoolga Headland_T3	4	subtropical	0	Woolgoolga Headland	-30.1082	153.211	75	0
Woolgoolga Headland_T3	4	tropical	0	Woolgoolga Headland	-30.1082	153.211	75	0
Woolgoolga Headland_T3	6	subtropical	0	Woolgoolga Headland	-30.1082	153.211	75	0
Woolgoolga Headland_T3	6	tropical	0	Woolgoolga Headland	-30.1082	153.211	75	0
Woolgoolga Headland_T3	8	subtropical	3991.14	Woolgoolga Headland	-30.1082	153.211	75	53.2152
Woolgoolga Headland_T3	8	tropical	1057.06	Woolgoolga Headland	-30.1082	153.211	75	14.0941
Woolgoolga Headland_T3	10	tropical	757.841	Woolgoolga Headland	-30.1082	153.211	75	10.1045
Woolgoolga Headland_T3	12	subtropical	0	Woolgoolga Headland	-30.1082	153.211	75	0
Woolgoolga Headland_T3	12	tropical	0	Woolgoolga Headland	-30.1082	153.211	75	0
Woolgoolga Headland_T3	15	subtropical	2126	Woolgoolga Headland	-30.1082	153.211	75	28.3467
Woolgoolga Headland_T3	15	tropical	17.7848	Woolgoolga Headland	-30.1082	153.211	75	0.237131
Woolgoolga Headland_T3	16	subtropical	0	Woolgoolga Headland	-30.1082	153.211	75	0
Woolgoolga Headland_T3	16	tropical	0	Woolgoolga Headland	-30.1082	153.211	75	0
Woolgoolga Headland_T4	1	subtropical	0	Woolgoolga Headland	-30.1082	153.211	75	0
Woolgoolga Headland_T4	1	tropical	0	Woolgoolga Headland	-30.1082	153.211	75	0
Woolgoolga Headland_T4	2	subtropical	506.673	Woolgoolga Headland	-30.1082	153.211	75	6.75563
Woolgoolga Headland_T4	2	tropical	98.6503	Woolgoolga Headland	-30.1082	153.211	75	1.31534
Woolgoolga Headland_T4	4	subtropical	0	Woolgoolga Headland	-30.1082	153.211	75	0
Woolgoolga Headland_T4	4	tropical	0	Woolgoolga Headland	-30.1082	153.211	75	0
Woolgoolga Headland_T4	6	subtropical	0	Woolgoolga Headland	-30.1082	153.211	75	0
Woolgoolga Headland_T4	6	tropical	0	Woolgoolga Headland	-30.1082	153.211	75	0
Woolgoolga Headland_T4	8	subtropical	6180.41	Woolgoolga Headland	-30.1082	153.211	75	82.4054
Woolgoolga Headland_T4	8	tropical	859.575	Woolgoolga Headland	-30.1082	153.211	75	11.461
Woolgoolga Headland_T4	10	subtropical	6528.63	Woolgoolga Headland	-30.1082	153.211	75	87.0484
Woolgoolga Headland_T4	10	tropical	59.3138	Woolgoolga Headland	-30.1082	153.211	75	0.790851
Woolgoolga Headland_T4	12	subtropical	0	Woolgoolga Headland	-30.1082	153.211	75	0
Woolgoolga Headland_T4	12	tropical	0	Woolgoolga Headland	-30.1082	153.211	75	0
Woolgoolga Headland_T4	15	subtropical	3998.19	Woolgoolga Headland	-30.1082	153.211	75	53.3092
Woolgoolga Headland_T4	15	tropical	0	Woolgoolga Headland	-30.1082	153.211	75	0
Woolgoolga Headland_T4	16	subtropical	0	Woolgoolga Headland	-30.1082	153.211	75	0
Woolgoolga Headland_T4	16	tropical	0	Woolgoolga Headland	-30.1082	153.211	75	0
Woolgoolga Headland_T5	1	subtropical	0	Woolgoolga Headland	-30.1082	153.211	75	0
Woolgoolga Headland_T5	1	tropical	11.0484	Woolgoolga Headland	-30.1082	153.211	75	0.147312
Woolgoolga Headland_T5	2	subtropical	1159.16	Woolgoolga Headland	-30.1082	153.211	75	15.4554
Woolgoolga Headland_T5	2	tropical	0	Woolgoolga Headland	-30.1082	153.211	75	0
Woolgoolga Headland_T5	4	subtropical	0	Woolgoolga Headland	-30.1082	153.211	75	0
Woolgoolga Headland_T5	4	tropical	0	Woolgoolga Headland	-30.1082	153.211	75	0
Woolgoolga Headland_T5	6	subtropical	0	Woolgoolga Headland	-30.1082	153.211	75	0
Woolgoolga Headland_T5	6	tropical	0	Woolgoolga Headland	-30.1082	153.211	75	0
Woolgoolga Headland_T5	8	subtropical	6612.37	Woolgoolga Headland	-30.1082	153.211	75	88.165
Woolgoolga Headland_T5	8	tropical	386.212	Woolgoolga Headland	-30.1082	153.211	75	5.14949
[truncated: 116 more rows]

## Sheet: Fig. 2b
Site.trans.ID	FG	ThermalAffinity2	SiteID	tot_biom	totMsurv	lat	lon	cor_biom
JP1_T1	1	subtropical	JP1	0	25	24.3458	123.69	0
JP1_T1	1	tropical	JP1	1783.72	25	24.3458	123.69	71.3488
JP1_T1	2	subtropical	JP1	0	25	24.3458	123.69	0
JP1_T1	2	tropical	JP1	517.844	25	24.3458	123.69	20.7138
JP1_T1	4	subtropical	JP1	0	25	24.3458	123.69	0
JP1_T1	4	tropical	JP1	1563.98	25	24.3458	123.69	62.5591
JP1_T1	6	subtropical	JP1	0	25	24.3458	123.69	0
JP1_T1	8	subtropical	JP1	0	25	24.3458	123.69	0
JP1_T1	8	tropical	JP1	874.42	25	24.3458	123.69	34.9768
JP1_T1	10	subtropical	JP1	0	25	24.3458	123.69	0
JP1_T1	10	tropical	JP1	3505.94	25	24.3458	123.69	140.237
JP1_T1	12	subtropical	JP1	0	25	24.3458	123.69	0
JP1_T1	12	tropical	JP1	198.409	25	24.3458	123.69	7.93635
JP1_T1	15	subtropical	JP1	0	25	24.3458	123.69	0
JP1_T1	15	tropical	JP1	232.883	25	24.3458	123.69	9.31532
JP1_T1	16	subtropical	JP1	0	25	24.3458	123.69	0
JP1_T1	16	tropical	JP1	76.8138	25	24.3458	123.69	3.07255
JP1_T2	1	subtropical	JP1	0	25	24.3458	123.69	0
JP1_T2	1	tropical	JP1	969.33	25	24.3458	123.69	38.7732
JP1_T2	2	subtropical	JP1	0	25	24.3458	123.69	0
JP1_T2	2	tropical	JP1	1694.31	25	24.3458	123.69	67.7724
JP1_T2	4	subtropical	JP1	0	25	24.3458	123.69	0
JP1_T2	4	tropical	JP1	2453.57	25	24.3458	123.69	98.1426
JP1_T2	6	subtropical	JP1	0	25	24.3458	123.69	0
JP1_T2	6	tropical	JP1	3355.08	25	24.3458	123.69	134.203
JP1_T2	8	subtropical	JP1	0	25	24.3458	123.69	0
JP1_T2	8	tropical	JP1	776.177	25	24.3458	123.69	31.0471
JP1_T2	10	subtropical	JP1	0	25	24.3458	123.69	0
JP1_T2	12	subtropical	JP1	0	25	24.3458	123.69	0
JP1_T2	12	tropical	JP1	156.913	25	24.3458	123.69	6.27654
JP1_T2	15	subtropical	JP1	1948.14	25	24.3458	123.69	77.9256
JP1_T2	15	tropical	JP1	0	25	24.3458	123.69	0
JP1_T2	16	subtropical	JP1	0	25	24.3458	123.69	0
JP1_T2	16	tropical	JP1	0	25	24.3458	123.69	0
JP1_T3	1	subtropical	JP1	0	25	24.3458	123.69	0
JP1_T3	1	tropical	JP1	307.471	25	24.3458	123.69	12.2989
JP1_T3	2	subtropical	JP1	0	25	24.3458	123.69	0
JP1_T3	2	tropical	JP1	179.976	25	24.3458	123.69	7.19903
JP1_T3	4	subtropical	JP1	0	25	24.3458	123.69	0
JP1_T3	4	tropical	JP1	2.75365	25	24.3458	123.69	0.110146
JP1_T3	6	subtropical	JP1	0	25	24.3458	123.69	0
JP1_T3	6	tropical	JP1	5993.29	25	24.3458	123.69	239.731
JP1_T3	8	subtropical	JP1	0	25	24.3458	123.69	0
JP1_T3	8	tropical	JP1	846.771	25	24.3458	123.69	33.8709
JP1_T3	10	subtropical	JP1	0	25	24.3458	123.69	0
JP1_T3	10	tropical	JP1	1820.88	25	24.3458	123.69	72.8353
JP1_T3	12	subtropical	JP1	0	25	24.3458	123.69	0
JP1_T3	12	tropical	JP1	81.3342	25	24.3458	123.69	3.25337
JP1_T3	15	subtropical	JP1	501.2	25	24.3458	123.69	20.048
JP1_T3	15	tropical	JP1	184.366	25	24.3458	123.69	7.37464
JP1_T3	16	subtropical	JP1	0	25	24.3458	123.69	0
JP1_T3	16	tropical	JP1	159.247	25	24.3458	123.69	6.36987
JP1_T4	1	subtropical	JP1	0	25	24.3458	123.69	0
JP1_T4	1	tropical	JP1	277.949	25	24.3458	123.69	11.118
JP1_T4	2	subtropical	JP1	0	25	24.3458	123.69	0
JP1_T4	2	tropical	JP1	1427.64	25	24.3458	123.69	57.1056
JP1_T4	4	subtropical	JP1	0	25	24.3458	123.69	0
JP1_T4	4	tropical	JP1	151.146	25	24.3458	123.69	6.04583
JP1_T4	6	subtropical	JP1	0	25	24.3458	123.69	0
JP1_T4	8	subtropical	JP1	0	25	24.3458	123.69	0
JP1_T4	8	tropical	JP1	375.147	25	24.3458	123.69	15.0059
JP1_T4	10	subtropical	JP1	0	25	24.3458	123.69	0
JP1_T4	10	tropical	JP1	4382.57	25	24.3458	123.69	175.303
JP1_T4	12	subtropical	JP1	0	25	24.3458	123.69	0
JP1_T4	12	tropical	JP1	95.3868	25	24.3458	123.69	3.81547
JP1_T4	15	subtropical	JP1	0	25	24.3458	123.69	0
JP1_T4	15	tropical	JP1	0	25	24.3458	123.69	0
JP1_T4	16	subtropical	JP1	0	25	24.3458	123.69	0
JP1_T4	16	tropical	JP1	81.0042	25	24.3458	123.69	3.24017
JP1_T5	1	subtropical	JP1	0	25	24.3458	123.69	0
JP1_T5	1	tropical	JP1	776.662	25	24.3458	123.69	31.0665
JP1_T5	2	subtropical	JP1	0	25	24.3458	123.69	0
JP1_T5	2	tropical	JP1	2359.86	25	24.3458	123.69	94.3945
JP1_T5	4	subtropical	JP1	20.9015	25	24.3458	123.69	0.836061
JP1_T5	4	tropical	JP1	31.7926	25	24.3458	123.69	1.2717
JP1_T5	6	subtropical	JP1	0	25	24.3458	123.69	0
JP1_T5	6	tropical	JP1	4801.41	25	24.3458	123.69	192.056
JP1_T5	8	subtropical	JP1	0	25	24.3458	123.69	0
JP1_T5	8	tropical	JP1	661.215	25	24.3458	123.69	26.4486
JP1_T5	10	subtropical	JP1	0	25	24.3458	123.69	0
JP1_T5	10	tropical	JP1	530.54	25	24.3458	123.69	21.2216
JP1_T5	12	subtropical	JP1	0	25	24.3458	123.69	0
JP1_T5	12	tropical	JP1	830.142	25	24.3458	123.69	33.2057
JP1_T5	15	subtropical	JP1	0	25	24.3458	123.69	0
JP1_T5	15	tropical	JP1	3383.49	25	24.3458	123.69	135.34
JP1_T5	16	subtropical	JP1	0	25	24.3458	123.69	0
JP1_T5	16	tropical	JP1	32.4944	25	24.3458	123.69	1.29978
JP10_T1	1	subtropical	JP10	0	25	31.5902	130.592	0
JP10_T1	1	tropical	JP10	0	25	31.5902	130.592	0
JP10_T1	2	subtropical	JP10	0	25	31.5902	130.592	0
JP10_T1	2	tropical	JP10	3888.87	25	31.5902	130.592	155.555
JP10_T1	4	subtropical	JP10	0	25	31.5902	130.592	0
JP10_T1	4	tropical	JP10	2.16321	25	31.5902	130.592	0.0865284
JP10_T1	6	subtropical	JP10	0	25	31.5902	130.592	0
JP10_T1	6	tropical	JP10	0	25	31.5902	130.592	0
JP10_T1	8	subtropical	JP10	0	25	31.5902	130.592	0
JP10_T1	8	tropical	JP10	174.843	25	31.5902	130.592	6.99373
JP10_T1	10	subtropical	JP10	3249.2	25	31.5902	130.592	129.968
JP10_T1	10	tropical	JP10	2061.08	25	31.5902	130.592	82.443
JP10_T1	12	subtropical	JP10	0	25	31.5902	130.592	0
JP10_T1	12	tropical	JP10	0	25	31.5902	130.592	0
JP10_T1	15	subtropical	JP10	776.261	25	31.5902	130.592	31.0504
JP10_T1	15	tropical	JP10	1262.93	25	31.5902	130.592	50.5174
JP10_T1	16	subtropical	JP10	0	25	31.5902	130.592	0
JP10_T1	16	tropical	JP10	0	25	31.5902	130.592	0
JP10_T2	1	subtropical	JP10	597.655	25	31.5902	130.592	23.9062
JP10_T2	1	tropical	JP10	0	25	31.5902	130.592	0
JP10_T2	2	subtropical	JP10	0	25	31.5902	130.592	0
JP10_T2	2	tropical	JP10	3672.22	25	31.5902	130.592	146.889
JP10_T2	4	subtropical	JP10	0	25	31.5902	130.592	0
JP10_T2	4	tropical	JP10	0	25	31.5902	130.592	0
JP10_T2	6	subtropical	JP10	0	25	31.5902	130.592	0
JP10_T2	6	tropical	JP10	0	25	31.5902	130.592	0
JP10_T2	8	subtropical	JP10	0	25	31.5902	130.592	0
JP10_T2	8	tropical	JP10	752.465	25	31.5902	130.592	30.0986
JP10_T2	10	subtropical	JP10	133.21	25	31.5902	130.592	5.3284
JP10_T2	10	tropical	JP10	205.166	25	31.5902	130.592	8.20663
JP10_T2	12	subtropical	JP10	0	25	31.5902	130.592	0
JP10_T2	12	tropical	JP10	33.6293	25	31.5902	130.592	1.34517
JP10_T2	15	subtropical	JP10	184.397	25	31.5902	130.592	7.37587
JP10_T2	15	tropical	JP10	2550.95	25	31.5902	130.592	102.038
JP10_T2	16	subtropical	JP10	0	25	31.5902	130.592	0
JP10_T2	16	tropical	JP10	0	25	31.5902	130.592	0
JP10_T3	1	subtropical	JP10	199.621	25	31.5902	130.592	7.98484
JP10_T3	1	tropical	JP10	0	25	31.5902	130.592	0
JP10_T3	2	subtropical	JP10	0	25	31.5902	130.592	0
JP10_T3	2	tropical	JP10	6344.51	25	31.5902	130.592	253.78
JP10_T3	4	subtropical	JP10	0	25	31.5902	130.592	0
JP10_T3	4	tropical	JP10	0	25	31.5902	130.592	0
JP10_T3	6	subtropical	JP10	0	25	31.5902	130.592	0
JP10_T3	6	tropical	JP10	0	25	31.5902	130.592	0
JP10_T3	8	subtropical	JP10	454.925	25	31.5902	130.592	18.197
JP10_T3	8	tropical	JP10	385.897	25	31.5902	130.592	15.4359
JP10_T3	10	tropical	JP10	0	25	31.5902	130.592	0
JP10_T3	12	subtropical	JP10	0	25	31.5902	130.592	0
JP10_T3	12	tropical	JP10	0	25	31.5902	130.592	0
JP10_T3	15	subtropical	JP10	817.018	25	31.5902	130.592	32.6807
JP10_T3	15	tropical	JP10	2805.95	25	31.5902	130.592	112.238
JP10_T3	16	subtropical	JP10	0	25	31.5902	130.592	0
JP10_T3	16	tropical	JP10	0	25	31.5902	130.592	0
JP10_T4	1	subtropical	JP10	0	25	31.5902	130.592	0
JP10_T4	1	tropical	JP10	0	25	31.5902	130.592	0
JP10_T4	2	subtropical	JP10	0	25	31.5902	130.592	0
JP10_T4	2	tropical	JP10	2974.57	25	31.5902	130.592	118.983
JP10_T4	4	subtropical	JP10	0	25	31.5902	130.592	0
JP10_T4	4	tropical	JP10	1.16225	25	31.5902	130.592	0.0464902
JP10_T4	6	subtropical	JP10	0	25	31.5902	130.592	0
JP10_T4	6	tropical	JP10	0	25	31.5902	130.592	0
JP10_T4	8	subtropical	JP10	0	25	31.5902	130.592	0
JP10_T4	8	tropical	JP10	6.17746	25	31.5902	130.592	0.247098
JP10_T4	10	subtropical	JP10	1526.01	25	31.5902	130.592	61.0403
JP10_T4	10	tropical	JP10	9.69136	25	31.5902	130.592	0.387654
JP10_T4	12	subtropical	JP10	0	25	31.5902	130.592	0
JP10_T4	12	tropical	JP10	0	25	31.5902	130.592	0
JP10_T4	15	subtropical	JP10	63.2928	25	31.5902	130.592	2.53171
JP10_T4	16	subtropical	JP10	0	25	31.5902	130.592	0
JP10_T4	16	tropical	JP10	0	25	31.5902	130.592	0
JP10_T5	1	subtropical	JP10	1053.27	25	31.5902	130.592	42.131
JP10_T5	1	tropical	JP10	0	25	31.5902	130.592	0
JP10_T5	2	subtropical	JP10	0	25	31.5902	130.592	0
JP10_T5	2	tropical	JP10	4213.99	25	31.5902	130.592	168.56
JP10_T5	4	subtropical	JP10	0	25	31.5902	130.592	0
JP10_T5	4	tropical	JP10	0	25	31.5902	130.592	0
JP10_T5	6	subtropical	JP10	0	25	31.5902	130.592	0
JP10_T5	6	tropical	JP10	0	25	31.5902	130.592	0
JP10_T5	8	subtropical	JP10	0	25	31.5902	130.592	0
JP10_T5	8	tropical	JP10	25.5943	25	31.5902	130.592	1.02377
JP10_T5	10	tropical	JP10	6.98727	25	31.5902	130.592	0.279491
JP10_T5	12	subtropical	JP10	0	25	31.5902	130.592	0
JP10_T5	12	tropical	JP10	0	25	31.5902	130.592	0
JP10_T5	15	subtropical	JP10	570.636	25	31.5902	130.592	22.8254
JP10_T5	15	tropical	JP10	5321.55	25	31.5902	130.592	212.862
JP10_T5	16	subtropical	JP10	0	25	31.5902	130.592	0
JP10_T5	16	tropical	JP10	0	25	31.5902	130.592	0
JP11_T1	1	subtropical	JP11	0	25	31.0067	130.676	0
JP11_T1	1	tropical	JP11	0	25	31.0067	130.676	0
JP11_T1	2	subtropical	JP11	0	25	31.0067	130.676	0
JP11_T1	2	tropical	JP11	244.413	25	31.0067	130.676	9.77652
JP11_T1	4	subtropical	JP11	7.57592	25	31.0067	130.676	0.303037
JP11_T1	4	tropical	JP11	64.9316	25	31.0067	130.676	2.59726
JP11_T1	6	subtropical	JP11	0	25	31.0067	130.676	0
JP11_T1	6	tropical	JP11	2156.81	25	31.0067	130.676	86.2725
JP11_T1	8	subtropical	JP11	3358.52	25	31.0067	130.676	134.341
JP11_T1	8	tropical	JP11	26.1625	25	31.0067	130.676	1.0465
JP11_T1	10	subtropical	JP11	167.136	25	31.0067	130.676	6.68545
JP11_T1	10	tropical	JP11	44.9436	25	31.0067	130.676	1.79774
JP11_T1	12	subtropical	JP11	0	25	31.0067	130.676	0
JP11_T1	12	tropical	JP11	0	25	31.0067	130.676	0
JP11_T1	15	subtropical	JP11	306.944	25	31.0067	130.676	12.2778
JP11_T1	15	tropical	JP11	1397.43	25	31.0067	130.676	55.8971
JP11_T1	16	subtropical	JP11	0	25	31.0067	130.676	0
JP11_T1	16	tropical	JP11	0	25	31.0067	130.676	0
JP11_T2	1	subtropical	JP11	0	25	31.0067	130.676	0
JP11_T2	1	tropical	JP11	0	25	31.0067	130.676	0
JP11_T2	2	subtropical	JP11	0	25	31.0067	130.676	0
JP11_T2	2	tropical	JP11	545.249	25	31.0067	130.676	21.81
JP11_T2	4	subtropical	JP11	0	25	31.0067	130.676	0
JP11_T2	4	tropical	JP11	90.9448	25	31.0067	130.676	3.63779
JP11_T2	6	subtropical	JP11	0	25	31.0067	130.676	0
JP11_T2	6	tropical	JP11	0	25	31.0067	130.676	0
JP11_T2	8	subtropical	JP11	822.508	25	31.0067	130.676	32.9003
JP11_T2	8	tropical	JP11	51.1098	25	31.0067	130.676	2.04439
JP11_T2	10	subtropical	JP11	161.816	25	31.0067	130.676	6.47266
JP11_T2	10	tropical	JP11	163.065	25	31.0067	130.676	6.5226
JP11_T2	12	subtropical	JP11	0	25	31.0067	130.676	0
JP11_T2	12	tropical	JP11	0	25	31.0067	130.676	0
JP11_T2	15	subtropical	JP11	56.9277	25	31.0067	130.676	2.27711
JP11_T2	15	tropical	JP11	69.8	25	31.0067	130.676	2.792
JP11_T2	16	subtropical	JP11	0	25	31.0067	130.676	0
JP11_T2	16	tropical	JP11	0	25	31.0067	130.676	0
JP11_T3	1	subtropical	JP11	0	25	31.0067	130.676	0
JP11_T3	1	tropical	JP11	77.9347	25	31.0067	130.676	3.11739
JP11_T3	2	subtropical	JP11	0	25	31.0067	130.676	0
JP11_T3	2	tropical	JP11	2.26579	25	31.0067	130.676	0.0906314
JP11_T3	4	subtropical	JP11	0	25	31.0067	130.676	0
JP11_T3	4	tropical	JP11	18.518	25	31.0067	130.676	0.740718
JP11_T3	6	subtropical	JP11	0	25	31.0067	130.676	0
JP11_T3	6	tropical	JP11	0	25	31.0067	130.676	0
JP11_T3	8	subtropical	JP11	1132.05	25	31.0067	130.676	45.282
JP11_T3	8	tropical	JP11	0	25	31.0067	130.676	0
JP11_T3	10	subtropical	JP11	581.12	25	31.0067	130.676	23.2448
JP11_T3	10	tropical	JP11	0	25	31.0067	130.676	0
JP11_T3	12	subtropical	JP11	0	25	31.0067	130.676	0
JP11_T3	12	tropical	JP11	4.98212	25	31.0067	130.676	0.199285
JP11_T3	15	subtropical	JP11	632.788	25	31.0067	130.676	25.3115
JP11_T3	15	tropical	JP11	177.8	25	31.0067	130.676	7.112
JP11_T3	16	subtropical	JP11	0	25	31.0067	130.676	0
JP11_T3	16	tropical	JP11	0	25	31.0067	130.676	0
JP11_T4	1	subtropical	JP11	0	25	31.0067	130.676	0
JP11_T4	1	tropical	JP11	138.456	25	31.0067	130.676	5.53822
JP11_T4	2	subtropical	JP11	0	25	31.0067	130.676	0
JP11_T4	2	tropical	JP11	297.703	25	31.0067	130.676	11.9081
JP11_T4	4	subtropical	JP11	30.3037	25	31.0067	130.676	1.21215
JP11_T4	4	tropical	JP11	9.3556	25	31.0067	130.676	0.374224
JP11_T4	6	subtropical	JP11	0	25	31.0067	130.676	0
JP11_T4	6	tropical	JP11	0	25	31.0067	130.676	0
JP11_T4	8	tropical	JP11	41.3023	25	31.0067	130.676	1.65209
JP11_T4	10	subtropical	JP11	953.148	25	31.0067	130.676	38.1259
JP11_T4	12	subtropical	JP11	0	25	31.0067	130.676	0
JP11_T4	12	tropical	JP11	0	25	31.0067	130.676	0
JP11_T4	15	subtropical	JP11	83.2057	25	31.0067	130.676	3.32823
JP11_T4	15	tropical	JP11	0	25	31.0067	130.676	0
JP11_T4	16	subtropical	JP11	0	25	31.0067	130.676	0
JP11_T4	16	tropical	JP11	0	25	31.0067	130.676	0
JP11_T5	1	subtropical	JP11	0	25	31.0067	130.676	0
JP11_T5	1	tropical	JP11	342.86	25	31.0067	130.676	13.7144
JP11_T5	2	subtropical	JP11	0	25	31.0067	130.676	0
JP11_T5	2	tropical	JP11	197.688	25	31.0067	130.676	7.90752
JP11_T5	4	subtropical	JP11	0	25	31.0067	130.676	0
JP11_T5	4	tropical	JP11	30.993	25	31.0067	130.676	1.23972
JP11_T5	6	subtropical	JP11	0	25	31.0067	130.676	0
JP11_T5	6	tropical	JP11	0	25	31.0067	130.676	0
JP11_T5	8	subtropical	JP11	1982.05	25	31.0067	130.676	79.2822
JP11_T5	8	tropical	JP11	45.3349	25	31.0067	130.676	1.8134
JP11_T5	10	subtropical	JP11	727.407	25	31.0067	130.676	29.0963
JP11_T5	10	tropical	JP11	88.8307	25	31.0067	130.676	3.55323
JP11_T5	12	subtropical	JP11	0	25	31.0067	130.676	0
JP11_T5	12	tropical	JP11	0	25	31.0067	130.676	0
JP11_T5	15	subtropical	JP11	1189.54	25	31.0067	130.676	47.5815
JP11_T5	15	tropical	JP11	1123.03	25	31.0067	130.676	44.9213
JP11_T5	16	subtropical	JP11	0	25	31.0067	130.676	0
JP11_T5	16	tropical	JP11	0	25	31.0067	130.676	0
JP12_T1	1	subtropical	JP12	0	25	31.037	130.676	0
JP12_T1	1	tropical	JP12	0	25	31.037	130.676	0
JP12_T1	2	subtropical	JP12	0	25	31.037	130.676	0
JP12_T1	2	tropical	JP12	220.023	25	31.037	130.676	8.80091
JP12_T1	4	subtropical	JP12	0	25	31.037	130.676	0
JP12_T1	4	tropical	JP12	43.9528	25	31.037	130.676	1.75811
JP12_T1	6	subtropical	JP12	0	25	31.037	130.676	0
JP12_T1	6	tropical	JP12	0	25	31.037	130.676	0
JP12_T1	8	subtropical	JP12	0.445718	25	31.037	130.676	0.0178287
JP12_T1	8	tropical	JP12	130.127	25	31.037	130.676	5.20508
JP12_T1	10	subtropical	JP12	792.242	25	31.037	130.676	31.6897
JP12_T1	10	tropical	JP12	219.256	25	31.037	130.676	8.77022
JP12_T1	12	subtropical	JP12	0	25	31.037	130.676	0
JP12_T1	12	tropical	JP12	0	25	31.037	130.676	0
JP12_T1	15	subtropical	JP12	547.192	25	31.037	130.676	21.8877
JP12_T1	15	tropical	JP12	1288.93	25	31.037	130.676	51.5571
JP12_T1	16	subtropical	JP12	0	25	31.037	130.676	0
JP12_T1	16	tropical	JP12	0	25	31.037	130.676	0
JP12_T2	1	subtropical	JP12	0	25	31.037	130.676	0
JP12_T2	1	tropical	JP12	0	25	31.037	130.676	0
JP12_T2	2	subtropical	JP12	0	25	31.037	130.676	0
JP12_T2	2	tropical	JP12	98.4348	25	31.037	130.676	3.93739
JP12_T2	4	subtropical	JP12	0	25	31.037	130.676	0
JP12_T2	4	tropical	JP12	67.9163	25	31.037	130.676	2.71665
JP12_T2	6	subtropical	JP12	0	25	31.037	130.676	0
JP12_T2	6	tropical	JP12	0	25	31.037	130.676	0
JP12_T2	8	subtropical	JP12	0	25	31.037	130.676	0
JP12_T2	8	tropical	JP12	0	25	31.037	130.676	0
JP12_T2	10	subtropical	JP12	698.152	25	31.037	130.676	27.9261
JP12_T2	10	tropical	JP12	22.4677	25	31.037	130.676	0.898709
JP12_T2	12	subtropical	JP12	0	25	31.037	130.676	0
JP12_T2	12	tropical	JP12	0	25	31.037	130.676	0
JP12_T2	15	subtropical	JP12	726.897	25	31.037	130.676	29.0759
JP12_T2	15	tropical	JP12	1288.93	25	31.037	130.676	51.5571
JP12_T2	16	subtropical	JP12	0	25	31.037	130.676	0
JP12_T2	16	tropical	JP12	0	25	31.037	130.676	0
JP12_T3	1	subtropical	JP12	0	25	31.037	130.676	0
JP12_T3	1	tropical	JP12	0	25	31.037	130.676	0
JP12_T3	2	subtropical	JP12	0	25	31.037	130.676	0
JP12_T3	2	tropical	JP12	0	25	31.037	130.676	0
JP12_T3	4	subtropical	JP12	0	25	31.037	130.676	0
JP12_T3	4	tropical	JP12	0	25	31.037	130.676	0
JP12_T3	6	subtropical	JP12	0	25	31.037	130.676	0
JP12_T3	6	tropical	JP12	0	25	31.037	130.676	0
JP12_T3	8	subtropical	JP12	1415.63	25	31.037	130.676	56.625
JP12_T3	8	tropical	JP12	53.0075	25	31.037	130.676	2.1203
JP12_T3	10	subtropical	JP12	573.501	25	31.037	130.676	22.9401
JP12_T3	10	tropical	JP12	13.0022	25	31.037	130.676	0.520086
JP12_T3	12	subtropical	JP12	0	25	31.037	130.676	0
JP12_T3	12	tropical	JP12	0	25	31.037	130.676	0
JP12_T3	15	subtropical	JP12	509.681	25	31.037	130.676	20.3872
JP12_T3	15	tropical	JP12	1636.03	25	31.037	130.676	65.4411
JP12_T3	16	subtropical	JP12	0	25	31.037	130.676	0
JP12_T3	16	tropical	JP12	0	25	31.037	130.676	0
JP12_T4	1	subtropical	JP12	0	25	31.037	130.676	0
JP12_T4	1	tropical	JP12	692.752	25	31.037	130.676	27.7101
JP12_T4	2	subtropical	JP12	0	25	31.037	130.676	0
JP12_T4	2	tropical	JP12	0	25	31.037	130.676	0
JP12_T4	4	subtropical	JP12	0	25	31.037	130.676	0
JP12_T4	4	tropical	JP12	0	25	31.037	130.676	0
JP12_T4	6	subtropical	JP12	0	25	31.037	130.676	0
JP12_T4	6	tropical	JP12	0	25	31.037	130.676	0
JP12_T4	8	subtropical	JP12	153.45	25	31.037	130.676	6.13801
JP12_T4	8	tropical	JP12	0	25	31.037	130.676	0
JP12_T4	10	subtropical	JP12	2588.23	25	31.037	130.676	103.529
JP12_T4	10	tropical	JP12	111.338	25	31.037	130.676	4.45351
JP12_T4	12	subtropical	JP12	0	25	31.037	130.676	0
JP12_T4	12	tropical	JP12	0	25	31.037	130.676	0
JP12_T4	15	subtropical	JP12	260.39	25	31.037	130.676	10.4156
JP12_T4	15	tropical	JP12	663.425	25	31.037	130.676	26.537
JP12_T4	16	subtropical	JP12	0	25	31.037	130.676	0
JP12_T4	16	tropical	JP12	0	25	31.037	130.676	0
JP12_T5	1	subtropical	JP12	0	25	31.037	130.676	0
JP12_T5	1	tropical	JP12	1366.85	25	31.037	130.676	54.674
JP12_T5	2	subtropical	JP12	0	25	31.037	130.676	0
JP12_T5	2	tropical	JP12	0	25	31.037	130.676	0
JP12_T5	4	subtropical	JP12	30.7423	25	31.037	130.676	1.22969
JP12_T5	4	tropical	JP12	0	25	31.037	130.676	0
JP12_T5	6	subtropical	JP12	0	25	31.037	130.676	0
JP12_T5	6	tropical	JP12	977.06	25	31.037	130.676	39.0824
JP12_T5	8	tropical	JP12	11.1643	25	31.037	130.676	0.446572
JP12_T5	10	subtropical	JP12	631.934	25	31.037	130.676	25.2773
JP12_T5	10	tropical	JP12	113.898	25	31.037	130.676	4.55592
JP12_T5	12	subtropical	JP12	0	25	31.037	130.676	0
JP12_T5	12	tropical	JP12	0	25	31.037	130.676	0
JP12_T5	15	subtropical	JP12	2254.83	25	31.037	130.676	90.1931
JP12_T5	15	tropical	JP12	697.432	25	31.037	130.676	27.8973
JP12_T5	16	subtropical	JP12	0	25	31.037	130.676	0
JP12_T5	16	tropical	JP12	0	25	31.037	130.676	0
JP13_T1	1	subtropical	JP13	0	25	30.4575	130.488	0
JP13_T1	1	tropical	JP13	137.177	25	30.4575	130.488	5.48709
JP13_T1	2	subtropical	JP13	0	25	30.4575	130.488	0
JP13_T1	2	tropical	JP13	451.537	25	30.4575	130.488	18.0615
JP13_T1	4	subtropical	JP13	0	25	30.4575	130.488	0
JP13_T1	4	tropical	JP13	14.8993	25	30.4575	130.488	0.595972
JP13_T1	6	subtropical	JP13	0	25	30.4575	130.488	0
JP13_T1	6	tropical	JP13	0	25	30.4575	130.488	0
JP13_T1	8	subtropical	JP13	0	25	30.4575	130.488	0
JP13_T1	8	tropical	JP13	653.222	25	30.4575	130.488	26.1289
JP13_T1	10	subtropical	JP13	68.8777	25	30.4575	130.488	2.75511
JP13_T1	10	tropical	JP13	2545.75	25	30.4575	130.488	101.83
JP13_T1	12	subtropical	JP13	0	25	30.4575	130.488	0
JP13_T1	12	tropical	JP13	474.613	25	30.4575	130.488	18.9845
JP13_T1	15	subtropical	JP13	704.16	25	30.4575	130.488	28.1664
JP13_T1	15	tropical	JP13	812.593	25	30.4575	130.488	32.5037
JP13_T1	16	subtropical	JP13	0	25	30.4575	130.488	0
JP13_T1	16	tropical	JP13	0	25	30.4575	130.488	0
JP13_T2	1	subtropical	JP13	0	25	30.4575	130.488	0
JP13_T2	1	tropical	JP13	497.758	25	30.4575	130.488	19.9103
JP13_T2	2	subtropical	JP13	0	25	30.4575	130.488	0
JP13_T2	2	tropical	JP13	488.932	25	30.4575	130.488	19.5573
JP13_T2	4	subtropical	JP13	0	25	30.4575	130.488	0
JP13_T2	4	tropical	JP13	0	25	30.4575	130.488	0
JP13_T2	6	subtropical	JP13	0	25	30.4575	130.488	0
JP13_T2	6	tropical	JP13	2021.62	25	30.4575	130.488	80.8646
JP13_T2	8	subtropical	JP13	0	25	30.4575	130.488	0
JP13_T2	8	tropical	JP13	207.068	25	30.4575	130.488	8.28271
JP13_T2	10	subtropical	JP13	87.668	25	30.4575	130.488	3.50672
JP13_T2	10	tropical	JP13	1672.73	25	30.4575	130.488	66.909
JP13_T2	12	subtropical	JP13	0	25	30.4575	130.488	0
JP13_T2	12	tropical	JP13	0	25	30.4575	130.488	0
JP13_T2	15	subtropical	JP13	54.4748	25	30.4575	130.488	2.17899
JP13_T2	15	tropical	JP13	145.575	25	30.4575	130.488	5.82301
JP13_T2	16	subtropical	JP13	0	25	30.4575	130.488	0
JP13_T2	16	tropical	JP13	0.0653901	25	30.4575	130.488	0.0026156
JP13_T3	1	subtropical	JP13	0	25	30.4575	130.488	0
JP13_T3	1	tropical	JP13	0	25	30.4575	130.488	0
JP13_T3	2	subtropical	JP13	0	25	30.4575	130.488	0
JP13_T3	2	tropical	JP13	69.5466	25	30.4575	130.488	2.78186
JP13_T3	4	subtropical	JP13	0	25	30.4575	130.488	0
JP13_T3	4	tropical	JP13	196.555	25	30.4575	130.488	7.8622
JP13_T3	6	subtropical	JP13	4982.24	25	30.4575	130.488	199.29
JP13_T3	8	subtropical	JP13	76.8486	25	30.4575	130.488	3.07395
JP13_T3	8	tropical	JP13	1510.35	25	30.4575	130.488	60.4141
JP13_T3	10	subtropical	JP13	0	25	30.4575	130.488	0
JP13_T3	10	tropical	JP13	35.6779	25	30.4575	130.488	1.42712
JP13_T3	12	subtropical	JP13	0	25	30.4575	130.488	0
JP13_T3	12	tropical	JP13	678.261	25	30.4575	130.488	27.1304
JP13_T3	15	subtropical	JP13	468.295	25	30.4575	130.488	18.7318
JP13_T3	15	tropical	JP13	1020.94	25	30.4575	130.488	40.8376
JP13_T3	16	subtropical	JP13	0	25	30.4575	130.488	0
JP13_T3	16	tropical	JP13	187.571	25	30.4575	130.488	7.50283
JP13_T4	1	subtropical	JP13	0	25	30.4575	130.488	0
JP13_T4	1	tropical	JP13	0	25	30.4575	130.488	0
JP13_T4	2	subtropical	JP13	0	25	30.4575	130.488	0
JP13_T4	2	tropical	JP13	258.116	25	30.4575	130.488	10.3246
JP13_T4	4	subtropical	JP13	45.5521	25	30.4575	130.488	1.82209
JP13_T4	4	tropical	JP13	0	25	30.4575	130.488	0
JP13_T4	6	subtropical	JP13	0	25	30.4575	130.488	0
JP13_T4	6	tropical	JP13	5539.91	25	30.4575	130.488	221.596
JP13_T4	8	subtropical	JP13	1810.25	25	30.4575	130.488	72.4102
JP13_T4	10	subtropical	JP13	0	25	30.4575	130.488	0
JP13_T4	10	tropical	JP13	2125.06	25	30.4575	130.488	85.0026
JP13_T4	12	subtropical	JP13	0	25	30.4575	130.488	0
JP13_T4	12	tropical	JP13	9.35849	25	30.4575	130.488	0.37434
JP13_T4	15	subtropical	JP13	612.407	25	30.4575	130.488	24.4963
JP13_T4	15	tropical	JP13	1973.16	25	30.4575	130.488	78.9264
JP13_T4	16	subtropical	JP13	0	25	30.4575	130.488	0
JP13_T4	16	tropical	JP13	5.66431	25	30.4575	130.488	0.226572
JP13_T5	1	subtropical	JP13	0	25	30.4575	130.488	0
JP13_T5	1	tropical	JP13	717.287	25	30.4575	130.488	28.6915
JP13_T5	2	subtropical	JP13	0	25	30.4575	130.488	0
JP13_T5	2	tropical	JP13	92.8199	25	30.4575	130.488	3.71279
JP13_T5	4	subtropical	JP13	0	25	30.4575	130.488	0
JP13_T5	4	tropical	JP13	0	25	30.4575	130.488	0
JP13_T5	6	subtropical	JP13	0	25	30.4575	130.488	0
JP13_T5	6	tropical	JP13	0	25	30.4575	130.488	0
JP13_T5	8	subtropical	JP13	3123.98	25	30.4575	130.488	124.959
JP13_T5	8	tropical	JP13	280.177	25	30.4575	130.488	11.2071
JP13_T5	10	subtropical	JP13	0	25	30.4575	130.488	0
JP13_T5	10	tropical	JP13	4261.47	25	30.4575	130.488	170.459
JP13_T5	12	subtropical	JP13	0	25	30.4575	130.488	0
JP13_T5	12	tropical	JP13	0	25	30.4575	130.488	0
JP13_T5	15	subtropical	JP13	1346.82	25	30.4575	130.488	53.8726
JP13_T5	15	tropical	JP13	383.862	25	30.4575	130.488	15.3545
JP13_T5	16	subtropical	JP13	0	25	30.4575	130.488	0
JP13_T5	16	tropical	JP13	0	25	30.4575	130.488	0
JP14_T2	1	subtropical	JP14	0	25	30.2336	130.474	0
JP14_T2	1	tropical	JP14	342.86	25	30.2336	130.474	13.7144
JP14_T2	2	subtropical	JP14	0	25	30.2336	130.474	0
JP14_T2	2	tropical	JP14	0	25	30.2336	130.474	0
JP14_T2	4	subtropical	JP14	0	25	30.2336	130.474	0
JP14_T2	4	tropical	JP14	0	25	30.2336	130.474	0
JP14_T2	6	subtropical	JP14	279.827	25	30.2336	130.474	11.1931
JP14_T2	8	subtropical	JP14	199.026	25	30.2336	130.474	7.96105
JP14_T2	8	tropical	JP14	3237.7	25	30.2336	130.474	129.508
JP14_T2	10	subtropical	JP14	120.675	25	30.2336	130.474	4.827
JP14_T2	10	tropical	JP14	892.484	25	30.2336	130.474	35.6994
JP14_T2	12	subtropical	JP14	0	25	30.2336	130.474	0
JP14_T2	12	tropical	JP14	0	25	30.2336	130.474	0
JP14_T2	15	subtropical	JP14	1751.57	25	30.2336	130.474	70.0629
JP14_T2	15	tropical	JP14	562.166	25	30.2336	130.474	22.4867
JP14_T2	16	subtropical	JP14	0	25	30.2336	130.474	0
JP14_T2	16	tropical	JP14	207.424	25	30.2336	130.474	8.29696
JP14_T3	1	subtropical	JP14	0	25	30.2336	130.474	0
JP14_T3	1	tropical	JP14	1562.19	25	30.2336	130.474	62.4877
JP14_T3	2	subtropical	JP14	0	25	30.2336	130.474	0
JP14_T3	2	tropical	JP14	16.2735	25	30.2336	130.474	0.650941
JP14_T3	4	subtropical	JP14	0	25	30.2336	130.474	0
JP14_T3	4	tropical	JP14	0	25	30.2336	130.474	0
JP14_T3	6	subtropical	JP14	0	25	30.2336	130.474	0
JP14_T3	8	tropical	JP14	6273.61	25	30.2336	130.474	250.944
JP14_T3	10	subtropical	JP14	0	25	30.2336	130.474	0
JP14_T3	12	subtropical	JP14	0	25	30.2336	130.474	0
JP14_T3	12	tropical	JP14	0	25	30.2336	130.474	0
JP14_T3	15	subtropical	JP14	2522.54	25	30.2336	130.474	100.901
JP14_T3	15	tropical	JP14	904.313	25	30.2336	130.474	36.1725
JP14_T3	16	subtropical	JP14	0	25	30.2336	130.474	0
JP14_T3	16	tropical	JP14	0	25	30.2336	130.474	0
JP14_T4	1	subtropical	JP14	0	25	30.2336	130.474	0
JP14_T4	1	tropical	JP14	1645.56	25	30.2336	130.474	65.8224
JP14_T4	2	subtropical	JP14	0	25	30.2336	130.474	0
JP14_T4	2	tropical	JP14	0	25	30.2336	130.474	0
JP14_T4	4	subtropical	JP14	0	25	30.2336	130.474	0
JP14_T4	4	tropical	JP14	5.75689	25	30.2336	130.474	0.230276
JP14_T4	6	subtropical	JP14	0	25	30.2336	130.474	0
JP14_T4	8	subtropical	JP14	629.593	25	30.2336	130.474	25.1837
JP14_T4	8	tropical	JP14	61.3439	25	30.2336	130.474	2.45376
JP14_T4	10	subtropical	JP14	40.625	25	30.2336	130.474	1.625
JP14_T4	10	tropical	JP14	99.0575	25	30.2336	130.474	3.9623
JP14_T4	12	subtropical	JP14	0	25	30.2336	130.474	0
JP14_T4	12	tropical	JP14	0	25	30.2336	130.474	0
JP14_T4	15	subtropical	JP14	969.279	25	30.2336	130.474	38.7711
JP14_T4	15	tropical	JP14	699.334	25	30.2336	130.474	27.9734
JP14_T4	16	subtropical	JP14	0	25	30.2336	130.474	0
JP14_T4	16	tropical	JP14	0	25	30.2336	130.474	0
JP14_T5	1	subtropical	JP14	0	25	30.2336	130.474	0
JP14_T5	1	tropical	JP14	1033.32	25	30.2336	130.474	41.3328
JP14_T5	2	subtropical	JP14	0	25	30.2336	130.474	0
JP14_T5	2	tropical	JP14	0	25	30.2336	130.474	0
JP14_T5	4	subtropical	JP14	0	25	30.2336	130.474	0
JP14_T5	4	tropical	JP14	0	25	30.2336	130.474	0
JP14_T5	6	subtropical	JP14	0	25	30.2336	130.474	0
JP14_T5	6	tropical	JP14	3601.56	25	30.2336	130.474	144.063
JP14_T5	8	subtropical	JP14	1030.73	25	30.2336	130.474	41.2293
JP14_T5	8	tropical	JP14	378.681	25	30.2336	130.474	15.1472
JP14_T5	10	subtropical	JP14	0	25	30.2336	130.474	0
JP14_T5	10	tropical	JP14	1700.47	25	30.2336	130.474	68.0188
JP14_T5	12	subtropical	JP14	0	25	30.2336	130.474	0
JP14_T5	12	tropical	JP14	0	25	30.2336	130.474	0
JP14_T5	15	subtropical	JP14	1303.75	25	30.2336	130.474	52.15
JP14_T5	15	tropical	JP14	424.912	25	30.2336	130.474	16.9965
JP14_T5	16	subtropical	JP14	0	25	30.2336	130.474	0
JP14_T5	16	tropical	JP14	253.118	25	30.2336	130.474	10.1247
JP14_T6	1	subtropical	JP14	0	25	30.2336	130.474	0
JP14_T6	1	tropical	JP14	1643.55	25	30.2336	130.474	65.7421
JP14_T6	2	subtropical	JP14	0	25	30.2336	130.474	0
JP14_T6	2	tropical	JP14	106.214	25	30.2336	130.474	4.24857
JP14_T6	4	subtropical	JP14	0	25	30.2336	130.474	0
JP14_T6	4	tropical	JP14	0	25	30.2336	130.474	0
JP14_T6	6	subtropical	JP14	0	25	30.2336	130.474	0
JP14_T6	6	tropical	JP14	0	25	30.2336	130.474	0
JP14_T6	8	subtropical	JP14	0	25	30.2336	130.474	0
JP14_T6	8	tropical	JP14	1161.02	25	30.2336	130.474	46.4409
JP14_T6	10	subtropical	JP14	0	25	30.2336	130.474	0
JP14_T6	10	tropical	JP14	2706	25	30.2336	130.474	108.24
JP14_T6	12	subtropical	JP14	0	25	30.2336	130.474	0
JP14_T6	12	tropical	JP14	77.7936	25	30.2336	130.474	3.11174
JP14_T6	15	subtropical	JP14	58.9662	25	30.2336	130.474	2.35865
JP14_T6	15	tropical	JP14	240.451	25	30.2336	130.474	9.61803
JP14_T6	16	subtropical	JP14	0	25	30.2336	130.474	0
JP14_T6	16	tropical	JP14	0	25	30.2336	130.474	0
JP15_T1	1	subtropical	JP15	0	25	30.4489	130.521	0
JP15_T1	1	tropical	JP15	1768.6	25	30.4489	130.521	70.744
JP15_T1	2	subtropical	JP15	0	25	30.4489	130.521	0
JP15_T1	2	tropical	JP15	2133.37	25	30.4489	130.521	85.3346
JP15_T1	4	subtropical	JP15	0	25	30.4489	130.521	0
JP15_T1	4	tropical	JP15	0	25	30.4489	130.521	0
JP15_T1	6	subtropical	JP15	0	25	30.4489	130.521	0
JP15_T1	6	tropical	JP15	1633.16	25	30.4489	130.521	65.3266
JP15_T1	8	subtropical	JP15	0	25	30.4489	130.521	0
JP15_T1	8	tropical	JP15	267.893	25	30.4489	130.521	10.7157
JP15_T1	10	subtropical	JP15	1.05247	25	30.4489	130.521	0.0420988
JP15_T1	10	tropical	JP15	2153.59	25	30.4489	130.521	86.1435
JP15_T1	12	subtropical	JP15	0	25	30.4489	130.521	0
JP15_T1	12	tropical	JP15	1.07146	25	30.4489	130.521	0.0428582
JP15_T1	15	subtropical	JP15	525.046	25	30.4489	130.521	21.0018
JP15_T1	15	tropical	JP15	432.068	25	30.4489	130.521	17.2827
JP15_T1	16	subtropical	JP15	0	25	30.4489	130.521	0
JP15_T1	16	tropical	JP15	0	25	30.4489	130.521	0
JP15_T2	1	subtropical	JP15	0	25	30.4489	130.521	0
JP15_T2	1	tropical	JP15	299.818	25	30.4489	130.521	11.9927
JP15_T2	2	subtropical	JP15	0	25	30.4489	130.521	0
JP15_T2	2	tropical	JP15	25.8351	25	30.4489	130.521	1.03341
JP15_T2	4	subtropical	JP15	0	25	30.4489	130.521	0
JP15_T2	4	tropical	JP15	0.260558	25	30.4489	130.521	0.0104223
JP15_T2	6	subtropical	JP15	0	25	30.4489	130.521	0
JP15_T2	6	tropical	JP15	0	25	30.4489	130.521	0
JP15_T2	8	subtropical	JP15	25.9382	25	30.4489	130.521	1.03753
JP15_T2	8	tropical	JP15	0	25	30.4489	130.521	0
JP15_T2	10	subtropical	JP15	27.1002	25	30.4489	130.521	1.08401
JP15_T2	10	tropical	JP15	0	25	30.4489	130.521	0
JP15_T2	12	subtropical	JP15	0	25	30.4489	130.521	0
JP15_T2	12	tropical	JP15	0	25	30.4489	130.521	0
JP15_T2	15	subtropical	JP15	0	25	30.4489	130.521	0
JP15_T2	15	tropical	JP15	17.7172	25	30.4489	130.521	0.708688
JP15_T2	16	subtropical	JP15	0	25	30.4489	130.521	0
JP15_T2	16	tropical	JP15	0	25	30.4489	130.521	0
JP15_T3	1	subtropical	JP15	0	25	30.4489	130.521	0
JP15_T3	1	tropical	JP15	260.62	25	30.4489	130.521	10.4248
JP15_T3	2	subtropical	JP15	0	25	30.4489	130.521	0
JP15_T3	2	tropical	JP15	0	25	30.4489	130.521	0
JP15_T3	4	subtropical	JP15	0	25	30.4489	130.521	0
JP15_T3	4	tropical	JP15	0	25	30.4489	130.521	0
JP15_T3	6	subtropical	JP15	0	25	30.4489	130.521	0
JP15_T3	8	subtropical	JP15	218.145	25	30.4489	130.521	8.72582
JP15_T3	8	tropical	JP15	4.34207	25	30.4489	130.521	0.173683
JP15_T3	10	subtropical	JP15	78.1377	25	30.4489	130.521	3.12551
JP15_T3	10	tropical	JP15	3264.11	25	30.4489	130.521	130.565
JP15_T3	12	subtropical	JP15	0	25	30.4489	130.521	0
JP15_T3	12	tropical	JP15	0	25	30.4489	130.521	0
JP15_T3	15	subtropical	JP15	0.704874	25	30.4489	130.521	0.028195
JP15_T3	15	tropical	JP15	3375	25	30.4489	130.521	135
JP15_T3	16	subtropical	JP15	0	25	30.4489	130.521	0
JP15_T3	16	tropical	JP15	0	25	30.4489	130.521	0
JP15_T4	1	subtropical	JP15	0	25	30.4489	130.521	0
JP15_T4	1	tropical	JP15	490.639	25	30.4489	130.521	19.6256
JP15_T4	2	subtropical	JP15	0.786705	25	30.4489	130.521	0.0314682
JP15_T4	2	tropical	JP15	314.561	25	30.4489	130.521	12.5824
JP15_T4	4	subtropical	JP15	0	25	30.4489	130.521	0
JP15_T4	4	tropical	JP15	194.003	25	30.4489	130.521	7.76012
JP15_T4	6	subtropical	JP15	0	25	30.4489	130.521	0
JP15_T4	8	tropical	JP15	101.676	25	30.4489	130.521	4.06704
JP15_T4	10	subtropical	JP15	0	25	30.4489	130.521	0
JP15_T4	10	tropical	JP15	1383.94	25	30.4489	130.521	55.3577
JP15_T4	12	subtropical	JP15	0	25	30.4489	130.521	0
JP15_T4	12	tropical	JP15	0	25	30.4489	130.521	0
JP15_T4	15	subtropical	JP15	1643.56	25	30.4489	130.521	65.7423
JP15_T4	15	tropical	JP15	1579.32	25	30.4489	130.521	63.1728
JP15_T4	16	subtropical	JP15	0	25	30.4489	130.521	0
JP15_T4	16	tropical	JP15	0	25	30.4489	130.521	0
JP15_T5	1	subtropical	JP15	0	25	30.4489	130.521	0
JP15_T5	1	tropical	JP15	2283.27	25	30.4489	130.521	91.3308
JP15_T5	2	subtropical	JP15	1801.73	25	30.4489	130.521	72.0691
JP15_T5	2	tropical	JP15	1512.53	25	30.4489	130.521	60.5011
JP15_T5	4	subtropical	JP15	0	25	30.4489	130.521	0
JP15_T5	4	tropical	JP15	4764.55	25	30.4489	130.521	190.582
JP15_T5	6	subtropical	JP15	0	25	30.4489	130.521	0
JP15_T5	6	tropical	JP15	5116.36	25	30.4489	130.521	204.654
JP15_T5	8	tropical	JP15	416.228	25	30.4489	130.521	16.6491
JP15_T5	10	subtropical	JP15	0	25	30.4489	130.521	0
JP15_T5	10	tropical	JP15	987.144	25	30.4489	130.521	39.4858
JP15_T5	12	subtropical	JP15	0	25	30.4489	130.521	0
JP15_T5	12	tropical	JP15	4.18537	25	30.4489	130.521	0.167415
JP15_T5	15	subtropical	JP15	829.578	25	30.4489	130.521	33.1831
JP15_T5	15	tropical	JP15	2502.73	25	30.4489	130.521	100.109
JP15_T5	16	subtropical	JP15	0	25	30.4489	130.521	0
JP15_T5	16	tropical	JP15	0	25	30.4489	130.521	0
JP16_T1	1	subtropical	JP16	0	25	28.513	129.667	0
JP16_T1	1	tropical	JP16	21.7116	25	28.513	129.667	0.868463
JP16_T1	2	subtropical	JP16	0	25	28.513	129.667	0
JP16_T1	2	tropical	JP16	0	25	28.513	129.667	0
JP16_T1	4	subtropical	JP16	0	25	28.513	129.667	0
JP16_T1	4	tropical	JP16	14.1236	25	28.513	129.667	0.564942
JP16_T1	6	subtropical	JP16	0	25	28.513	129.667	0
JP16_T1	6	tropical	JP16	382.256	25	28.513	129.667	15.2903
JP16_T1	8	subtropical	JP16	0	25	28.513	129.667	0
JP16_T1	8	tropical	JP16	1007.92	25	28.513	129.667	40.3168
JP16_T1	10	subtropical	JP16	13.6774	25	28.513	129.667	0.547097
JP16_T1	10	tropical	JP16	1033.02	25	28.513	129.667	41.321
JP16_T1	12	subtropical	JP16	0	25	28.513	129.667	0
JP16_T1	12	tropical	JP16	0	25	28.513	129.667	0
JP16_T1	15	subtropical	JP16	29.219	25	28.513	129.667	1.16876
JP16_T1	15	tropical	JP16	868.048	25	28.513	129.667	34.7219
JP16_T1	16	subtropical	JP16	0	25	28.513	129.667	0
JP16_T1	16	tropical	JP16	0	25	28.513	129.667	0
JP16_T2	1	subtropical	JP16	0	25	28.513	129.667	0
JP16_T2	1	tropical	JP16	143.914	25	28.513	129.667	5.75656
JP16_T2	2	subtropical	JP16	3.93353	25	28.513	129.667	0.157341
JP16_T2	2	tropical	JP16	56.0288	25	28.513	129.667	2.24115
JP16_T2	4	subtropical	JP16	0	25	28.513	129.667	0
JP16_T2	4	tropical	JP16	12.4926	25	28.513	129.667	0.499703
JP16_T2	6	subtropical	JP16	0	25	28.513	129.667	0
JP16_T2	6	tropical	JP16	4843.33	25	28.513	129.667	193.733
JP16_T2	8	subtropical	JP16	0	25	28.513	129.667	0
JP16_T2	8	tropical	JP16	1880.25	25	28.513	129.667	75.2098
JP16_T2	10	subtropical	JP16	498.363	25	28.513	129.667	19.9345
JP16_T2	10	tropical	JP16	2930.07	25	28.513	129.667	117.203
JP16_T2	12	subtropical	JP16	0	25	28.513	129.667	0
JP16_T2	12	tropical	JP16	0	25	28.513	129.667	0
JP16_T2	15	subtropical	JP16	518.305	25	28.513	129.667	20.7322
JP16_T2	15	tropical	JP16	1615.92	25	28.513	129.667	64.6368
JP16_T2	16	subtropical	JP16	0	25	28.513	129.667	0
JP16_T2	16	tropical	JP16	0	25	28.513	129.667	0
JP16_T3	1	subtropical	JP16	0	25	28.513	129.667	0
JP16_T3	1	tropical	JP16	1206.27	25	28.513	129.667	48.2506
JP16_T3	2	subtropical	JP16	0	25	28.513	129.667	0
JP16_T3	2	tropical	JP16	11.2468	25	28.513	129.667	0.449873
JP16_T3	4	subtropical	JP16	0	25	28.513	129.667	0
JP16_T3	4	tropical	JP16	276.977	25	28.513	129.667	11.0791
JP16_T3	6	subtropical	JP16	0	25	28.513	129.667	0
JP16_T3	6	tropical	JP16	1874.33	25	28.513	129.667	74.973
JP16_T3	8	subtropical	JP16	0	25	28.513	129.667	0
JP16_T3	8	tropical	JP16	1266.03	25	28.513	129.667	50.6413
JP16_T3	10	subtropical	JP16	943.237	25	28.513	129.667	37.7295
JP16_T3	10	tropical	JP16	1060.21	25	28.513	129.667	42.4084
JP16_T3	12	subtropical	JP16	0	25	28.513	129.667	0
JP16_T3	12	tropical	JP16	258.79	25	28.513	129.667	10.3516
JP16_T3	15	subtropical	JP16	368.377	25	28.513	129.667	14.7351
JP16_T3	15	tropical	JP16	1339.9	25	28.513	129.667	53.5959
JP16_T3	16	subtropical	JP16	0	25	28.513	129.667	0
JP16_T3	16	tropical	JP16	182.144	25	28.513	129.667	7.28577
JP16_T4	1	subtropical	JP16	0	25	28.513	129.667	0
JP16_T4	1	tropical	JP16	1749.51	25	28.513	129.667	69.9806
JP16_T4	2	subtropical	JP16	0	25	28.513	129.667	0
JP16_T4	2	tropical	JP16	450.577	25	28.513	129.667	18.0231
JP16_T4	4	subtropical	JP16	0	25	28.513	129.667	0
JP16_T4	4	tropical	JP16	0	25	28.513	129.667	0
JP16_T4	6	subtropical	JP16	0	25	28.513	129.667	0
JP16_T4	6	tropical	JP16	289.047	25	28.513	129.667	11.5619
JP16_T4	8	subtropical	JP16	0	25	28.513	129.667	0
JP16_T4	8	tropical	JP16	1705.25	25	28.513	129.667	68.21
JP16_T4	10	subtropical	JP16	0	25	28.513	129.667	0
JP16_T4	10	tropical	JP16	1504.99	25	28.513	129.667	60.1998
JP16_T4	12	subtropical	JP16	0	25	28.513	129.667	0
JP16_T4	12	tropical	JP16	3.16414	25	28.513	129.667	0.126566
JP16_T4	15	subtropical	JP16	928.14	25	28.513	129.667	37.1256
JP16_T4	15	tropical	JP16	765.553	25	28.513	129.667	30.6221
JP16_T4	16	subtropical	JP16	0	25	28.513	129.667	0
JP16_T4	16	tropical	JP16	0	25	28.513	129.667	0
JP16_T5	1	subtropical	JP16	0	25	28.513	129.667	0
JP16_T5	1	tropical	JP16	537.053	25	28.513	129.667	21.4821
JP16_T5	2	subtropical	JP16	0	25	28.513	129.667	0
JP16_T5	2	tropical	JP16	52.4451	25	28.513	129.667	2.09781
JP16_T5	4	subtropical	JP16	0	25	28.513	129.667	0
JP16_T5	4	tropical	JP16	13.8622	25	28.513	129.667	0.554489
JP16_T5	6	subtropical	JP16	0	25	28.513	129.667	0
JP16_T5	6	tropical	JP16	963.423	25	28.513	129.667	38.5369
JP16_T5	8	subtropical	JP16	0	25	28.513	129.667	0
JP16_T5	8	tropical	JP16	992.077	25	28.513	129.667	39.6831
JP16_T5	10	subtropical	JP16	0	25	28.513	129.667	0
JP16_T5	10	tropical	JP16	1702.96	25	28.513	129.667	68.1182
JP16_T5	12	subtropical	JP16	0	25	28.513	129.667	0
JP16_T5	12	tropical	JP16	0	25	28.513	129.667	0
JP16_T5	15	subtropical	JP16	0	25	28.513	129.667	0
JP16_T5	15	tropical	JP16	408.69	25	28.513	129.667	16.3476
JP16_T5	16	subtropical	JP16	0	25	28.513	129.667	0
JP16_T5	16	tropical	JP16	980.838	25	28.513	129.667	39.2335
JP17_T1	1	subtropical	JP17	0	25	28.4613	129.719	0
JP17_T1	1	tropical	JP17	476.686	25	28.4613	129.719	19.0674
JP17_T1	2	subtropical	JP17	1988.71	25	28.4613	129.719	79.5485
JP17_T1	2	tropical	JP17	710.734	25	28.4613	129.719	28.4294
JP17_T1	4	subtropical	JP17	0	25	28.4613	129.719	0
JP17_T1	4	tropical	JP17	3902.17	25	28.4613	129.719	156.087
JP17_T1	6	subtropical	JP17	0	25	28.4613	129.719	0
JP17_T1	8	tropical	JP17	1700.54	25	28.4613	129.719	68.0217
JP17_T1	10	subtropical	JP17	0	25	28.4613	129.719	0
JP17_T1	10	tropical	JP17	3497.95	25	28.4613	129.719	139.918
JP17_T1	12	subtropical	JP17	0	25	28.4613	129.719	0
JP17_T1	12	tropical	JP17	0	25	28.4613	129.719	0
JP17_T1	15	subtropical	JP17	0	25	28.4613	129.719	0
JP17_T1	15	tropical	JP17	21.4548	25	28.4613	129.719	0.858194
JP17_T1	16	subtropical	JP17	0	25	28.4613	129.719	0
JP17_T1	16	tropical	JP17	0	25	28.4613	129.719	0
JP17_T2	1	subtropical	JP17	0	25	28.4613	129.719	0
JP17_T2	1	tropical	JP17	409.429	25	28.4613	129.719	16.3771
JP17_T2	2	subtropical	JP17	635.244	25	28.4613	129.719	25.4098
JP17_T2	2	tropical	JP17	246.073	25	28.4613	129.719	9.84293
JP17_T2	4	subtropical	JP17	0	25	28.4613	129.719	0
JP17_T2	4	tropical	JP17	8.15338	25	28.4613	129.719	0.326135
JP17_T2	6	subtropical	JP17	0	25	28.4613	129.719	0
JP17_T2	8	tropical	JP17	3199.89	25	28.4613	129.719	127.996
JP17_T2	10	subtropical	JP17	0	25	28.4613	129.719	0
JP17_T2	10	tropical	JP17	2795.23	25	28.4613	129.719	111.809
JP17_T2	12	subtropical	JP17	0	25	28.4613	129.719	0
JP17_T2	12	tropical	JP17	0	25	28.4613	129.719	0
JP17_T2	15	subtropical	JP17	0	25	28.4613	129.719	0
JP17_T2	15	tropical	JP17	33.9835	25	28.4613	129.719	1.35934
JP17_T2	16	subtropical	JP17	0	25	28.4613	129.719	0
JP17_T2	16	tropical	JP17	0	25	28.4613	129.719	0
JP17_T3	1	subtropical	JP17	0	25	28.4613	129.719	0
JP17_T3	1	tropical	JP17	878.068	25	28.4613	129.719	35.1227
JP17_T3	2	subtropical	JP17	1547.86	25	28.4613	129.719	61.9144
JP17_T3	2	tropical	JP17	753.302	25	28.4613	129.719	30.1321
JP17_T3	4	subtropical	JP17	0	25	28.4613	129.719	0
JP17_T3	4	tropical	JP17	1919.94	25	28.4613	129.719	76.7978
JP17_T3	6	subtropical	JP17	0	25	28.4613	129.719	0
JP17_T3	8	subtropical	JP17	3123.98	25	28.4613	129.719	124.959
JP17_T3	8	tropical	JP17	2718.37	25	28.4613	129.719	108.735
JP17_T3	10	subtropical	JP17	0	25	28.4613	129.719	0
JP17_T3	12	subtropical	JP17	0	25	28.4613	129.719	0
JP17_T3	12	tropical	JP17	621.275	25	28.4613	129.719	24.851
JP17_T3	15	subtropical	JP17	0	25	28.4613	129.719	0
JP17_T3	15	tropical	JP17	2199.7	25	28.4613	129.719	87.9879
JP17_T3	16	subtropical	JP17	0	25	28.4613	129.719	0
JP17_T3	16	tropical	JP17	0	25	28.4613	129.719	0
JP17_T4	1	subtropical	JP17	0	25	28.4613	129.719	0
JP17_T4	1	tropical	JP17	175.705	25	28.4613	129.719	7.0282
JP17_T4	2	subtropical	JP17	1142.4	25	28.4613	129.719	45.696
JP17_T4	2	tropical	JP17	132.548	25	28.4613	129.719	5.3019
JP17_T4	4	subtropical	JP17	0	25	28.4613	129.719	0
JP17_T4	4	tropical	JP17	0	25	28.4613	129.719	0
JP17_T4	6	subtropical	JP17	0	25	28.4613	129.719	0
JP17_T4	8	tropical	JP17	454.727	25	28.4613	129.719	18.1891
JP17_T4	10	subtropical	JP17	0	25	28.4613	129.719	0
JP17_T4	10	tropical	JP17	528.386	25	28.4613	129.719	21.1354
JP17_T4	12	subtropical	JP17	0	25	28.4613	129.719	0
JP17_T4	12	tropical	JP17	100.867	25	28.4613	129.719	4.03468
JP17_T4	15	subtropical	JP17	0	25	28.4613	129.719	0
JP17_T4	15	tropical	JP17	30.5185	25	28.4613	129.719	1.22074
JP17_T4	16	subtropical	JP17	0	25	28.4613	129.719	0
JP17_T4	16	tropical	JP17	6.87353	25	28.4613	129.719	0.274941
JP17_T5	1	subtropical	JP17	0	25	28.4613	129.719	0
JP17_T5	1	tropical	JP17	101.877	25	28.4613	129.719	4.07507
JP17_T5	2	subtropical	JP17	3054.37	25	28.4613	129.719	122.175
JP17_T5	2	tropical	JP17	101.301	25	28.4613	129.719	4.05202
JP17_T5	4	subtropical	JP17	0	25	28.4613	129.719	0
JP17_T5	4	tropical	JP17	1555.38	25	28.4613	129.719	62.2152
JP17_T5	6	subtropical	JP17	0	25	28.4613	129.719	0
JP17_T5	6	tropical	JP17	4731.54	25	28.4613	129.719	189.262
JP17_T5	8	tropical	JP17	1280.87	25	28.4613	129.719	51.2349
JP17_T5	10	subtropical	JP17	0	25	28.4613	129.719	0
JP17_T5	10	tropical	JP17	1728.6	25	28.4613	129.719	69.1439
JP17_T5	12	subtropical	JP17	0	25	28.4613	129.719	0
JP17_T5	12	tropical	JP17	0	25	28.4613	129.719	0
JP17_T5	15	subtropical	JP17	0	25	28.4613	129.719	0
JP17_T5	15	tropical	JP17	2759.61	25	28.4613	129.719	110.385
JP17_T5	16	subtropical	JP17	0	25	28.4613	129.719	0
JP17_T5	16	tropical	JP17	0	25	28.4613	129.719	0
JP18_T1	1	subtropical	JP18	0	25	28.1113	129.347	0
JP18_T1	1	tropical	JP18	511.339	25	28.1113	129.347	20.4535
JP18_T1	2	subtropical	JP18	0	25	28.1113	129.347	0
JP18_T1	2	tropical	JP18	2110.52	25	28.1113	129.347	84.4206
JP18_T1	4	subtropical	JP18	28.6646	25	28.1113	129.347	1.14659
JP18_T1	4	tropical	JP18	1136.86	25	28.1113	129.347	45.4745
JP18_T1	6	subtropical	JP18	0	25	28.1113	129.347	0
JP18_T1	6	tropical	JP18	2591.81	25	28.1113	129.347	103.672
JP18_T1	8	subtropical	JP18	0	25	28.1113	129.347	0
JP18_T1	8	tropical	JP18	398.156	25	28.1113	129.347	15.9262
JP18_T1	10	subtropical	JP18	0	25	28.1113	129.347	0
JP18_T1	10	tropical	JP18	102.232	25	28.1113	129.347	4.08928
JP18_T1	12	subtropical	JP18	0	25	28.1113	129.347	0
JP18_T1	12	tropical	JP18	54.5007	25	28.1113	129.347	2.18003
JP18_T1	15	subtropical	JP18	0	25	28.1113	129.347	0
JP18_T1	15	tropical	JP18	0	25	28.1113	129.347	0
JP18_T1	16	subtropical	JP18	0	25	28.1113	129.347	0
JP18_T1	16	tropical	JP18	263.17	25	28.1113	129.347	10.5268
JP18_T2	1	subtropical	JP18	0	25	28.1113	129.347	0
JP18_T2	1	tropical	JP18	701.865	25	28.1113	129.347	28.0746
JP18_T2	2	subtropical	JP18	0	25	28.1113	129.347	0
JP18_T2	2	tropical	JP18	1267.6	25	28.1113	129.347	50.7039
JP18_T2	4	subtropical	JP18	0	25	28.1113	129.347	0
JP18_T2	4	tropical	JP18	1775.92	25	28.1113	129.347	71.0369
JP18_T2	6	subtropical	JP18	0	25	28.1113	129.347	0
JP18_T2	6	tropical	JP18	4434.83	25	28.1113	129.347	177.393
JP18_T2	8	subtropical	JP18	0	25	28.1113	129.347	0
JP18_T2	8	tropical	JP18	1155.13	25	28.1113	129.347	46.2052
JP18_T2	10	subtropical	JP18	0	25	28.1113	129.347	0
JP18_T2	10	tropical	JP18	656.373	25	28.1113	129.347	26.2549
JP18_T2	12	subtropical	JP18	0	25	28.1113	129.347	0
JP18_T2	12	tropical	JP18	551.301	25	28.1113	129.347	22.052
JP18_T2	15	subtropical	JP18	0	25	28.1113	129.347	0
JP18_T2	15	tropical	JP18	1531.41	25	28.1113	129.347	61.2564
JP18_T2	16	subtropical	JP18	0	25	28.1113	129.347	0
JP18_T2	16	tropical	JP18	56.2266	25	28.1113	129.347	2.24906
JP18_T3	1	subtropical	JP18	0	25	28.1113	129.347	0
JP18_T3	1	tropical	JP18	65.5986	25	28.1113	129.347	2.62394
JP18_T3	2	subtropical	JP18	0	25	28.1113	129.347	0
JP18_T3	2	tropical	JP18	129.048	25	28.1113	129.347	5.16192
JP18_T3	4	subtropical	JP18	0	25	28.1113	129.347	0
JP18_T3	4	tropical	JP18	1.76161	25	28.1113	129.347	0.0704643
JP18_T3	6	subtropical	JP18	0	25	28.1113	129.347	0
JP18_T3	6	tropical	JP18	466.336	25	28.1113	129.347	18.6534
JP18_T3	8	subtropical	JP18	0	25	28.1113	129.347	0
JP18_T3	8	tropical	JP18	787.505	25	28.1113	129.347	31.5002
JP18_T3	10	subtropical	JP18	0	25	28.1113	129.347	0
JP18_T3	10	tropical	JP18	349.872	25	28.1113	129.347	13.9949
JP18_T3	12	subtropical	JP18	0	25	28.1113	129.347	0
JP18_T3	12	tropical	JP18	0	25	28.1113	129.347	0
JP18_T3	15	subtropical	JP18	6.80935	25	28.1113	129.347	0.272374
JP18_T3	15	tropical	JP18	962.134	25	28.1113	129.347	38.4854
JP18_T3	16	subtropical	JP18	0	25	28.1113	129.347	0
JP18_T3	16	tropical	JP18	102.435	25	28.1113	129.347	4.09741
JP18_T4	1	subtropical	JP18	0	25	28.1113	129.347	0
JP18_T4	1	tropical	JP18	327.17	25	28.1113	129.347	13.0868
JP18_T4	2	subtropical	JP18	2.58651	25	28.1113	129.347	0.10346
JP18_T4	2	tropical	JP18	10.261	25	28.1113	129.347	0.410441
JP18_T4	4	subtropical	JP18	0	25	28.1113	129.347	0
JP18_T4	4	tropical	JP18	7.79706	25	28.1113	129.347	0.311882
JP18_T4	6	subtropical	JP18	0	25	28.1113	129.347	0
JP18_T4	6	tropical	JP18	2869.79	25	28.1113	129.347	114.792
JP18_T4	8	subtropical	JP18	0	25	28.1113	129.347	0
JP18_T4	8	tropical	JP18	885.088	25	28.1113	129.347	35.4035
JP18_T4	10	subtropical	JP18	0	25	28.1113	129.347	0
JP18_T4	10	tropical	JP18	624.661	25	28.1113	129.347	24.9864
JP18_T4	12	subtropical	JP18	0	25	28.1113	129.347	0
JP18_T4	12	tropical	JP18	0	25	28.1113	129.347	0
JP18_T4	15	subtropical	JP18	0	25	28.1113	129.347	0
JP18_T4	15	tropical	JP18	939.287	25	28.1113	129.347	37.5715
JP18_T4	16	subtropical	JP18	0	25	28.1113	129.347	0
JP18_T4	16	tropical	JP18	33.9485	25	28.1113	129.347	1.35794
JP18_T5	1	subtropical	JP18	0	25	28.1113	129.347	0
JP18_T5	1	tropical	JP18	85.0743	25	28.1113	129.347	3.40297
JP18_T5	2	subtropical	JP18	10.6502	25	28.1113	129.347	0.426009
JP18_T5	2	tropical	JP18	120.07	25	28.1113	129.347	4.80279
JP18_T5	4	subtropical	JP18	0	25	28.1113	129.347	0
JP18_T5	4	tropical	JP18	83.9725	25	28.1113	129.347	3.3589
JP18_T5	6	subtropical	JP18	0	25	28.1113	129.347	0
JP18_T5	6	tropical	JP18	1987.03	25	28.1113	129.347	79.4813
JP18_T5	8	subtropical	JP18	0	25	28.1113	129.347	0
JP18_T5	8	tropical	JP18	879.127	25	28.1113	129.347	35.1651
JP18_T5	10	subtropical	JP18	0	25	28.1113	129.347	0
JP18_T5	10	tropical	JP18	270.377	25	28.1113	129.347	10.8151
JP18_T5	12	subtropical	JP18	0	25	28.1113	129.347	0
JP18_T5	12	tropical	JP18	0	25	28.1113	129.347	0
JP18_T5	15	subtropical	JP18	6.80935	25	28.1113	129.347	0.272374
JP18_T5	15	tropical	JP18	100.883	25	28.1113	129.347	4.0353
JP18_T5	16	subtropical	JP18	0	25	28.1113	129.347	0
JP18_T5	16	tropical	JP18	152.053	25	28.1113	129.347	6.0821
JP19_T1	1	subtropical	JP19	0	25	28.1923	129.19	0
JP19_T1	1	tropical	JP19	838.311	25	28.1923	129.19	33.5324
JP19_T1	2	subtropical	JP19	0	25	28.1923	129.19	0
JP19_T1	2	tropical	JP19	958.978	25	28.1923	129.19	38.3591
JP19_T1	4	subtropical	JP19	0	25	28.1923	129.19	0
JP19_T1	4	tropical	JP19	2644.6	25	28.1923	129.19	105.784
JP19_T1	6	subtropical	JP19	0	25	28.1923	129.19	0
JP19_T1	6	tropical	JP19	2538.59	25	28.1923	129.19	101.543
JP19_T1	8	subtropical	JP19	0	25	28.1923	129.19	0
JP19_T1	8	tropical	JP19	484.073	25	28.1923	129.19	19.3629
JP19_T1	10	subtropical	JP19	756.128	25	28.1923	129.19	30.2451
JP19_T1	10	tropical	JP19	2242.38	25	28.1923	129.19	89.6953
JP19_T1	12	subtropical	JP19	0	25	28.1923	129.19	0
JP19_T1	12	tropical	JP19	83.2945	25	28.1923	129.19	3.33178
JP19_T1	15	subtropical	JP19	0	25	28.1923	129.19	0
JP19_T1	15	tropical	JP19	1894.61	25	28.1923	129.19	75.7843
JP19_T1	16	subtropical	JP19	0	25	28.1923	129.19	0
JP19_T1	16	tropical	JP19	530.822	25	28.1923	129.19	21.2329
JP19_T2	1	subtropical	JP19	0	25	28.1923	129.19	0
JP19_T2	1	tropical	JP19	0	25	28.1923	129.19	0
JP19_T2	2	subtropical	JP19	0	25	28.1923	129.19	0
JP19_T2	2	tropical	JP19	365.831	25	28.1923	129.19	14.6333
JP19_T2	4	subtropical	JP19	0	25	28.1923	129.19	0
JP19_T2	4	tropical	JP19	14.0846	25	28.1923	129.19	0.563382
JP19_T2	6	subtropical	JP19	0	25	28.1923	129.19	0
JP19_T2	6	tropical	JP19	1318.35	25	28.1923	129.19	52.7339
JP19_T2	8	subtropical	JP19	0	25	28.1923	129.19	0
JP19_T2	8	tropical	JP19	333.727	25	28.1923	129.19	13.3491
JP19_T2	10	subtropical	JP19	0	25	28.1923	129.19	0
JP19_T2	10	tropical	JP19	1140.71	25	28.1923	129.19	45.6284
JP19_T2	12	subtropical	JP19	0	25	28.1923	129.19	0
JP19_T2	12	tropical	JP19	8.43834	25	28.1923	129.19	0.337534
JP19_T2	15	subtropical	JP19	9.68204	25	28.1923	129.19	0.387282
JP19_T2	15	tropical	JP19	245.634	25	28.1923	129.19	9.82536
JP19_T2	16	subtropical	JP19	0	25	28.1923	129.19	0
JP19_T2	16	tropical	JP19	131.735	25	28.1923	129.19	5.26939
JP19_T3	1	subtropical	JP19	0	25	28.1923	129.19	0
JP19_T3	1	tropical	JP19	342.86	25	28.1923	129.19	13.7144
JP19_T3	2	subtropical	JP19	15.7341	25	28.1923	129.19	0.629364
JP19_T3	2	tropical	JP19	291.011	25	28.1923	129.19	11.6405
JP19_T3	4	subtropical	JP19	0	25	28.1923	129.19	0
JP19_T3	4	tropical	JP19	2135.44	25	28.1923	129.19	85.4178
JP19_T3	6	subtropical	JP19	0	25	28.1923	129.19	0
JP19_T3	6	tropical	JP19	3080.4	25	28.1923	129.19	123.216
JP19_T3	8	subtropical	JP19	0	25	28.1923	129.19	0
JP19_T3	8	tropical	JP19	149.366	25	28.1923	129.19	5.97464
JP19_T3	10	subtropical	JP19	0	25	28.1923	129.19	0
JP19_T3	10	tropical	JP19	1580.63	25	28.1923	129.19	63.2253
JP19_T3	12	subtropical	JP19	0	25	28.1923	129.19	0
JP19_T3	12	tropical	JP19	18.9848	25	28.1923	129.19	0.759394
JP19_T3	15	subtropical	JP19	2.87269	25	28.1923	129.19	0.114908
JP19_T3	15	tropical	JP19	420.301	25	28.1923	129.19	16.812
JP19_T3	16	subtropical	JP19	0	25	28.1923	129.19	0
JP19_T3	16	tropical	JP19	16.7473	25	28.1923	129.19	0.669892
JP19_T4	1	subtropical	JP19	0	25	28.1923	129.19	0
JP19_T4	1	tropical	JP19	0	25	28.1923	129.19	0
JP19_T4	2	subtropical	JP19	0	25	28.1923	129.19	0
JP19_T4	2	tropical	JP19	236.173	25	28.1923	129.19	9.44692
JP19_T4	4	subtropical	JP19	0	25	28.1923	129.19	0
JP19_T4	4	tropical	JP19	488.927	25	28.1923	129.19	19.5571
JP19_T4	6	subtropical	JP19	0	25	28.1923	129.19	0
JP19_T4	6	tropical	JP19	318.682	25	28.1923	129.19	12.7473
JP19_T4	8	subtropical	JP19	0	25	28.1923	129.19	0
JP19_T4	8	tropical	JP19	804.024	25	28.1923	129.19	32.161
JP19_T4	10	subtropical	JP19	684.777	25	28.1923	129.19	27.3911
JP19_T4	10	tropical	JP19	5061.7	25	28.1923	129.19	202.468
JP19_T4	12	subtropical	JP19	0	25	28.1923	129.19	0
JP19_T4	12	tropical	JP19	7.00516	25	28.1923	129.19	0.280206
JP19_T4	15	subtropical	JP19	0	25	28.1923	129.19	0
JP19_T4	15	tropical	JP19	357.274	25	28.1923	129.19	14.291
JP19_T4	16	subtropical	JP19	0	25	28.1923	129.19	0
JP19_T4	16	tropical	JP19	22.9179	25	28.1923	129.19	0.916715
JP19_T5	1	subtropical	JP19	0	25	28.1923	129.19	0
JP19_T5	1	tropical	JP19	345.026	25	28.1923	129.19	13.801
JP19_T5	2	subtropical	JP19	0	25	28.1923	129.19	0
JP19_T5	2	tropical	JP19	42.6607	25	28.1923	129.19	1.70643
JP19_T5	4	subtropical	JP19	0	25	28.1923	129.19	0
JP19_T5	4	tropical	JP19	2759.89	25	28.1923	129.19	110.396
JP19_T5	6	subtropical	JP19	0	25	28.1923	129.19	0
JP19_T5	6	tropical	JP19	3010.72	25	28.1923	129.19	120.429
JP19_T5	8	subtropical	JP19	0	25	28.1923	129.19	0
JP19_T5	8	tropical	JP19	1086.22	25	28.1923	129.19	43.4486
JP19_T5	10	subtropical	JP19	0	25	28.1923	129.19	0
JP19_T5	10	tropical	JP19	1522.1	25	28.1923	129.19	60.8842
JP19_T5	12	subtropical	JP19	0	25	28.1923	129.19	0
JP19_T5	12	tropical	JP19	122.497	25	28.1923	129.19	4.89986
JP19_T5	15	subtropical	JP19	0	25	28.1923	129.19	0
JP19_T5	15	tropical	JP19	48.1253	25	28.1923	129.19	1.92501
JP19_T5	16	subtropical	JP19	0	25	28.1923	129.19	0
JP19_T5	16	tropical	JP19	534.975	25	28.1923	129.19	21.399
JP2_T1	1	subtropical	JP2	0	25	24.3823	123.72	0
JP2_T1	1	tropical	JP2	510.226	25	24.3823	123.72	20.409
JP2_T1	2	subtropical	JP2	0	25	24.3823	123.72	0
JP2_T1	2	tropical	JP2	266.617	25	24.3823	123.72	10.6647
JP2_T1	4	subtropical	JP2	0	25	24.3823	123.72	0
JP2_T1	4	tropical	JP2	900.864	25	24.3823	123.72	36.0346
JP2_T1	6	subtropical	JP2	0	25	24.3823	123.72	0
JP2_T1	6	tropical	JP2	5099.94	25	24.3823	123.72	203.998
JP2_T1	8	subtropical	JP2	0	25	24.3823	123.72	0
JP2_T1	8	tropical	JP2	503.604	25	24.3823	123.72	20.1442
JP2_T1	10	subtropical	JP2	0	25	24.3823	123.72	0
JP2_T1	10	tropical	JP2	821.245	25	24.3823	123.72	32.8498
JP2_T1	12	subtropical	JP2	0	25	24.3823	123.72	0
JP2_T1	12	tropical	JP2	22.5731	25	24.3823	123.72	0.902924
JP2_T1	15	subtropical	JP2	0	25	24.3823	123.72	0
JP2_T1	15	tropical	JP2	1808.38	25	24.3823	123.72	72.3352
JP2_T1	16	subtropical	JP2	0	25	24.3823	123.72	0
JP2_T1	16	tropical	JP2	304.855	25	24.3823	123.72	12.1942
JP2_T2	1	subtropical	JP2	0	25	24.3823	123.72	0
JP2_T2	1	tropical	JP2	447.072	25	24.3823	123.72	17.8829
JP2_T2	2	subtropical	JP2	0	25	24.3823	123.72	0
JP2_T2	2	tropical	JP2	0	25	24.3823	123.72	0
JP2_T2	4	subtropical	JP2	0	25	24.3823	123.72	0
JP2_T2	4	tropical	JP2	19.4861	25	24.3823	123.72	0.779443
JP2_T2	6	subtropical	JP2	0	25	24.3823	123.72	0
JP2_T2	6	tropical	JP2	5405.15	25	24.3823	123.72	216.206
JP2_T2	8	subtropical	JP2	0	25	24.3823	123.72	0
JP2_T2	8	tropical	JP2	933.6	25	24.3823	123.72	37.344
JP2_T2	10	subtropical	JP2	0	25	24.3823	123.72	0
JP2_T2	10	tropical	JP2	4911.3	25	24.3823	123.72	196.452
JP2_T2	12	subtropical	JP2	0	25	24.3823	123.72	0
JP2_T2	12	tropical	JP2	1.07146	25	24.3823	123.72	0.0428582
JP2_T2	15	subtropical	JP2	0	25	24.3823	123.72	0
JP2_T2	15	tropical	JP2	59.6681	25	24.3823	123.72	2.38673
JP2_T2	16	subtropical	JP2	0	25	24.3823	123.72	0
JP2_T2	16	tropical	JP2	159.277	25	24.3823	123.72	6.37106
JP2_T3	1	subtropical	JP2	0	25	24.3823	123.72	0
JP2_T3	1	tropical	JP2	131.208	25	24.3823	123.72	5.24833
JP2_T3	2	subtropical	JP2	0	25	24.3823	123.72	0
JP2_T3	2	tropical	JP2	220.108	25	24.3823	123.72	8.80432
JP2_T3	4	subtropical	JP2	0	25	24.3823	123.72	0
JP2_T3	4	tropical	JP2	1.82413	25	24.3823	123.72	0.0729652
JP2_T3	6	subtropical	JP2	0	25	24.3823	123.72	0
JP2_T3	8	subtropical	JP2	0	25	24.3823	123.72	0
JP2_T3	8	tropical	JP2	147.926	25	24.3823	123.72	5.91705
JP2_T3	10	subtropical	JP2	0	25	24.3823	123.72	0
JP2_T3	10	tropical	JP2	357.959	25	24.3823	123.72	14.3184
JP2_T3	12	subtropical	JP2	0	25	24.3823	123.72	0
JP2_T3	12	tropical	JP2	16.1723	25	24.3823	123.72	0.646891
JP2_T3	15	subtropical	JP2	0	25	24.3823	123.72	0
JP2_T3	15	tropical	JP2	0	25	24.3823	123.72	0
JP2_T3	16	subtropical	JP2	0	25	24.3823	123.72	0
JP2_T3	16	tropical	JP2	476.191	25	24.3823	123.72	19.0476
JP2_T4	1	subtropical	JP2	0	25	24.3823	123.72	0
JP2_T4	1	tropical	JP2	366.464	25	24.3823	123.72	14.6586
JP2_T4	2	subtropical	JP2	0	25	24.3823	123.72	0
JP2_T4	2	tropical	JP2	332.804	25	24.3823	123.72	13.3122
JP2_T4	4	subtropical	JP2	0	25	24.3823	123.72	0
JP2_T4	4	tropical	JP2	103.775	25	24.3823	123.72	4.15101
JP2_T4	6	subtropical	JP2	0	25	24.3823	123.72	0
JP2_T4	6	tropical	JP2	5157.56	25	24.3823	123.72	206.303
JP2_T4	8	subtropical	JP2	0	25	24.3823	123.72	0
JP2_T4	8	tropical	JP2	2286.72	25	24.3823	123.72	91.469
JP2_T4	10	subtropical	JP2	0	25	24.3823	123.72	0
JP2_T4	10	tropical	JP2	4494.96	25	24.3823	123.72	179.798
JP2_T4	12	subtropical	JP2	0	25	24.3823	123.72	0
JP2_T4	12	tropical	JP2	37.5396	25	24.3823	123.72	1.50158
JP2_T4	15	subtropical	JP2	0	25	24.3823	123.72	0
JP2_T4	15	tropical	JP2	167.951	25	24.3823	123.72	6.71806
JP2_T4	16	subtropical	JP2	0	25	24.3823	123.72	0
JP2_T4	16	tropical	JP2	510.299	25	24.3823	123.72	20.412
JP2_T5	1	subtropical	JP2	0	25	24.3823	123.72	0
JP2_T5	1	tropical	JP2	405.568	25	24.3823	123.72	16.2227
JP2_T5	2	subtropical	JP2	0	25	24.3823	123.72	0
JP2_T5	2	tropical	JP2	318.574	25	24.3823	123.72	12.743
JP2_T5	4	subtropical	JP2	0	25	24.3823	123.72	0
JP2_T5	4	tropical	JP2	1.40951	25	24.3823	123.72	0.0563804
JP2_T5	6	subtropical	JP2	0	25	24.3823	123.72	0
JP2_T5	6	tropical	JP2	3392.73	25	24.3823	123.72	135.709
JP2_T5	8	subtropical	JP2	0	25	24.3823	123.72	0
JP2_T5	8	tropical	JP2	459.217	25	24.3823	123.72	18.3687
JP2_T5	10	subtropical	JP2	0	25	24.3823	123.72	0
JP2_T5	10	tropical	JP2	4.79486	25	24.3823	123.72	0.191794
JP2_T5	12	subtropical	JP2	0	25	24.3823	123.72	0
JP2_T5	12	tropical	JP2	0	25	24.3823	123.72	0
JP2_T5	15	subtropical	JP2	0	25	24.3823	123.72	0
JP2_T5	15	tropical	JP2	2.60253	25	24.3823	123.72	0.104101
JP2_T5	16	subtropical	JP2	0	25	24.3823	123.72	0
JP2_T5	16	tropical	JP2	50.5023	25	24.3823	123.72	2.02009
JP21_T1	1	subtropical	JP21	0	25	26.3499	127.994	0
JP21_T1	1	tropical	JP21	77.5319	25	26.3499	127.994	3.10128
JP21_T1	2	subtropical	JP21	0	25	26.3499	127.994	0
JP21_T1	2	tropical	JP21	1278.3	25	26.3499	127.994	51.132
JP21_T1	4	subtropical	JP21	0	25	26.3499	127.994	0
JP21_T1	4	tropical	JP21	443.856	25	26.3499	127.994	17.7542
JP21_T1	6	subtropical	JP21	0	25	26.3499	127.994	0
JP21_T1	6	tropical	JP21	4991.91	25	26.3499	127.994	199.676
JP21_T1	8	subtropical	JP21	0	25	26.3499	127.994	0
JP21_T1	8	tropical	JP21	354.115	25	26.3499	127.994	14.1646
JP21_T1	10	subtropical	JP21	0	25	26.3499	127.994	0
JP21_T1	12	subtropical	JP21	0	25	26.3499	127.994	0
JP21_T1	12	tropical	JP21	947.634	25	26.3499	127.994	37.9054
JP21_T1	15	subtropical	JP21	58.2064	25	26.3499	127.994	2.32826
JP21_T1	15	tropical	JP21	72.8807	25	26.3499	127.994	2.91523
JP21_T1	16	subtropical	JP21	0	25	26.3499	127.994	0
JP21_T1	16	tropical	JP21	0	25	26.3499	127.994	0
JP21_T2	1	subtropical	JP21	0	25	26.3499	127.994	0
JP21_T2	1	tropical	JP21	966.4	25	26.3499	127.994	38.656
JP21_T2	2	subtropical	JP21	0	25	26.3499	127.994	0
JP21_T2	2	tropical	JP21	883.213	25	26.3499	127.994	35.3285
JP21_T2	4	subtropical	JP21	0	25	26.3499	127.994	0
JP21_T2	4	tropical	JP21	500.049	25	26.3499	127.994	20.002
JP21_T2	6	subtropical	JP21	0	25	26.3499	127.994	0
JP21_T2	6	tropical	JP21	2440.55	25	26.3499	127.994	97.6221
JP21_T2	8	subtropical	JP21	0	25	26.3499	127.994	0
JP21_T2	8	tropical	JP21	923.436	25	26.3499	127.994	36.9374
JP21_T2	10	subtropical	JP21	0	25	26.3499	127.994	0
JP21_T2	12	subtropical	JP21	0	25	26.3499	127.994	0
JP21_T2	12	tropical	JP21	1672.89	25	26.3499	127.994	66.9157
JP21_T2	15	subtropical	JP21	0	25	26.3499	127.994	0
JP21_T2	15	tropical	JP21	1514.25	25	26.3499	127.994	60.5699
JP21_T2	16	subtropical	JP21	0	25	26.3499	127.994	0
JP21_T2	16	tropical	JP21	327.943	25	26.3499	127.994	13.1177
JP21_T3	1	subtropical	JP21	0	25	26.3499	127.994	0
JP21_T3	1	tropical	JP21	375.604	25	26.3499	127.994	15.0242
JP21_T3	2	subtropical	JP21	0	25	26.3499	127.994	0
JP21_T3	2	tropical	JP21	801.447	25	26.3499	127.994	32.0579
JP21_T3	4	subtropical	JP21	0	25	26.3499	127.994	0
JP21_T3	4	tropical	JP21	2433.11	25	26.3499	127.994	97.3245
JP21_T3	6	subtropical	JP21	0	25	26.3499	127.994	0
JP21_T3	8	subtropical	JP21	0	25	26.3499	127.994	0
JP21_T3	8	tropical	JP21	1085.33	25	26.3499	127.994	43.4131
JP21_T3	10	subtropical	JP21	0	25	26.3499	127.994	0
JP21_T3	10	tropical	JP21	3686.89	25	26.3499	127.994	147.476
JP21_T3	12	subtropical	JP21	0	25	26.3499	127.994	0
JP21_T3	12	tropical	JP21	858.722	25	26.3499	127.994	34.3489
JP21_T3	15	subtropical	JP21	0	25	26.3499	127.994	0
JP21_T3	15	tropical	JP21	1427.13	25	26.3499	127.994	57.0851
JP21_T3	16	subtropical	JP21	0	25	26.3499	127.994	0
JP21_T3	16	tropical	JP21	803.082	25	26.3499	127.994	32.1233
JP21_T4	1	subtropical	JP21	0	25	26.3499	127.994	0
JP21_T4	1	tropical	JP21	219.972	25	26.3499	127.994	8.79889
JP21_T4	2	tropical	JP21	1883.1	25	26.3499	127.994	75.3239
JP21_T4	4	subtropical	JP21	0	25	26.3499	127.994	0
JP21_T4	4	tropical	JP21	1010.87	25	26.3499	127.994	40.4349
JP21_T4	6	subtropical	JP21	0	25	26.3499	127.994	0
JP21_T4	6	tropical	JP21	4649.27	25	26.3499	127.994	185.971
JP21_T4	8	subtropical	JP21	0	25	26.3499	127.994	0
JP21_T4	8	tropical	JP21	429.465	25	26.3499	127.994	17.1786
JP21_T4	10	subtropical	JP21	0	25	26.3499	127.994	0
JP21_T4	10	tropical	JP21	3001.49	25	26.3499	127.994	120.059
JP21_T4	12	subtropical	JP21	0	25	26.3499	127.994	0
JP21_T4	12	tropical	JP21	6.62297	25	26.3499	127.994	0.264919
JP21_T4	15	subtropical	JP21	0	25	26.3499	127.994	0
JP21_T4	15	tropical	JP21	115.104	25	26.3499	127.994	4.60416
JP21_T4	16	subtropical	JP21	0	25	26.3499	127.994	0
JP21_T4	16	tropical	JP21	297.426	25	26.3499	127.994	11.8971
JP21_T5	1	subtropical	JP21	0	25	26.3499	127.994	0
JP21_T5	1	tropical	JP21	279.176	25	26.3499	127.994	11.167
JP21_T5	2	subtropical	JP21	371.066	25	26.3499	127.994	14.8426
JP21_T5	2	tropical	JP21	406.724	25	26.3499	127.994	16.269
JP21_T5	4	subtropical	JP21	0	25	26.3499	127.994	0
JP21_T5	4	tropical	JP21	186.289	25	26.3499	127.994	7.45157
JP21_T5	6	subtropical	JP21	0	25	26.3499	127.994	0
JP21_T5	6	tropical	JP21	1508.93	25	26.3499	127.994	60.3571
JP21_T5	8	subtropical	JP21	0	25	26.3499	127.994	0
JP21_T5	8	tropical	JP21	1383.71	25	26.3499	127.994	55.3482
JP21_T5	10	subtropical	JP21	0	25	26.3499	127.994	0
JP21_T5	10	tropical	JP21	847.905	25	26.3499	127.994	33.9162
JP21_T5	12	subtropical	JP21	0	25	26.3499	127.994	0
JP21_T5	12	tropical	JP21	10.882	25	26.3499	127.994	0.435279
JP21_T5	15	subtropical	JP21	0	25	26.3499	127.994	0
JP21_T5	15	tropical	JP21	311.663	25	26.3499	127.994	12.4665
JP21_T5	16	subtropical	JP21	0	25	26.3499	127.994	0
JP21_T5	16	tropical	JP21	151.456	25	26.3499	127.994	6.05825
JP22_T1	1	subtropical	JP22	0	25	26.2841	127.989	0
JP22_T1	1	tropical	JP22	738.972	25	26.2841	127.989	29.5589
JP22_T1	2	subtropical	JP22	118.006	25	26.2841	127.989	4.72023
JP22_T1	2	tropical	JP22	137.808	25	26.2841	127.989	5.51231
JP22_T1	4	subtropical	JP22	0	25	26.2841	127.989	0
JP22_T1	4	tropical	JP22	5.54776	25	26.2841	127.989	0.22191
JP22_T1	6	subtropical	JP22	0	25	26.2841	127.989	0
JP22_T1	6	tropical	JP22	3296.18	25	26.2841	127.989	131.847
JP22_T1	8	subtropical	JP22	0	25	26.2841	127.989	0
JP22_T1	8	tropical	JP22	1748.39	25	26.2841	127.989	69.9357
JP22_T1	10	subtropical	JP22	0	25	26.2841	127.989	0
JP22_T1	10	tropical	JP22	606.328	25	26.2841	127.989	24.2531
JP22_T1	12	subtropical	JP22	0	25	26.2841	127.989	0
JP22_T1	12	tropical	JP22	633.787	25	26.2841	127.989	25.3515
JP22_T1	15	subtropical	JP22	0	25	26.2841	127.989	0
JP22_T1	15	tropical	JP22	2365.73	25	26.2841	127.989	94.6293
JP22_T1	16	subtropical	JP22	0	25	26.2841	127.989	0
JP22_T1	16	tropical	JP22	381.888	25	26.2841	127.989	15.2755
JP22_T2	1	subtropical	JP22	0	25	26.2841	127.989	0
JP22_T2	1	tropical	JP22	249.75	25	26.2841	127.989	9.99002
JP22_T2	2	subtropical	JP22	0	25	26.2841	127.989	0
JP22_T2	2	tropical	JP22	4.36183	25	26.2841	127.989	0.174473
JP22_T2	4	subtropical	JP22	0	25	26.2841	127.989	0
JP22_T2	4	tropical	JP22	61.3172	25	26.2841	127.989	2.45269
JP22_T2	6	subtropical	JP22	0	25	26.2841	127.989	0
JP22_T2	6	tropical	JP22	0	25	26.2841	127.989	0
JP22_T2	8	subtropical	JP22	0	25	26.2841	127.989	0
JP22_T2	8	tropical	JP22	2266.86	25	26.2841	127.989	90.6742
JP22_T2	10	subtropical	JP22	0	25	26.2841	127.989	0
JP22_T2	10	tropical	JP22	650.522	25	26.2841	127.989	26.0209
JP22_T2	12	subtropical	JP22	0	25	26.2841	127.989	0
JP22_T2	12	tropical	JP22	21.0468	25	26.2841	127.989	0.84187
JP22_T2	15	subtropical	JP22	0	25	26.2841	127.989	0
JP22_T2	15	tropical	JP22	367.542	25	26.2841	127.989	14.7017
JP22_T2	16	subtropical	JP22	0	25	26.2841	127.989	0
JP22_T2	16	tropical	JP22	306.091	25	26.2841	127.989	12.2436
JP22_T3	1	subtropical	JP22	0	25	26.2841	127.989	0
JP22_T3	1	tropical	JP22	528.961	25	26.2841	127.989	21.1584
JP22_T3	2	subtropical	JP22	0	25	26.2841	127.989	0
JP22_T3	2	tropical	JP22	2.18398	25	26.2841	127.989	0.0873593
JP22_T3	4	subtropical	JP22	0	25	26.2841	127.989	0
JP22_T3	4	tropical	JP22	45.546	25	26.2841	127.989	1.82184
JP22_T3	6	subtropical	JP22	0	25	26.2841	127.989	0
JP22_T3	8	subtropical	JP22	0	25	26.2841	127.989	0
JP22_T3	8	tropical	JP22	901.278	25	26.2841	127.989	36.0511
JP22_T3	10	subtropical	JP22	0	25	26.2841	127.989	0
JP22_T3	10	tropical	JP22	274.455	25	26.2841	127.989	10.9782
JP22_T3	12	subtropical	JP22	0	25	26.2841	127.989	0
JP22_T3	12	tropical	JP22	253.546	25	26.2841	127.989	10.1418
JP22_T3	15	subtropical	JP22	0	25	26.2841	127.989	0
JP22_T3	15	tropical	JP22	2016.62	25	26.2841	127.989	80.6647
JP22_T3	16	subtropical	JP22	0	25	26.2841	127.989	0
JP22_T3	16	tropical	JP22	2.7581	25	26.2841	127.989	0.110324
JP22_T4	1	subtropical	JP22	0	25	26.2841	127.989	0
JP22_T4	1	tropical	JP22	640.445	25	26.2841	127.989	25.6178
JP22_T4	2	subtropical	JP22	0	25	26.2841	127.989	0
JP22_T4	2	tropical	JP22	95.1154	25	26.2841	127.989	3.80461
JP22_T4	4	subtropical	JP22	0	25	26.2841	127.989	0
JP22_T4	4	tropical	JP22	6.30943	25	26.2841	127.989	0.252377
JP22_T4	6	subtropical	JP22	0	25	26.2841	127.989	0
JP22_T4	8	subtropical	JP22	0	25	26.2841	127.989	0
JP22_T4	8	tropical	JP22	841.86	25	26.2841	127.989	33.6744
JP22_T4	10	subtropical	JP22	0	25	26.2841	127.989	0
JP22_T4	10	tropical	JP22	2293.29	25	26.2841	127.989	91.7314
JP22_T4	12	subtropical	JP22	0	25	26.2841	127.989	0
JP22_T4	12	tropical	JP22	2.15686	25	26.2841	127.989	0.0862746
JP22_T4	15	subtropical	JP22	0	25	26.2841	127.989	0
JP22_T4	15	tropical	JP22	3279.21	25	26.2841	127.989	131.168
JP22_T4	16	subtropical	JP22	0	25	26.2841	127.989	0
JP22_T4	16	tropical	JP22	13.6225	25	26.2841	127.989	0.544898
JP22_T5	1	subtropical	JP22	0	25	26.2841	127.989	0
JP22_T5	1	tropical	JP22	678.466	25	26.2841	127.989	27.1386
JP22_T5	2	subtropical	JP22	0	25	26.2841	127.989	0
JP22_T5	2	tropical	JP22	41.9085	25	26.2841	127.989	1.67634
JP22_T5	4	subtropical	JP22	0	25	26.2841	127.989	0
JP22_T5	4	tropical	JP22	3.10575	25	26.2841	127.989	0.12423
JP22_T5	6	subtropical	JP22	0	25	26.2841	127.989	0
JP22_T5	6	tropical	JP22	5853.57	25	26.2841	127.989	234.143
JP22_T5	8	subtropical	JP22	0	25	26.2841	127.989	0
JP22_T5	8	tropical	JP22	1604.42	25	26.2841	127.989	64.1768
JP22_T5	10	subtropical	JP22	0	25	26.2841	127.989	0
JP22_T5	10	tropical	JP22	2197.9	25	26.2841	127.989	87.9162
JP22_T5	12	subtropical	JP22	0	25	26.2841	127.989	0
JP22_T5	12	tropical	JP22	47.7037	25	26.2841	127.989	1.90815
JP22_T5	15	subtropical	JP22	0	25	26.2841	127.989	0
JP22_T5	15	tropical	JP22	89.4909	25	26.2841	127.989	3.57964
JP22_T5	16	subtropical	JP22	0	25	26.2841	127.989	0
JP22_T5	16	tropical	JP22	415.37	25	26.2841	127.989	16.6148
JP23_T1	1	subtropical	JP23	0	25	26.7121	128.028	0
JP23_T1	1	tropical	JP23	381.278	25	26.7121	128.028	15.2511
JP23_T1	2	subtropical	JP23	0	25	26.7121	128.028	0
JP23_T1	2	tropical	JP23	1019.69	25	26.7121	128.028	40.7878
JP23_T1	4	subtropical	JP23	0	25	26.7121	128.028	0
JP23_T1	4	tropical	JP23	341.68	25	26.7121	128.028	13.6672
JP23_T1	6	subtropical	JP23	0	25	26.7121	128.028	0
JP23_T1	8	subtropical	JP23	0	25	26.7121	128.028	0
JP23_T1	8	tropical	JP23	2692.48	25	26.7121	128.028	107.699
JP23_T1	10	subtropical	JP23	0	25	26.7121	128.028	0
JP23_T1	10	tropical	JP23	904.919	25	26.7121	128.028	36.1968
JP23_T1	12	subtropical	JP23	0	25	26.7121	128.028	0
JP23_T1	12	tropical	JP23	109.889	25	26.7121	128.028	4.39556
JP23_T1	15	subtropical	JP23	0	25	26.7121	128.028	0
JP23_T1	15	tropical	JP23	89.6248	25	26.7121	128.028	3.58499
JP23_T1	16	subtropical	JP23	0	25	26.7121	128.028	0
JP23_T1	16	tropical	JP23	611.728	25	26.7121	128.028	24.4691
JP23_T2	1	subtropical	JP23	0	25	26.7121	128.028	0
JP23_T2	1	tropical	JP23	866.989	25	26.7121	128.028	34.6796
JP23_T2	2	subtropical	JP23	0	25	26.7121	128.028	0
JP23_T2	2	tropical	JP23	1427.73	25	26.7121	128.028	57.1091
JP23_T2	4	subtropical	JP23	0	25	26.7121	128.028	0
JP23_T2	4	tropical	JP23	5667.56	25	26.7121	128.028	226.702
JP23_T2	6	subtropical	JP23	0	25	26.7121	128.028	0
JP23_T2	6	tropical	JP23	2471.72	25	26.7121	128.028	98.8689
JP23_T2	8	subtropical	JP23	0	25	26.7121	128.028	0
JP23_T2	8	tropical	JP23	1284.59	25	26.7121	128.028	51.3835
JP23_T2	10	subtropical	JP23	0	25	26.7121	128.028	0
JP23_T2	10	tropical	JP23	860.316	25	26.7121	128.028	34.4126
JP23_T2	12	subtropical	JP23	0	25	26.7121	128.028	0
JP23_T2	12	tropical	JP23	75.4153	25	26.7121	128.028	3.01661
JP23_T2	15	subtropical	JP23	0	25	26.7121	128.028	0
JP23_T2	15	tropical	JP23	47.0356	25	26.7121	128.028	1.88143
JP23_T2	16	subtropical	JP23	0	25	26.7121	128.028	0
JP23_T2	16	tropical	JP23	69.1056	25	26.7121	128.028	2.76423
JP23_T3	1	subtropical	JP23	0	25	26.7121	128.028	0
JP23_T3	1	tropical	JP23	1478.92	25	26.7121	128.028	59.157
JP23_T3	2	subtropical	JP23	0	25	26.7121	128.028	0
JP23_T3	2	tropical	JP23	1135.26	25	26.7121	128.028	45.4103
JP23_T3	4	subtropical	JP23	0	25	26.7121	128.028	0
JP23_T3	4	tropical	JP23	518.595	25	26.7121	128.028	20.7438
JP23_T3	6	subtropical	JP23	0	25	26.7121	128.028	0
JP23_T3	8	subtropical	JP23	0	25	26.7121	128.028	0
JP23_T3	8	tropical	JP23	1502.3	25	26.7121	128.028	60.0921
JP23_T3	10	subtropical	JP23	0	25	26.7121	128.028	0
JP23_T3	10	tropical	JP23	2540.35	25	26.7121	128.028	101.614
JP23_T3	12	subtropical	JP23	0	25	26.7121	128.028	0
JP23_T3	12	tropical	JP23	468.93	25	26.7121	128.028	18.7572
JP23_T3	15	subtropical	JP23	0	25	26.7121	128.028	0
JP23_T3	15	tropical	JP23	129.67	25	26.7121	128.028	5.18679
JP23_T3	16	subtropical	JP23	0	25	26.7121	128.028	0
JP23_T3	16	tropical	JP23	960.763	25	26.7121	128.028	38.4305
JP23_T4	1	subtropical	JP23	0	25	26.7121	128.028	0
JP23_T4	1	tropical	JP23	1306.25	25	26.7121	128.028	52.2499
JP23_T4	2	subtropical	JP23	0	25	26.7121	128.028	0
JP23_T4	2	tropical	JP23	836.49	25	26.7121	128.028	33.4596
JP23_T4	4	subtropical	JP23	0.00483614	25	26.7121	128.028	0.000193446
JP23_T4	4	tropical	JP23	251.88	25	26.7121	128.028	10.0752
JP23_T4	6	subtropical	JP23	0	25	26.7121	128.028	0
JP23_T4	8	subtropical	JP23	0	25	26.7121	128.028	0
JP23_T4	8	tropical	JP23	1209.1	25	26.7121	128.028	48.3641
JP23_T4	10	subtropical	JP23	0	25	26.7121	128.028	0
JP23_T4	10	tropical	JP23	508.401	25	26.7121	128.028	20.3361
JP23_T4	12	subtropical	JP23	0	25	26.7121	128.028	0
JP23_T4	12	tropical	JP23	6.16087	25	26.7121	128.028	0.246435
JP23_T4	15	subtropical	JP23	0	25	26.7121	128.028	0
JP23_T4	15	tropical	JP23	568.24	25	26.7121	128.028	22.7296
JP23_T4	16	subtropical	JP23	0	25	26.7121	128.028	0
JP23_T4	16	tropical	JP23	567.416	25	26.7121	128.028	22.6966
JP23_T5	1	subtropical	JP23	0	25	26.7121	128.028	0
JP23_T5	1	tropical	JP23	2378.75	25	26.7121	128.028	95.1502
JP23_T5	2	subtropical	JP23	0	25	26.7121	128.028	0
JP23_T5	2	tropical	JP23	1908.3	25	26.7121	128.028	76.3318
JP23_T5	4	subtropical	JP23	0	25	26.7121	128.028	0
JP23_T5	4	tropical	JP23	4.75931	25	26.7121	128.028	0.190372
JP23_T5	6	subtropical	JP23	0	25	26.7121	128.028	0
JP23_T5	8	subtropical	JP23	0	25	26.7121	128.028	0
JP23_T5	8	tropical	JP23	1933.14	25	26.7121	128.028	77.3256
JP23_T5	10	subtropical	JP23	0	25	26.7121	128.028	0
JP23_T5	10	tropical	JP23	1207.58	25	26.7121	128.028	48.3032
JP23_T5	12	subtropical	JP23	0	25	26.7121	128.028	0
JP23_T5	12	tropical	JP23	442.232	25	26.7121	128.028	17.6893
JP23_T5	15	subtropical	JP23	1303.25	25	26.7121	128.028	52.1298
JP23_T5	15	tropical	JP23	3409.52	25	26.7121	128.028	136.381
JP23_T5	16	subtropical	JP23	0	25	26.7121	128.028	0
JP23_T5	16	tropical	JP23	43.3006	25	26.7121	128.028	1.73202
JP24_T1	1	subtropical	JP24	0	25	26.7067	127.966	0
JP24_T1	1	tropical	JP24	2794.66	25	26.7067	127.966	111.786
JP24_T1	2	subtropical	JP24	618.225	25	26.7067	127.966	24.729
JP24_T1	2	tropical	JP24	974.998	25	26.7067	127.966	38.9999
JP24_T1	4	subtropical	JP24	0	25	26.7067	127.966	0
JP24_T1	4	tropical	JP24	7.11535	25	26.7067	127.966	0.284614
JP24_T1	6	subtropical	JP24	0	25	26.7067	127.966	0
JP24_T1	8	subtropical	JP24	0	25	26.7067	127.966	0
JP24_T1	8	tropical	JP24	1682.12	25	26.7067	127.966	67.2846
JP24_T1	10	subtropical	JP24	0	25	26.7067	127.966	0
JP24_T1	10	tropical	JP24	1470.11	25	26.7067	127.966	58.8046
JP24_T1	12	subtropical	JP24	0	25	26.7067	127.966	0
JP24_T1	12	tropical	JP24	3.29807	25	26.7067	127.966	0.131923
JP24_T1	15	subtropical	JP24	0	25	26.7067	127.966	0
JP24_T1	15	tropical	JP24	1700.58	25	26.7067	127.966	68.0232
JP24_T1	16	subtropical	JP24	0	25	26.7067	127.966	0
JP24_T1	16	tropical	JP24	674.932	25	26.7067	127.966	26.9973
JP24_T2	1	subtropical	JP24	0	25	26.7067	127.966	0
JP24_T2	1	tropical	JP24	266.555	25	26.7067	127.966	10.6622
JP24_T2	2	subtropical	JP24	322.946	25	26.7067	127.966	12.9178
JP24_T2	2	tropical	JP24	2343.56	25	26.7067	127.966	93.7426
JP24_T2	4	subtropical	JP24	0	25	26.7067	127.966	0
JP24_T2	4	tropical	JP24	109.444	25	26.7067	127.966	4.37774
JP24_T2	6	subtropical	JP24	0	25	26.7067	127.966	0
JP24_T2	8	subtropical	JP24	0	25	26.7067	127.966	0
JP24_T2	8	tropical	JP24	2307.09	25	26.7067	127.966	92.2835
JP24_T2	10	subtropical	JP24	0	25	26.7067	127.966	0
JP24_T2	10	tropical	JP24	1033.74	25	26.7067	127.966	41.3495
JP24_T2	12	subtropical	JP24	0	25	26.7067	127.966	0
JP24_T2	12	tropical	JP24	24.3194	25	26.7067	127.966	0.972775
JP24_T2	15	subtropical	JP24	0	25	26.7067	127.966	0
JP24_T2	15	tropical	JP24	238.986	25	26.7067	127.966	9.55943
JP24_T2	16	subtropical	JP24	0	25	26.7067	127.966	0
JP24_T2	16	tropical	JP24	0	25	26.7067	127.966	0
JP24_T3	1	subtropical	JP24	0	25	26.7067	127.966	0
JP24_T3	1	tropical	JP24	165.915	25	26.7067	127.966	6.63662
JP24_T3	2	subtropical	JP24	0	25	26.7067	127.966	0
JP24_T3	2	tropical	JP24	226.962	25	26.7067	127.966	9.07849
JP24_T3	4	subtropical	JP24	0	25	26.7067	127.966	0
JP24_T3	4	tropical	JP24	29.9264	25	26.7067	127.966	1.19705
JP24_T3	6	subtropical	JP24	0	25	26.7067	127.966	0
JP24_T3	6	tropical	JP24	1788.42	25	26.7067	127.966	71.5369
JP24_T3	8	subtropical	JP24	0	25	26.7067	127.966	0
JP24_T3	8	tropical	JP24	2047.8	25	26.7067	127.966	81.9119
JP24_T3	10	subtropical	JP24	0	25	26.7067	127.966	0
JP24_T3	10	tropical	JP24	992.734	25	26.7067	127.966	39.7094
JP24_T3	12	subtropical	JP24	0	25	26.7067	127.966	0
JP24_T3	12	tropical	JP24	164.818	25	26.7067	127.966	6.59273
JP24_T3	15	subtropical	JP24	9.69534	25	26.7067	127.966	0.387814
JP24_T3	15	tropical	JP24	0	25	26.7067	127.966	0
JP24_T3	16	subtropical	JP24	0	25	26.7067	127.966	0
JP24_T3	16	tropical	JP24	451.566	25	26.7067	127.966	18.0626
JP24_T4	1	subtropical	JP24	0	25	26.7067	127.966	0
JP24_T4	1	tropical	JP24	589.208	25	26.7067	127.966	23.5683
JP24_T4	2	subtropical	JP24	23.2394	25	26.7067	127.966	0.929577
JP24_T4	2	tropical	JP24	120.38	25	26.7067	127.966	4.81519
JP24_T4	4	subtropical	JP24	0	25	26.7067	127.966	0
JP24_T4	4	tropical	JP24	14.735	25	26.7067	127.966	0.589398
JP24_T4	6	subtropical	JP24	0	25	26.7067	127.966	0
JP24_T4	8	subtropical	JP24	0	25	26.7067	127.966	0
JP24_T4	8	tropical	JP24	817.623	25	26.7067	127.966	32.7049
JP24_T4	10	subtropical	JP24	0	25	26.7067	127.966	0
JP24_T4	10	tropical	JP24	265.529	25	26.7067	127.966	10.6212
JP24_T4	12	subtropical	JP24	0	25	26.7067	127.966	0
JP24_T4	12	tropical	JP24	0	25	26.7067	127.966	0
JP24_T4	15	subtropical	JP24	0	25	26.7067	127.966	0
JP24_T4	15	tropical	JP24	173.298	25	26.7067	127.966	6.93191
JP24_T4	16	subtropical	JP24	0	25	26.7067	127.966	0
JP24_T4	16	tropical	JP24	501.497	25	26.7067	127.966	20.0599
JP24_T5	1	subtropical	JP24	0	25	26.7067	127.966	0
JP24_T5	1	tropical	JP24	422.289	25	26.7067	127.966	16.8915
JP24_T5	2	subtropical	JP24	1300.97	25	26.7067	127.966	52.039
JP24_T5	2	tropical	JP24	556.01	25	26.7067	127.966	22.2404
JP24_T5	4	subtropical	JP24	0	25	26.7067	127.966	0
JP24_T5	4	tropical	JP24	15.992	25	26.7067	127.966	0.639679
JP24_T5	6	subtropical	JP24	0	25	26.7067	127.966	0
JP24_T5	6	tropical	JP24	5342.07	25	26.7067	127.966	213.683
JP24_T5	8	subtropical	JP24	0	25	26.7067	127.966	0
JP24_T5	8	tropical	JP24	1616.98	25	26.7067	127.966	64.6792
JP24_T5	10	subtropical	JP24	0	25	26.7067	127.966	0
JP24_T5	10	tropical	JP24	384.27	25	26.7067	127.966	15.3708
JP24_T5	12	subtropical	JP24	0	25	26.7067	127.966	0
JP24_T5	12	tropical	JP24	325.811	25	26.7067	127.966	13.0325
JP24_T5	15	subtropical	JP24	0	25	26.7067	127.966	0
JP24_T5	15	tropical	JP24	1115.18	25	26.7067	127.966	44.6072
JP24_T5	16	subtropical	JP24	0	25	26.7067	127.966	0
JP24_T5	16	tropical	JP24	451.299	25	26.7067	127.966	18.052
JP25_T1	1	subtropical	JP25	0	25	26.5135	127.863	0
JP25_T1	1	tropical	JP25	3095.37	25	26.5135	127.863	123.815
JP25_T1	2	subtropical	JP25	0	25	26.5135	127.863	0
JP25_T1	4	subtropical	JP25	88.8954	25	26.5135	127.863	3.55582
JP25_T1	6	subtropical	JP25	0	25	26.5135	127.863	0
JP25_T1	8	subtropical	JP25	0	25	26.5135	127.863	0
JP25_T1	8	tropical	JP25	383.638	25	26.5135	127.863	15.3455
JP25_T1	10	subtropical	JP25	0	25	26.5135	127.863	0
JP25_T1	12	subtropical	JP25	0	25	26.5135	127.863	0
JP25_T1	12	tropical	JP25	1250.17	25	26.5135	127.863	50.0069
JP25_T1	15	subtropical	JP25	651.623	25	26.5135	127.863	26.0649
JP25_T1	15	tropical	JP25	4858.22	25	26.5135	127.863	194.329
JP25_T1	16	subtropical	JP25	0	25	26.5135	127.863	0
JP25_T1	16	tropical	JP25	183.795	25	26.5135	127.863	7.35181
JP25_T2	1	subtropical	JP25	0	25	26.5135	127.863	0
JP25_T2	1	tropical	JP25	1105.16	25	26.5135	127.863	44.2063
JP25_T2	2	subtropical	JP25	0	25	26.5135	127.863	0
JP25_T2	2	tropical	JP25	5044.58	25	26.5135	127.863	201.783
JP25_T2	4	subtropical	JP25	0	25	26.5135	127.863	0
JP25_T2	6	subtropical	JP25	0	25	26.5135	127.863	0
JP25_T2	8	subtropical	JP25	1118.1	25	26.5135	127.863	44.724
JP25_T2	8	tropical	JP25	1143.12	25	26.5135	127.863	45.7248
JP25_T2	10	subtropical	JP25	0	25	26.5135	127.863	0
JP25_T2	10	tropical	JP25	1761.72	25	26.5135	127.863	70.4686
JP25_T2	12	subtropical	JP25	0	25	26.5135	127.863	0
JP25_T2	12	tropical	JP25	568.039	25	26.5135	127.863	22.7216
JP25_T2	15	subtropical	JP25	0	25	26.5135	127.863	0
JP25_T2	15	tropical	JP25	2553.93	25	26.5135	127.863	102.157
JP25_T2	16	subtropical	JP25	0	25	26.5135	127.863	0
JP25_T2	16	tropical	JP25	499.826	25	26.5135	127.863	19.993
JP25_T3	1	subtropical	JP25	0	25	26.5135	127.863	0
JP25_T3	1	tropical	JP25	1054.03	25	26.5135	127.863	42.1612
JP25_T3	2	subtropical	JP25	1370.49	25	26.5135	127.863	54.8194
JP25_T3	2	tropical	JP25	3833.24	25	26.5135	127.863	153.33
JP25_T3	4	subtropical	JP25	0	25	26.5135	127.863	0
JP25_T3	4	tropical	JP25	1167.49	25	26.5135	127.863	46.6994
JP25_T3	6	subtropical	JP25	0	25	26.5135	127.863	0
JP25_T3	8	subtropical	JP25	0	25	26.5135	127.863	0
JP25_T3	8	tropical	JP25	1757.99	25	26.5135	127.863	70.3195
JP25_T3	10	subtropical	JP25	0	25	26.5135	127.863	0
JP25_T3	10	tropical	JP25	2560.84	25	26.5135	127.863	102.434
JP25_T3	12	subtropical	JP25	0	25	26.5135	127.863	0
JP25_T3	12	tropical	JP25	1111.45	25	26.5135	127.863	44.4581
JP25_T3	15	subtropical	JP25	1066.04	25	26.5135	127.863	42.6417
JP25_T3	15	tropical	JP25	130.87	25	26.5135	127.863	5.23481
JP25_T3	16	subtropical	JP25	0	25	26.5135	127.863	0
JP25_T3	16	tropical	JP25	603.977	25	26.5135	127.863	24.1591
JP25_T4	1	subtropical	JP25	0	25	26.5135	127.863	0
JP25_T4	1	tropical	JP25	1290.62	25	26.5135	127.863	51.6249
JP25_T4	2	subtropical	JP25	0	25	26.5135	127.863	0
JP25_T4	2	tropical	JP25	1561.75	25	26.5135	127.863	62.4702
JP25_T4	4	subtropical	JP25	0	25	26.5135	127.863	0
JP25_T4	4	tropical	JP25	6.97873	25	26.5135	127.863	0.279149
JP25_T4	6	subtropical	JP25	0	25	26.5135	127.863	0
JP25_T4	6	tropical	JP25	731.878	25	26.5135	127.863	29.2751
JP25_T4	8	subtropical	JP25	0	25	26.5135	127.863	0
JP25_T4	8	tropical	JP25	962.481	25	26.5135	127.863	38.4992
JP25_T4	10	subtropical	JP25	0	25	26.5135	127.863	0
JP25_T4	10	tropical	JP25	317.502	25	26.5135	127.863	12.7001
JP25_T4	12	subtropical	JP25	0	25	26.5135	127.863	0
JP25_T4	12	tropical	JP25	85.7374	25	26.5135	127.863	3.4295
JP25_T4	15	subtropical	JP25	0	25	26.5135	127.863	0
JP25_T4	15	tropical	JP25	72.6357	25	26.5135	127.863	2.90543
JP25_T4	16	subtropical	JP25	0	25	26.5135	127.863	0
JP25_T4	16	tropical	JP25	624.387	25	26.5135	127.863	24.9755
JP25_T5	1	subtropical	JP25	0	25	26.5135	127.863	0
JP25_T5	1	tropical	JP25	1632.3	25	26.5135	127.863	65.292
JP25_T5	2	subtropical	JP25	0	25	26.5135	127.863	0
JP25_T5	2	tropical	JP25	3305.79	25	26.5135	127.863	132.232
JP25_T5	4	subtropical	JP25	0	25	26.5135	127.863	0
JP25_T5	4	tropical	JP25	487.496	25	26.5135	127.863	19.4998
JP25_T5	6	subtropical	JP25	0	25	26.5135	127.863	0
JP25_T5	6	tropical	JP25	2631.23	25	26.5135	127.863	105.249
JP25_T5	8	subtropical	JP25	0	25	26.5135	127.863	0
JP25_T5	8	tropical	JP25	1012.9	25	26.5135	127.863	40.5158
JP25_T5	10	subtropical	JP25	0	25	26.5135	127.863	0
JP25_T5	10	tropical	JP25	965.033	25	26.5135	127.863	38.6013
JP25_T5	12	subtropical	JP25	0	25	26.5135	127.863	0
JP25_T5	12	tropical	JP25	59.614	25	26.5135	127.863	2.38456
JP25_T5	15	subtropical	JP25	0	25	26.5135	127.863	0
JP25_T5	15	tropical	JP25	386.383	25	26.5135	127.863	15.4553
JP25_T5	16	subtropical	JP25	0	25	26.5135	127.863	0
JP25_T5	16	tropical	JP25	164.035	25	26.5135	127.863	6.56138
JP26_T1	1	subtropical	JP26	0	25	26.5009	127.841	0
JP26_T1	1	tropical	JP26	311.396	25	26.5009	127.841	12.4558
JP26_T1	2	subtropical	JP26	0	25	26.5009	127.841	0
JP26_T1	2	tropical	JP26	1409.39	25	26.5009	127.841	56.3755
JP26_T1	4	subtropical	JP26	0	25	26.5009	127.841	0
JP26_T1	4	tropical	JP26	795.565	25	26.5009	127.841	31.8226
JP26_T1	6	subtropical	JP26	0	25	26.5009	127.841	0
JP26_T1	8	subtropical	JP26	0	25	26.5009	127.841	0
JP26_T1	10	subtropical	JP26	0	25	26.5009	127.841	0
JP26_T1	10	tropical	JP26	17.9591	25	26.5009	127.841	0.718363
JP26_T1	12	subtropical	JP26	0	25	26.5009	127.841	0
JP26_T1	12	tropical	JP26	600.79	25	26.5009	127.841	24.0316
JP26_T1	15	subtropical	JP26	0	25	26.5009	127.841	0
JP26_T1	15	tropical	JP26	2.53431	25	26.5009	127.841	0.101372
JP26_T1	16	subtropical	JP26	0	25	26.5009	127.841	0
JP26_T1	16	tropical	JP26	0	25	26.5009	127.841	0
JP26_T2	1	subtropical	JP26	0	25	26.5009	127.841	0
JP26_T2	1	tropical	JP26	526.188	25	26.5009	127.841	21.0475
JP26_T2	2	subtropical	JP26	1312.61	25	26.5009	127.841	52.5045
JP26_T2	2	tropical	JP26	256.364	25	26.5009	127.841	10.2546
JP26_T2	4	subtropical	JP26	0	25	26.5009	127.841	0
JP26_T2	4	tropical	JP26	3.01533	25	26.5009	127.841	0.120613
JP26_T2	6	subtropical	JP26	0	25	26.5009	127.841	0
JP26_T2	6	tropical	JP26	6000.22	25	26.5009	127.841	240.009
JP26_T2	8	subtropical	JP26	0	25	26.5009	127.841	0
JP26_T2	8	tropical	JP26	1238.28	25	26.5009	127.841	49.5312
JP26_T2	10	subtropical	JP26	0	25	26.5009	127.841	0
JP26_T2	10	tropical	JP26	406.729	25	26.5009	127.841	16.2691
JP26_T2	12	subtropical	JP26	0	25	26.5009	127.841	0
JP26_T2	12	tropical	JP26	63.2302	25	26.5009	127.841	2.52921
JP26_T2	15	subtropical	JP26	0	25	26.5009	127.841	0
JP26_T2	15	tropical	JP26	221.296	25	26.5009	127.841	8.85185
JP26_T2	16	subtropical	JP26	0	25	26.5009	127.841	0
JP26_T2	16	tropical	JP26	948.451	25	26.5009	127.841	37.938
JP26_T3	1	subtropical	JP26	0	25	26.5009	127.841	0
JP26_T3	1	tropical	JP26	1014.23	25	26.5009	127.841	40.569
JP26_T3	2	subtropical	JP26	1154.2	25	26.5009	127.841	46.168
JP26_T3	2	tropical	JP26	720.63	25	26.5009	127.841	28.8252
JP26_T3	4	subtropical	JP26	0	25	26.5009	127.841	0
JP26_T3	4	tropical	JP26	14.8671	25	26.5009	127.841	0.594684
JP26_T3	6	subtropical	JP26	0	25	26.5009	127.841	0
JP26_T3	8	subtropical	JP26	0	25	26.5009	127.841	0
JP26_T3	8	tropical	JP26	2929.05	25	26.5009	127.841	117.162
JP26_T3	10	subtropical	JP26	0	25	26.5009	127.841	0
JP26_T3	10	tropical	JP26	1610.44	25	26.5009	127.841	64.4177
JP26_T3	12	subtropical	JP26	0	25	26.5009	127.841	0
JP26_T3	12	tropical	JP26	464.07	25	26.5009	127.841	18.5628
JP26_T3	15	subtropical	JP26	13.2995	25	26.5009	127.841	0.53198
JP26_T3	15	tropical	JP26	0	25	26.5009	127.841	0
JP26_T3	16	subtropical	JP26	0	25	26.5009	127.841	0
JP26_T3	16	tropical	JP26	1572.69	25	26.5009	127.841	62.9075
JP26_T4	1	subtropical	JP26	1564.11	25	26.5009	127.841	62.5645
JP26_T4	1	tropical	JP26	492.142	25	26.5009	127.841	19.6857
JP26_T4	2	subtropical	JP26	2055.73	25	26.5009	127.841	82.2292
JP26_T4	2	tropical	JP26	2751.55	25	26.5009	127.841	110.062
JP26_T4	4	subtropical	JP26	0	25	26.5009	127.841	0
JP26_T4	6	subtropical	JP26	0	25	26.5009	127.841	0
JP26_T4	8	subtropical	JP26	0	25	26.5009	127.841	0
JP26_T4	8	tropical	JP26	981.25	25	26.5009	127.841	39.25
JP26_T4	10	subtropical	JP26	0	25	26.5009	127.841	0
JP26_T4	12	subtropical	JP26	0	25	26.5009	127.841	0
JP26_T4	12	tropical	JP26	217.695	25	26.5009	127.841	8.70779
JP26_T4	15	subtropical	JP26	0	25	26.5009	127.841	0
JP26_T4	15	tropical	JP26	523.588	25	26.5009	127.841	20.9435
JP26_T4	16	subtropical	JP26	0	25	26.5009	127.841	0
JP26_T4	16	tropical	JP26	828.841	25	26.5009	127.841	33.1536
JP26_T5	1	subtropical	JP26	0	25	26.5009	127.841	0
JP26_T5	1	tropical	JP26	861.028	25	26.5009	127.841	34.4411
JP26_T5	2	subtropical	JP26	0	25	26.5009	127.841	0
JP26_T5	2	tropical	JP26	481.709	25	26.5009	127.841	19.2684
JP26_T5	4	subtropical	JP26	0	25	26.5009	127.841	0
JP26_T5	4	tropical	JP26	1312.8	25	26.5009	127.841	52.5121
JP26_T5	6	subtropical	JP26	0	25	26.5009	127.841	0
JP26_T5	8	subtropical	JP26	0	25	26.5009	127.841	0
JP26_T5	8	tropical	JP26	1600.36	25	26.5009	127.841	64.0145
JP26_T5	10	subtropical	JP26	0	25	26.5009	127.841	0
JP26_T5	10	tropical	JP26	262.478	25	26.5009	127.841	10.4991
JP26_T5	12	subtropical	JP26	0	25	26.5009	127.841	0
JP26_T5	12	tropical	JP26	119.228	25	26.5009	127.841	4.76912
JP26_T5	15	subtropical	JP26	0	25	26.5009	127.841	0
JP26_T5	15	tropical	JP26	234.817	25	26.5009	127.841	9.3927
JP26_T5	16	subtropical	JP26	0	25	26.5009	127.841	0
JP26_T5	16	tropical	JP26	348.937	25	26.5009	127.841	13.9575
JP28_T1	1	subtropical	JP28	0	25	32.8158	132.644	0
JP28_T1	1	tropical	JP28	38.5719	25	32.8158	132.644	1.54287
JP28_T1	2	subtropical	JP28	0	25	32.8158	132.644	0
JP28_T1	2	tropical	JP28	93.2791	25	32.8158	132.644	3.73117
JP28_T1	4	subtropical	JP28	0.0872502	25	32.8158	132.644	0.00349001
JP28_T1	4	tropical	JP28	0	25	32.8158	132.644	0
JP28_T1	6	subtropical	JP28	0	25	32.8158	132.644	0
JP28_T1	6	tropical	JP28	4807.2	25	32.8158	132.644	192.288
JP28_T1	8	subtropical	JP28	558.329	25	32.8158	132.644	22.3332
JP28_T1	8	tropical	JP28	217.837	25	32.8158	132.644	8.71349
JP28_T1	10	tropical	JP28	475.199	25	32.8158	132.644	19.0079
JP28_T1	12	subtropical	JP28	0	25	32.8158	132.644	0
JP28_T1	12	tropical	JP28	331.919	25	32.8158	132.644	13.2768
JP28_T1	15	subtropical	JP28	527.392	25	32.8158	132.644	21.0957
JP28_T1	15	tropical	JP28	4666.49	25	32.8158	132.644	186.66
JP28_T1	16	subtropical	JP28	0	25	32.8158	132.644	0
JP28_T1	16	tropical	JP28	30.9103	25	32.8158	132.644	1.23641
JP28_T2	1	subtropical	JP28	0	25	32.8158	132.644	0
JP28_T2	1	tropical	JP28	721.538	25	32.8158	132.644	28.8615
JP28_T2	2	subtropical	JP28	0	25	32.8158	132.644	0
JP28_T2	2	tropical	JP28	172.336	25	32.8158	132.644	6.89345
JP28_T2	4	subtropical	JP28	26.1261	25	32.8158	132.644	1.04504
JP28_T2	4	tropical	JP28	103.071	25	32.8158	132.644	4.12285
JP28_T2	6	subtropical	JP28	0	25	32.8158	132.644	0
JP28_T2	8	tropical	JP28	94.8673	25	32.8158	132.644	3.79469
JP28_T2	10	tropical	JP28	728.1	25	32.8158	132.644	29.124
JP28_T2	12	subtropical	JP28	0	25	32.8158	132.644	0
JP28_T2	12	tropical	JP28	0	25	32.8158	132.644	0
JP28_T2	15	subtropical	JP28	2263.85	25	32.8158	132.644	90.554
JP28_T2	15	tropical	JP28	5363.29	25	32.8158	132.644	214.531
JP28_T2	16	subtropical	JP28	0	25	32.8158	132.644	0
JP28_T2	16	tropical	JP28	13.7667	25	32.8158	132.644	0.55067
JP28_T3	1	subtropical	JP28	4750.53	25	32.8158	132.644	190.021
JP28_T3	1	tropical	JP28	389.94	25	32.8158	132.644	15.5976
JP28_T3	2	subtropical	JP28	0	25	32.8158	132.644	0
JP28_T3	2	tropical	JP28	88.2979	25	32.8158	132.644	3.53192
JP28_T3	4	subtropical	JP28	0	25	32.8158	132.644	0
JP28_T3	4	tropical	JP28	318.879	25	32.8158	132.644	12.7552
JP28_T3	6	subtropical	JP28	738.068	25	32.8158	132.644	29.5227
JP28_T3	8	tropical	JP28	164.722	25	32.8158	132.644	6.58887
JP28_T3	10	tropical	JP28	5091.02	25	32.8158	132.644	203.641
JP28_T3	12	subtropical	JP28	0	25	32.8158	132.644	0
JP28_T3	12	tropical	JP28	97.9492	25	32.8158	132.644	3.91797
JP28_T3	15	subtropical	JP28	1459.33	25	32.8158	132.644	58.373
JP28_T3	16	subtropical	JP28	0	25	32.8158	132.644	0
JP28_T3	16	tropical	JP28	46.5902	25	32.8158	132.644	1.86361
JP28_T4	1	subtropical	JP28	0	25	32.8158	132.644	0
JP28_T4	1	tropical	JP28	0	25	32.8158	132.644	0
JP28_T4	2	subtropical	JP28	775.225	25	32.8158	132.644	31.009
JP28_T4	2	tropical	JP28	83.029	25	32.8158	132.644	3.32116
JP28_T4	4	subtropical	JP28	31.376	25	32.8158	132.644	1.25504
JP28_T4	4	tropical	JP28	270.904	25	32.8158	132.644	10.8362
JP28_T4	6	subtropical	JP28	808.733	25	32.8158	132.644	32.3493
JP28_T4	6	tropical	JP28	750.309	25	32.8158	132.644	30.0124
JP28_T4	8	subtropical	JP28	1221.93	25	32.8158	132.644	48.8771
JP28_T4	8	tropical	JP28	392.931	25	32.8158	132.644	15.7172
JP28_T4	10	subtropical	JP28	1999.93	25	32.8158	132.644	79.997
JP28_T4	10	tropical	JP28	1660.12	25	32.8158	132.644	66.4048
JP28_T4	12	subtropical	JP28	281.743	25	32.8158	132.644	11.2697
JP28_T4	12	tropical	JP28	0	25	32.8158	132.644	0
JP28_T4	15	tropical	JP28	3146.77	25	32.8158	132.644	125.871
JP28_T4	16	subtropical	JP28	0	25	32.8158	132.644	0
JP28_T4	16	tropical	JP28	0	25	32.8158	132.644	0
JP28_T5	1	subtropical	JP28	377.478	25	32.8158	132.644	15.0991
JP28_T5	1	tropical	JP28	507.041	25	32.8158	132.644	20.2816
JP28_T5	2	subtropical	JP28	0	25	32.8158	132.644	0
JP28_T5	2	tropical	JP28	18.871	25	32.8158	132.644	0.75484
JP28_T5	4	subtropical	JP28	0	25	32.8158	132.644	0
JP28_T5	4	tropical	JP28	53.8286	25	32.8158	132.644	2.15315
JP28_T5	6	subtropical	JP28	214.737	25	32.8158	132.644	8.58948
JP28_T5	8	tropical	JP28	1690.98	25	32.8158	132.644	67.6391
JP28_T5	10	tropical	JP28	3254.31	25	32.8158	132.644	130.173
JP28_T5	12	subtropical	JP28	0	25	32.8158	132.644	0
JP28_T5	12	tropical	JP28	11.4815	25	32.8158	132.644	0.459258
JP28_T5	15	subtropical	JP28	3735.82	25	32.8158	132.644	149.433
JP28_T5	15	tropical	JP28	4522.02	25	32.8158	132.644	180.881
JP28_T5	16	subtropical	JP28	0	25	32.8158	132.644	0
JP28_T5	16	tropical	JP28	236.051	25	32.8158	132.644	9.44205
JP29_T1	1	subtropical	JP29	0	25	32.8015	132.63	0
JP29_T1	1	tropical	JP29	642.678	25	32.8015	132.63	25.7071
JP29_T1	2	subtropical	JP29	0	25	32.8015	132.63	0
JP29_T1	2	tropical	JP29	534.655	25	32.8015	132.63	21.3862
JP29_T1	4	subtropical	JP29	0	25	32.8015	132.63	0
JP29_T1	4	tropical	JP29	0	25	32.8015	132.63	0
JP29_T1	6	subtropical	JP29	0	25	32.8015	132.63	0
JP29_T1	6	tropical	JP29	0.634912	25	32.8015	132.63	0.0253965
JP29_T1	8	subtropical	JP29	3239.65	25	32.8015	132.63	129.586
JP29_T1	8	tropical	JP29	164.736	25	32.8015	132.63	6.58943
JP29_T1	10	subtropical	JP29	5769.72	25	32.8015	132.63	230.789
JP29_T1	10	tropical	JP29	86.8535	25	32.8015	132.63	3.47414
JP29_T1	12	subtropical	JP29	0	25	32.8015	132.63	0
JP29_T1	12	tropical	JP29	2.31053	25	32.8015	132.63	0.0924213
JP29_T1	15	subtropical	JP29	1525.07	25	32.8015	132.63	61.0028
JP29_T1	15	tropical	JP29	1617.79	25	32.8015	132.63	64.7117
JP29_T1	16	subtropical	JP29	0	25	32.8015	132.63	0
JP29_T1	16	tropical	JP29	0.02455	25	32.8015	132.63	0.000982
JP29_T2	1	subtropical	JP29	0	25	32.8015	132.63	0
JP29_T2	1	tropical	JP29	195.189	25	32.8015	132.63	7.80757
JP29_T2	2	subtropical	JP29	0	25	32.8015	132.63	0
JP29_T2	2	tropical	JP29	232.128	25	32.8015	132.63	9.28512
JP29_T2	4	subtropical	JP29	180.562	25	32.8015	132.63	7.22248
JP29_T2	4	tropical	JP29	140.644	25	32.8015	132.63	5.62575
JP29_T2	6	subtropical	JP29	0	25	32.8015	132.63	0
JP29_T2	6	tropical	JP29	1640.45	25	32.8015	132.63	65.6179
JP29_T2	8	tropical	JP29	530.385	25	32.8015	132.63	21.2154
JP29_T2	10	subtropical	JP29	30.5813	25	32.8015	132.63	1.22325
JP29_T2	10	tropical	JP29	0	25	32.8015	132.63	0
JP29_T2	12	subtropical	JP29	0	25	32.8015	132.63	0
JP29_T2	12	tropical	JP29	61.9324	25	32.8015	132.63	2.4773
JP29_T2	15	subtropical	JP29	2221.74	25	32.8015	132.63	88.8694
JP29_T2	15	tropical	JP29	278.587	25	32.8015	132.63	11.1435
JP29_T2	16	subtropical	JP29	0	25	32.8015	132.63	0
JP29_T2	16	tropical	JP29	0	25	32.8015	132.63	0
JP29_T3	1	subtropical	JP29	0	25	32.8015	132.63	0
JP29_T3	1	tropical	JP29	571.327	25	32.8015	132.63	22.8531
JP29_T3	2	subtropical	JP29	0	25	32.8015	132.63	0
JP29_T3	2	tropical	JP29	207.002	25	32.8015	132.63	8.28008
JP29_T3	4	subtropical	JP29	18.5502	25	32.8015	132.63	0.742007
JP29_T3	4	tropical	JP29	281.287	25	32.8015	132.63	11.2515
JP29_T3	6	subtropical	JP29	0	25	32.8015	132.63	0
JP29_T3	8	tropical	JP29	240.162	25	32.8015	132.63	9.60647
JP29_T3	10	subtropical	JP29	9.91821	25	32.8015	132.63	0.396729
JP29_T3	10	tropical	JP29	9.69136	25	32.8015	132.63	0.387654
JP29_T3	12	subtropical	JP29	0	25	32.8015	132.63	0
JP29_T3	12	tropical	JP29	110.104	25	32.8015	132.63	4.40415
JP29_T3	15	subtropical	JP29	1556.44	25	32.8015	132.63	62.2575
JP29_T3	15	tropical	JP29	6141.25	25	32.8015	132.63	245.65
JP29_T3	16	subtropical	JP29	0	25	32.8015	132.63	0
JP29_T3	16	tropical	JP29	0	25	32.8015	132.63	0
JP29_T4	1	subtropical	JP29	517.749	25	32.8015	132.63	20.71
JP29_T4	1	tropical	JP29	229.665	25	32.8015	132.63	9.1866
JP29_T4	2	subtropical	JP29	0	25	32.8015	132.63	0
JP29_T4	2	tropical	JP29	291.432	25	32.8015	132.63	11.6573
JP29_T4	4	subtropical	JP29	0	25	32.8015	132.63	0
JP29_T4	4	tropical	JP29	0	25	32.8015	132.63	0
JP29_T4	6	tropical	JP29	329.989	25	32.8015	132.63	13.1996
JP29_T4	8	subtropical	JP29	2361.16	25	32.8015	132.63	94.4465
JP29_T4	8	tropical	JP29	361.293	25	32.8015	132.63	14.4517
JP29_T4	10	tropical	JP29	198.06	25	32.8015	132.63	7.92239
JP29_T4	12	subtropical	JP29	0	25	32.8015	132.63	0
JP29_T4	12	tropical	JP29	0	25	32.8015	132.63	0
JP29_T4	15	subtropical	JP29	566.453	25	32.8015	132.63	22.6581
JP29_T4	15	tropical	JP29	2507.18	25	32.8015	132.63	100.287
JP29_T4	16	subtropical	JP29	0	25	32.8015	132.63	0
JP29_T4	16	tropical	JP29	0.316582	25	32.8015	132.63	0.0126633
JP29_T5	1	tropical	JP29	279.81	25	32.8015	132.63	11.1924
JP29_T5	2	subtropical	JP29	0	25	32.8015	132.63	0
JP29_T5	2	tropical	JP29	559.328	25	32.8015	132.63	22.3731
JP29_T5	4	subtropical	JP29	0	25	32.8015	132.63	0
JP29_T5	4	tropical	JP29	0	25	32.8015	132.63	0
JP29_T5	6	tropical	JP29	2931.37	25	32.8015	132.63	117.255
JP29_T5	8	subtropical	JP29	1936.01	25	32.8015	132.63	77.4404
JP29_T5	8	tropical	JP29	281.411	25	32.8015	132.63	11.2565
JP29_T5	10	tropical	JP29	0.230593	25	32.8015	132.63	0.00922372
JP29_T5	12	subtropical	JP29	0	25	32.8015	132.63	0
JP29_T5	12	tropical	JP29	0	25	32.8015	132.63	0
JP29_T5	15	subtropical	JP29	187.75	25	32.8015	132.63	7.50998
JP29_T5	15	tropical	JP29	306.057	25	32.8015	132.63	12.2423
JP29_T5	16	subtropical	JP29	0	25	32.8015	132.63	0
JP29_T5	16	tropical	JP29	0	25	32.8015	132.63	0
JP3_T1	1	subtropical	JP3	0	25	24.4352	123.799	0
JP3_T1	1	tropical	JP3	3916.19	25	24.4352	123.799	156.648
JP3_T1	2	subtropical	JP3	0	25	24.4352	123.799	0
JP3_T1	2	tropical	JP3	3701.96	25	24.4352	123.799	148.078
JP3_T1	4	subtropical	JP3	0	25	24.4352	123.799	0
JP3_T1	4	tropical	JP3	4432.01	25	24.4352	123.799	177.28
JP3_T1	6	subtropical	JP3	0	25	24.4352	123.799	0
JP3_T1	6	tropical	JP3	5475.03	25	24.4352	123.799	219.001
JP3_T1	8	subtropical	JP3	0	25	24.4352	123.799	0
JP3_T1	8	tropical	JP3	530.523	25	24.4352	123.799	21.2209
JP3_T1	10	subtropical	JP3	0	25	24.4352	123.799	0
JP3_T1	10	tropical	JP3	800.243	25	24.4352	123.799	32.0097
JP3_T1	12	subtropical	JP3	0	25	24.4352	123.799	0
JP3_T1	12	tropical	JP3	196.809	25	24.4352	123.799	7.87235
JP3_T1	15	subtropical	JP3	0	25	24.4352	123.799	0
JP3_T1	15	tropical	JP3	21.4939	25	24.4352	123.799	0.859756
JP3_T1	16	subtropical	JP3	0	25	24.4352	123.799	0
JP3_T1	16	tropical	JP3	201.883	25	24.4352	123.799	8.07532
JP3_T2	1	subtropical	JP3	0	25	24.4352	123.799	0
JP3_T2	1	tropical	JP3	103.684	25	24.4352	123.799	4.14736
JP3_T2	2	subtropical	JP3	0	25	24.4352	123.799	0
JP3_T2	2	tropical	JP3	189.76	25	24.4352	123.799	7.5904
JP3_T2	4	subtropical	JP3	0.130576	25	24.4352	123.799	0.00522303
JP3_T2	4	tropical	JP3	1036.26	25	24.4352	123.799	41.4506
JP3_T2	6	subtropical	JP3	0	25	24.4352	123.799	0
JP3_T2	6	tropical	JP3	291.78	25	24.4352	123.799	11.6712
JP3_T2	8	subtropical	JP3	0	25	24.4352	123.799	0
JP3_T2	8	tropical	JP3	1024.31	25	24.4352	123.799	40.9723
JP3_T2	10	subtropical	JP3	0	25	24.4352	123.799	0
JP3_T2	10	tropical	JP3	817.014	25	24.4352	123.799	32.6806
JP3_T2	12	subtropical	JP3	0	25	24.4352	123.799	0
JP3_T2	12	tropical	JP3	163.915	25	24.4352	123.799	6.55662
JP3_T2	15	subtropical	JP3	0	25	24.4352	123.799	0
JP3_T2	15	tropical	JP3	27.4369	25	24.4352	123.799	1.09748
JP3_T2	16	subtropical	JP3	0	25	24.4352	123.799	0
JP3_T2	16	tropical	JP3	333.093	25	24.4352	123.799	13.3237
JP3_T3	1	subtropical	JP3	0	25	24.4352	123.799	0
JP3_T3	1	tropical	JP3	63.3559	25	24.4352	123.799	2.53423
JP3_T3	2	subtropical	JP3	0	25	24.4352	123.799	0
JP3_T3	2	tropical	JP3	158.293	25	24.4352	123.799	6.33171
JP3_T3	4	subtropical	JP3	0	25	24.4352	123.799	0
JP3_T3	4	tropical	JP3	200.935	25	24.4352	123.799	8.03742
JP3_T3	6	subtropical	JP3	0	25	24.4352	123.799	0
JP3_T3	6	tropical	JP3	455.522	25	24.4352	123.799	18.2209
JP3_T3	8	subtropical	JP3	0	25	24.4352	123.799	0
JP3_T3	8	tropical	JP3	215.426	25	24.4352	123.799	8.61703
JP3_T3	10	subtropical	JP3	0	25	24.4352	123.799	0
JP3_T3	10	tropical	JP3	184.87	25	24.4352	123.799	7.3948
JP3_T3	12	subtropical	JP3	0	25	24.4352	123.799	0
JP3_T3	12	tropical	JP3	302.473	25	24.4352	123.799	12.0989
JP3_T3	15	subtropical	JP3	0	25	24.4352	123.799	0
JP3_T3	15	tropical	JP3	53.6192	25	24.4352	123.799	2.14477
JP3_T3	16	subtropical	JP3	0	25	24.4352	123.799	0
JP3_T3	16	tropical	JP3	265.508	25	24.4352	123.799	10.6203
JP3_T4	1	subtropical	JP3	0	25	24.4352	123.799	0
JP3_T4	1	tropical	JP3	1399.02	25	24.4352	123.799	55.9606
JP3_T4	2	subtropical	JP3	589.868	25	24.4352	123.799	23.5947
JP3_T4	2	tropical	JP3	279.341	25	24.4352	123.799	11.1736
JP3_T4	4	subtropical	JP3	0	25	24.4352	123.799	0
JP3_T4	4	tropical	JP3	1602.1	25	24.4352	123.799	64.084
JP3_T4	6	subtropical	JP3	0	25	24.4352	123.799	0
JP3_T4	6	tropical	JP3	5949.78	25	24.4352	123.799	237.991
JP3_T4	8	subtropical	JP3	0	25	24.4352	123.799	0
JP3_T4	8	tropical	JP3	266.389	25	24.4352	123.799	10.6556
JP3_T4	10	subtropical	JP3	0	25	24.4352	123.799	0
JP3_T4	10	tropical	JP3	510.09	25	24.4352	123.799	20.4036
JP3_T4	12	subtropical	JP3	0	25	24.4352	123.799	0
JP3_T4	12	tropical	JP3	492.922	25	24.4352	123.799	19.7169
JP3_T4	15	subtropical	JP3	0	25	24.4352	123.799	0
JP3_T4	15	tropical	JP3	244.305	25	24.4352	123.799	9.77219
JP3_T4	16	subtropical	JP3	0	25	24.4352	123.799	0
JP3_T4	16	tropical	JP3	123.077	25	24.4352	123.799	4.92309
JP3_T5	1	subtropical	JP3	0	25	24.4352	123.799	0
JP3_T5	1	tropical	JP3	244.937	25	24.4352	123.799	9.79749
JP3_T5	2	subtropical	JP3	296.93	25	24.4352	123.799	11.8772
JP3_T5	2	tropical	JP3	60.8424	25	24.4352	123.799	2.4337
JP3_T5	4	subtropical	JP3	0	25	24.4352	123.799	0
JP3_T5	4	tropical	JP3	1202.5	25	24.4352	123.799	48.1
JP3_T5	6	subtropical	JP3	0	25	24.4352	123.799	0
JP3_T5	6	tropical	JP3	3060.5	25	24.4352	123.799	122.42
JP3_T5	8	subtropical	JP3	0	25	24.4352	123.799	0
JP3_T5	8	tropical	JP3	142.187	25	24.4352	123.799	5.68749
JP3_T5	10	subtropical	JP3	0	25	24.4352	123.799	0
JP3_T5	10	tropical	JP3	1456.05	25	24.4352	123.799	58.2421
JP3_T5	12	subtropical	JP3	0	25	24.4352	123.799	0
JP3_T5	12	tropical	JP3	474.92	25	24.4352	123.799	18.9968
JP3_T5	15	subtropical	JP3	0	25	24.4352	123.799	0
JP3_T5	15	tropical	JP3	180.504	25	24.4352	123.799	7.22015
JP3_T5	16	subtropical	JP3	0	25	24.4352	123.799	0
JP3_T5	16	tropical	JP3	320.412	25	24.4352	123.799	12.8165
JP30_T1	1	subtropical	JP30	335.8	25	32.7531	132.549	13.432
JP30_T1	1	tropical	JP30	299.818	25	32.7531	132.549	11.9927
JP30_T1	2	subtropical	JP30	0	25	32.7531	132.549	0
JP30_T1	2	tropical	JP30	486.24	25	32.7531	132.549	19.4496
JP30_T1	4	subtropical	JP30	0	25	32.7531	132.549	0
JP30_T1	4	tropical	JP30	0	25	32.7531	132.549	0
JP30_T1	6	subtropical	JP30	0	25	32.7531	132.549	0
JP30_T1	6	tropical	JP30	1936.16	25	32.7531	132.549	77.4463
JP30_T1	8	tropical	JP30	167.418	25	32.7531	132.549	6.69673
JP30_T1	10	subtropical	JP30	184.147	25	32.7531	132.549	7.36588
JP30_T1	10	tropical	JP30	540.621	25	32.7531	132.549	21.6249
JP30_T1	12	subtropical	JP30	0	25	32.7531	132.549	0
JP30_T1	12	tropical	JP30	16.9595	25	32.7531	132.549	0.67838
JP30_T1	15	subtropical	JP30	724.945	25	32.7531	132.549	28.9978
JP30_T1	15	tropical	JP30	84.5468	25	32.7531	132.549	3.38187
JP30_T1	16	subtropical	JP30	0	25	32.7531	132.549	0
JP30_T1	16	tropical	JP30	80.9091	25	32.7531	132.549	3.23637
JP30_T2	1	subtropical	JP30	0	25	32.7531	132.549	0
JP30_T2	1	tropical	JP30	741.071	25	32.7531	132.549	29.6428
JP30_T2	2	subtropical	JP30	533.043	25	32.7531	132.549	21.3217
JP30_T2	2	tropical	JP30	697.538	25	32.7531	132.549	27.9015
JP30_T2	4	subtropical	JP30	33.0265	25	32.7531	132.549	1.32106
JP30_T2	4	tropical	JP30	0	25	32.7531	132.549	0
JP30_T2	6	subtropical	JP30	1939.81	25	32.7531	132.549	77.5922
JP30_T2	6	tropical	JP30	0	25	32.7531	132.549	0
JP30_T2	8	tropical	JP30	67.6039	25	32.7531	132.549	2.70416
JP30_T2	10	subtropical	JP30	164.132	25	32.7531	132.549	6.56526
JP30_T2	10	tropical	JP30	551.206	25	32.7531	132.549	22.0482
JP30_T2	12	subtropical	JP30	0	25	32.7531	132.549	0
JP30_T2	12	tropical	JP30	83.822	25	32.7531	132.549	3.35288
JP30_T2	15	subtropical	JP30	4253.66	25	32.7531	132.549	170.146
JP30_T2	16	subtropical	JP30	0	25	32.7531	132.549	0
JP30_T2	16	tropical	JP30	34.2722	25	32.7531	132.549	1.37089
JP30_T3	1	subtropical	JP30	3307.45	25	32.7531	132.549	132.298
JP30_T3	1	tropical	JP30	164.181	25	32.7531	132.549	6.56724
JP30_T3	2	subtropical	JP30	0	25	32.7531	132.549	0
JP30_T3	2	tropical	JP30	304.448	25	32.7531	132.549	12.1779
JP30_T3	4	subtropical	JP30	0	25	32.7531	132.549	0
JP30_T3	4	tropical	JP30	30.9303	25	32.7531	132.549	1.23721
JP30_T3	6	subtropical	JP30	5584.57	25	32.7531	132.549	223.383
JP30_T3	6	tropical	JP30	78.2005	25	32.7531	132.549	3.12802
JP30_T3	8	tropical	JP30	763.607	25	32.7531	132.549	30.5443
JP30_T3	10	subtropical	JP30	343.836	25	32.7531	132.549	13.7534
JP30_T3	10	tropical	JP30	3835.07	25	32.7531	132.549	153.403
JP30_T3	12	subtropical	JP30	0	25	32.7531	132.549	0
JP30_T3	12	tropical	JP30	4031.23	25	32.7531	132.549	161.249
JP30_T3	15	subtropical	JP30	1549.84	25	32.7531	132.549	61.9935
JP30_T3	16	subtropical	JP30	0	25	32.7531	132.549	0
JP30_T3	16	tropical	JP30	29.9083	25	32.7531	132.549	1.19633
JP30_T4	1	subtropical	JP30	0	25	32.7531	132.549	0
JP30_T4	1	tropical	JP30	819.744	25	32.7531	132.549	32.7898
JP30_T4	2	subtropical	JP30	0	25	32.7531	132.549	0
JP30_T4	2	tropical	JP30	353.097	25	32.7531	132.549	14.1239
JP30_T4	4	subtropical	JP30	0	25	32.7531	132.549	0
JP30_T4	4	tropical	JP30	0	25	32.7531	132.549	0
JP30_T4	6	subtropical	JP30	1232.32	25	32.7531	132.549	49.2927
JP30_T4	6	tropical	JP30	6.1937	25	32.7531	132.549	0.247748
JP30_T4	8	tropical	JP30	441.815	25	32.7531	132.549	17.6726
JP30_T4	10	subtropical	JP30	190.699	25	32.7531	132.549	7.62795
JP30_T4	10	tropical	JP30	2328.66	25	32.7531	132.549	93.1465
JP30_T4	12	subtropical	JP30	0	25	32.7531	132.549	0
JP30_T4	12	tropical	JP30	0.45202	25	32.7531	132.549	0.0180808
JP30_T4	15	subtropical	JP30	3988.65	25	32.7531	132.549	159.546
JP30_T4	15	tropical	JP30	1294.21	25	32.7531	132.549	51.7685
JP30_T4	16	subtropical	JP30	0	25	32.7531	132.549	0
JP30_T4	16	tropical	JP30	48.8557	25	32.7531	132.549	1.95423
JP30_T5	1	subtropical	JP30	0	25	32.7531	132.549	0
JP30_T5	1	tropical	JP30	138.456	25	32.7531	132.549	5.53822
JP30_T5	2	subtropical	JP30	0	25	32.7531	132.549	0
JP30_T5	2	tropical	JP30	654.344	25	32.7531	132.549	26.1738
JP30_T5	4	subtropical	JP30	30.7423	25	32.7531	132.549	1.22969
JP30_T5	4	tropical	JP30	3.59368	25	32.7531	132.549	0.143747
JP30_T5	6	subtropical	JP30	671.742	25	32.7531	132.549	26.8697
JP30_T5	8	subtropical	JP30	5610.53	25	32.7531	132.549	224.421
JP30_T5	8	tropical	JP30	579.046	25	32.7531	132.549	23.1619
JP30_T5	10	subtropical	JP30	127.647	25	32.7531	132.549	5.10588
JP30_T5	10	tropical	JP30	1714.35	25	32.7531	132.549	68.5741
JP30_T5	12	subtropical	JP30	0	25	32.7531	132.549	0
JP30_T5	12	tropical	JP30	3.61616	25	32.7531	132.549	0.144646
JP30_T5	15	subtropical	JP30	1310.07	25	32.7531	132.549	52.4028
JP30_T5	15	tropical	JP30	1209.09	25	32.7531	132.549	48.3637
JP30_T5	16	subtropical	JP30	0	25	32.7531	132.549	0
JP30_T5	16	tropical	JP30	21.0306	25	32.7531	132.549	0.841223
JP31_T1	1	subtropical	JP31	0	25	32.7429	132.492	0
JP31_T1	1	tropical	JP31	0	25	32.7429	132.492	0
JP31_T1	2	subtropical	JP31	0	25	32.7429	132.492	0
JP31_T1	2	tropical	JP31	1031.79	25	32.7429	132.492	41.2718
JP31_T1	4	subtropical	JP31	0	25	32.7429	132.492	0
JP31_T1	4	tropical	JP31	14.8993	25	32.7429	132.492	0.595972
JP31_T1	6	subtropical	JP31	0	25	32.7429	132.492	0
JP31_T1	6	tropical	JP31	0	25	32.7429	132.492	0
JP31_T1	8	subtropical	JP31	50.4897	25	32.7429	132.492	2.01959
JP31_T1	8	tropical	JP31	34.0245	25	32.7429	132.492	1.36098
JP31_T1	10	subtropical	JP31	20.2441	25	32.7429	132.492	0.809766
JP31_T1	10	tropical	JP31	579.005	25	32.7429	132.492	23.1602
JP31_T1	12	subtropical	JP31	0	25	32.7429	132.492	0
JP31_T1	12	tropical	JP31	0	25	32.7429	132.492	0
JP31_T1	15	subtropical	JP31	1037.56	25	32.7429	132.492	41.5024
JP31_T1	15	tropical	JP31	1101.85	25	32.7429	132.492	44.074
JP31_T1	16	subtropical	JP31	0	25	32.7429	132.492	0
JP31_T1	16	tropical	JP31	0	25	32.7429	132.492	0
JP31_T2	1	subtropical	JP31	0	25	32.7429	132.492	0
JP31_T2	1	tropical	JP31	0	25	32.7429	132.492	0
JP31_T2	2	subtropical	JP31	0	25	32.7429	132.492	0
JP31_T2	2	tropical	JP31	297.358	25	32.7429	132.492	11.8943
JP31_T2	4	subtropical	JP31	0	25	32.7429	132.492	0
JP31_T2	4	tropical	JP31	21.8184	25	32.7429	132.492	0.872738
JP31_T2	6	subtropical	JP31	0	25	32.7429	132.492	0
JP31_T2	6	tropical	JP31	0	25	32.7429	132.492	0
JP31_T2	8	tropical	JP31	102.113	25	32.7429	132.492	4.0845
JP31_T2	10	subtropical	JP31	25.0569	25	32.7429	132.492	1.00228
JP31_T2	10	tropical	JP31	3526.24	25	32.7429	132.492	141.05
JP31_T2	12	subtropical	JP31	0	25	32.7429	132.492	0
JP31_T2	12	tropical	JP31	0	25	32.7429	132.492	0
JP31_T2	15	subtropical	JP31	2319.12	25	32.7429	132.492	92.7649
JP31_T2	16	subtropical	JP31	0	25	32.7429	132.492	0
JP31_T2	16	tropical	JP31	0	25	32.7429	132.492	0
JP31_T3	1	tropical	JP31	0	25	32.7429	132.492	0
JP31_T3	2	subtropical	JP31	802.169	25	32.7429	132.492	32.0867
JP31_T3	2	tropical	JP31	156.224	25	32.7429	132.492	6.24896
JP31_T3	4	subtropical	JP31	19.2883	25	32.7429	132.492	0.771531
JP31_T3	4	tropical	JP31	38.8441	25	32.7429	132.492	1.55376
JP31_T3	6	subtropical	JP31	0	25	32.7429	132.492	0
JP31_T3	6	tropical	JP31	2556.7	25	32.7429	132.492	102.268
JP31_T3	8	subtropical	JP31	4886.1	25	32.7429	132.492	195.444
JP31_T3	8	tropical	JP31	418.893	25	32.7429	132.492	16.7557
JP31_T3	10	subtropical	JP31	648.767	25	32.7429	132.492	25.9507
JP31_T3	12	subtropical	JP31	0	25	32.7429	132.492	0
JP31_T3	12	tropical	JP31	0	25	32.7429	132.492	0
JP31_T3	15	subtropical	JP31	4974.2	25	32.7429	132.492	198.968
JP31_T3	16	subtropical	JP31	0	25	32.7429	132.492	0
JP31_T3	16	tropical	JP31	0	25	32.7429	132.492	0
JP31_T4	1	subtropical	JP31	0	25	32.7429	132.492	0
JP31_T4	1	tropical	JP31	0	25	32.7429	132.492	0
JP31_T4	2	subtropical	JP31	0	25	32.7429	132.492	0
JP31_T4	2	tropical	JP31	422.441	25	32.7429	132.492	16.8976
JP31_T4	4	subtropical	JP31	0	25	32.7429	132.492	0
JP31_T4	4	tropical	JP31	113.588	25	32.7429	132.492	4.54353
JP31_T4	6	subtropical	JP31	0	25	32.7429	132.492	0
JP31_T4	6	tropical	JP31	1311.85	25	32.7429	132.492	52.4739
JP31_T4	8	subtropical	JP31	0.7782	25	32.7429	132.492	0.031128
JP31_T4	8	tropical	JP31	187.902	25	32.7429	132.492	7.51606
JP31_T4	10	subtropical	JP31	385.108	25	32.7429	132.492	15.4043
JP31_T4	12	subtropical	JP31	0	25	32.7429	132.492	0
JP31_T4	12	tropical	JP31	0	25	32.7429	132.492	0
JP31_T4	15	subtropical	JP31	2922.95	25	32.7429	132.492	116.918
JP31_T4	15	tropical	JP31	723.551	25	32.7429	132.492	28.942
JP31_T4	16	subtropical	JP31	0	25	32.7429	132.492	0
JP31_T4	16	tropical	JP31	0	25	32.7429	132.492	0
JP31_T5	1	subtropical	JP31	0	25	32.7429	132.492	0
JP31_T5	1	tropical	JP31	458.446	25	32.7429	132.492	18.3378
JP31_T5	2	subtropical	JP31	0	25	32.7429	132.492	0
JP31_T5	2	tropical	JP31	150.624	25	32.7429	132.492	6.02495
JP31_T5	4	subtropical	JP31	0	25	32.7429	132.492	0
JP31_T5	4	tropical	JP31	11.1116	25	32.7429	132.492	0.444465
JP31_T5	6	subtropical	JP31	0	25	32.7429	132.492	0
JP31_T5	6	tropical	JP31	0	25	32.7429	132.492	0
JP31_T5	8	subtropical	JP31	2.20621	25	32.7429	132.492	0.0882484
JP31_T5	8	tropical	JP31	398.403	25	32.7429	132.492	15.9361
JP31_T5	10	subtropical	JP31	12.0226	25	32.7429	132.492	0.480906
JP31_T5	12	subtropical	JP31	0	25	32.7429	132.492	0
JP31_T5	12	tropical	JP31	0	25	32.7429	132.492	0
JP31_T5	15	subtropical	JP31	536.793	25	32.7429	132.492	21.4717
JP31_T5	15	tropical	JP31	5506.45	25	32.7429	132.492	220.258
JP31_T5	16	subtropical	JP31	0	25	32.7429	132.492	0
JP31_T5	16	tropical	JP31	0	25	32.7429	132.492	0
JP4_T1	1	subtropical	JP4	0	25	24.4315	123.792	0
JP4_T1	1	tropical	JP4	89.4315	25	24.4315	123.792	3.57726
JP4_T1	2	subtropical	JP4	0	25	24.4315	123.792	0
JP4_T1	2	tropical	JP4	540.032	25	24.4315	123.792	21.6013
JP4_T1	4	subtropical	JP4	0	25	24.4315	123.792	0
JP4_T1	4	tropical	JP4	5.67137	25	24.4315	123.792	0.226855
JP4_T1	6	subtropical	JP4	0	25	24.4315	123.792	0
JP4_T1	6	tropical	JP4	2435.47	25	24.4315	123.792	97.4187
JP4_T1	8	subtropical	JP4	0	25	24.4315	123.792	0
JP4_T1	8	tropical	JP4	416.092	25	24.4315	123.792	16.6437
JP4_T1	10	subtropical	JP4	0	25	24.4315	123.792	0
JP4_T1	10	tropical	JP4	3323.19	25	24.4315	123.792	132.928
JP4_T1	12	subtropical	JP4	0	25	24.4315	123.792	0
JP4_T1	12	tropical	JP4	206.964	25	24.4315	123.792	8.27855
JP4_T1	15	subtropical	JP4	501.2	25	24.4315	123.792	20.048
JP4_T1	15	tropical	JP4	21.4548	25	24.4315	123.792	0.858194
JP4_T1	16	subtropical	JP4	0	25	24.4315	123.792	0
JP4_T1	16	tropical	JP4	233.909	25	24.4315	123.792	9.35635
JP4_T2	1	subtropical	JP4	0	25	24.4315	123.792	0
JP4_T2	1	tropical	JP4	101.592	25	24.4315	123.792	4.06367
[truncated: 547 more rows]

## Sheet: Fig. 3a
FG datapoints										community datapoints
Site.trans.ID	FG	ThermalAffinity2	Site	Lat	cor_biom	mean_biom	FG_name			Lat	Site	Site.trans.ID	cor_biom	mean_biom	FG
4 Mile Reef_T1	1	tropical	4 Mile Reef	-24.9915	35.6123	5.50856	Upper-benthic Omnivores			-30.9484	Black Rock	Black Rock_T1	53.7774	990.67	comm
4 Mile Reef_T1	2	tropical	4 Mile Reef	-24.9915	6.55937	37.4748	Upper-benthic Planktivores			-30.9484	Black Rock	Black Rock_T2	691.444	990.67	comm
4 Mile Reef_T1	4	tropical	4 Mile Reef	-24.9915	1.33435	1.58512	Benthic Planktivores			-30.9484	Black Rock	Black Rock_T3	104.436	990.67	comm
4 Mile Reef_T1	6	tropical	4 Mile Reef	-24.9915	0	236.763	Upper-benthic Herbivores			-30.9484	Black Rock	Black Rock_T4	44.2373	990.67	comm
4 Mile Reef_T1	8	tropical	4 Mile Reef	-24.9915	12.2145	22.523	Benthic Herbivore/Omnivores			-30.9484	Black Rock	Black Rock_T5	157.701	990.67	comm
4 Mile Reef_T1	10	tropical	4 Mile Reef	-24.9915	150.647	165.417	Upper-benthic Predators			-30.9484	Black Rock	Black Rock_T6	10.2831	990.67	comm
4 Mile Reef_T1	12	tropical	4 Mile Reef	-24.9915	0	0.301093	Demersal Predators			-30.3033	Muttonbird Island	Muttonbird Island_T1	67.5351	990.67	comm
4 Mile Reef_T1	15	tropical	4 Mile Reef	-24.9915	23.5036	42.6223	Benthic Predators			-30.3033	Muttonbird Island	Muttonbird Island_T2	153.699	990.67	comm
4 Mile Reef_T1	16	tropical	4 Mile Reef	-24.9915	11.4413	8.79598	Corallibovores			-30.3033	Muttonbird Island	Muttonbird Island_T3	61.888	990.67	comm
4 Mile Reef_T2	1	tropical	4 Mile Reef	-24.9915	61.1849	5.50856	Upper-benthic Omnivores			-30.3033	Muttonbird Island	Muttonbird Island_T4	11.7577	990.67	comm
4 Mile Reef_T2	2	tropical	4 Mile Reef	-24.9915	19.0171	37.4748	Upper-benthic Planktivores			-30.3033	Muttonbird Island	Muttonbird Island_T5	0	990.67	comm
4 Mile Reef_T2	4	tropical	4 Mile Reef	-24.9915	1.80145	1.58512	Benthic Planktivores			-30.2048	South Solitary Island	South Solitary Island_T1	356.963	990.67	comm
4 Mile Reef_T2	6	tropical	4 Mile Reef	-24.9915	0.790271	236.763	Upper-benthic Herbivores			-30.2048	South Solitary Island	South Solitary Island_T2	79.0053	990.67	comm
4 Mile Reef_T2	8	tropical	4 Mile Reef	-24.9915	19.4224	22.523	Benthic Herbivore/Omnivores			-30.2048	South Solitary Island	South Solitary Island_T3	135.686	990.67	comm
4 Mile Reef_T2	10	tropical	4 Mile Reef	-24.9915	52.5593	165.417	Upper-benthic Predators			-30.2048	South Solitary Island	South Solitary Island_T4	55.8185	990.67	comm
4 Mile Reef_T2	12	tropical	4 Mile Reef	-24.9915	43.9798	0.301093	Demersal Predators			-30.2048	South Solitary Island	South Solitary Island_T5	120.86	990.67	comm
4 Mile Reef_T2	15	tropical	4 Mile Reef	-24.9915	12.8927	42.6223	Benthic Predators			-30.1592	Southwest Solitary Island	Southwest Solitary Island_T1	227.948	990.67	comm
4 Mile Reef_T2	16	tropical	4 Mile Reef	-24.9915	3.17586	8.79598	Corallibovores			-30.1592	Southwest Solitary Island	Southwest Solitary Island_T2	84.5125	990.67	comm
4 Mile Reef_T3	1	tropical	4 Mile Reef	-24.9915	571.633	5.50856	Upper-benthic Omnivores			-30.1592	Southwest Solitary Island	Southwest Solitary Island_T3	167.465	990.67	comm
4 Mile Reef_T3	2	tropical	4 Mile Reef	-24.9915	14.39	37.4748	Upper-benthic Planktivores			-30.1592	Southwest Solitary Island	Southwest Solitary Island_T4	56.8752	990.67	comm
4 Mile Reef_T3	4	tropical	4 Mile Reef	-24.9915	0.0879557	1.58512	Benthic Planktivores			-30.1592	Southwest Solitary Island	Southwest Solitary Island_T5	26.5829	990.67	comm
4 Mile Reef_T3	6	tropical	4 Mile Reef	-24.9915	0	236.763	Upper-benthic Herbivores			-30.1082	Woolgoolga Headland	Woolgoolga Headland_T1	28.2543	990.67	comm
4 Mile Reef_T3	8	tropical	4 Mile Reef	-24.9915	13.7196	22.523	Benthic Herbivore/Omnivores			-30.1082	Woolgoolga Headland	Woolgoolga Headland_T2	92.8751	990.67	comm
4 Mile Reef_T3	10	tropical	4 Mile Reef	-24.9915	529.876	165.417	Upper-benthic Predators			-30.1082	Woolgoolga Headland	Woolgoolga Headland_T3	103.813	990.67	comm
4 Mile Reef_T3	12	tropical	4 Mile Reef	-24.9915	0	0.301093	Demersal Predators			-30.1082	Woolgoolga Headland	Woolgoolga Headland_T4	497.815	990.67	comm
4 Mile Reef_T3	15	tropical	4 Mile Reef	-24.9915	155.571	42.6223	Benthic Predators			-30.1082	Woolgoolga Headland	Woolgoolga Headland_T5	44.6473	990.67	comm
4 Mile Reef_T3	16	tropical	4 Mile Reef	-24.9915	72.8694	8.79598	Corallibovores			-30.0937	Woolgoolga Reef	Woolgoolga Reef_T1	0.872884	990.67	comm
4 Mile Reef_T4	1	tropical	4 Mile Reef	-24.9915	33.8272	5.50856	Upper-benthic Omnivores			-30.0937	Woolgoolga Reef	Woolgoolga Reef_T2	90.6001	990.67	comm
4 Mile Reef_T4	2	tropical	4 Mile Reef	-24.9915	7.86867	37.4748	Upper-benthic Planktivores			-30.0937	Woolgoolga Reef	Woolgoolga Reef_T3	0	990.67	comm
4 Mile Reef_T4	4	tropical	4 Mile Reef	-24.9915	4.83896	1.58512	Benthic Planktivores			-30.0937	Woolgoolga Reef	Woolgoolga Reef_T4	2.73236	990.67	comm
4 Mile Reef_T4	6	tropical	4 Mile Reef	-24.9915	0	236.763	Upper-benthic Herbivores			-30.0937	Woolgoolga Reef	Woolgoolga Reef_T5	1.33668	990.67	comm
4 Mile Reef_T4	8	tropical	4 Mile Reef	-24.9915	0.710921	22.523	Benthic Herbivore/Omnivores			-30.0937	Woolgoolga Reef	Woolgoolga Reef_T6	4.67765	990.67	comm
4 Mile Reef_T4	10	tropical	4 Mile Reef	-24.9915	51.707	165.417	Upper-benthic Predators			-30.019	Northwest Solitary Island	Northwest Solitary Island_T1	246.196	990.67	comm
4 Mile Reef_T4	12	tropical	4 Mile Reef	-24.9915	0	0.301093	Demersal Predators			-30.019	Northwest Solitary Island	Northwest Solitary Island_T2	242.879	990.67	comm
4 Mile Reef_T4	15	tropical	4 Mile Reef	-24.9915	0.13506	42.6223	Benthic Predators			-30.019	Northwest Solitary Island	Northwest Solitary Island_T3	67.5415	990.67	comm
4 Mile Reef_T4	16	tropical	4 Mile Reef	-24.9915	8.17919	8.79598	Corallibovores			-30.019	Northwest Solitary Island	Northwest Solitary Island_T4	63.7496	990.67	comm
4 Mile Reef_T5	1	tropical	4 Mile Reef	-24.9915	39.1899	5.50856	Upper-benthic Omnivores			-30.019	Northwest Solitary Island	Northwest Solitary Island_T5	143.583	990.67	comm
4 Mile Reef_T5	2	tropical	4 Mile Reef	-24.9915	12.5795	37.4748	Upper-benthic Planktivores			-30.019	Northwest Solitary Island	Northwest Solitary Island_T6	26.1288	990.67	comm
4 Mile Reef_T5	4	tropical	4 Mile Reef	-24.9915	2.49649	1.58512	Benthic Planktivores			-29.9734	North Rock	North Rock_T1	29.0003	990.67	comm
4 Mile Reef_T5	6	tropical	4 Mile Reef	-24.9915	0	236.763	Upper-benthic Herbivores			-29.9734	North Rock	North Rock_T2	0.440653	990.67	comm
4 Mile Reef_T5	8	tropical	4 Mile Reef	-24.9915	4.01385	22.523	Benthic Herbivore/Omnivores			-29.9734	North Rock	North Rock_T3	3.8553	990.67	comm
4 Mile Reef_T5	10	tropical	4 Mile Reef	-24.9915	109.199	165.417	Upper-benthic Predators			-29.9734	North Rock	North Rock_T4	2.44586	990.67	comm
4 Mile Reef_T5	12	tropical	4 Mile Reef	-24.9915	0	0.301093	Demersal Predators			-29.9734	North Rock	North Rock_T5	1.19148	990.67	comm
4 Mile Reef_T5	15	tropical	4 Mile Reef	-24.9915	34.6177	42.6223	Benthic Predators			-29.9277	North Solitary Island	North Solitary Island_T1	156.137	990.67	comm
4 Mile Reef_T5	16	tropical	4 Mile Reef	-24.9915	35.9945	8.79598	Corallibovores			-29.9277	North Solitary Island	North Solitary Island_T2	241.173	990.67	comm
Bargara Reef North_T1	1	tropical	Bargara Reef North	-24.8095	0.845594	5.50856	Upper-benthic Omnivores			-29.9277	North Solitary Island	North Solitary Island_T3	319.801	990.67	comm
Bargara Reef North_T1	2	tropical	Bargara Reef North	-24.8095	0.493426	37.4748	Upper-benthic Planktivores			-29.9277	North Solitary Island	North Solitary Island_T4	173.224	990.67	comm
Bargara Reef North_T1	4	tropical	Bargara Reef North	-24.8095	2.15926	1.58512	Benthic Planktivores			-29.9277	North Solitary Island	North Solitary Island_T5	194.778	990.67	comm
Bargara Reef North_T1	6	tropical	Bargara Reef North	-24.8095	0	236.763	Upper-benthic Herbivores			-28.6126	Julian Rock False Trench	Julian Rock False Trench_T1	41.5509	990.67	comm
Bargara Reef North_T1	8	tropical	Bargara Reef North	-24.8095	2.63921	22.523	Benthic Herbivore/Omnivores			-28.6126	Julian Rock False Trench	Julian Rock False Trench_T2	53.966	990.67	comm
Bargara Reef North_T1	10	tropical	Bargara Reef North	-24.8095	13.8876	165.417	Upper-benthic Predators			-28.6126	Julian Rock False Trench	Julian Rock False Trench_T3	127.238	990.67	comm
Bargara Reef North_T1	12	tropical	Bargara Reef North	-24.8095	0	0.301093	Demersal Predators			-28.6126	Julian Rock False Trench	Julian Rock False Trench_T4	9024.78	990.67	comm
Bargara Reef North_T1	15	tropical	Bargara Reef North	-24.8095	128.363	42.6223	Benthic Predators			-28.6126	Julian Rock False Trench	Julian Rock False Trench_T5	90.4028	990.67	comm
Bargara Reef North_T1	16	tropical	Bargara Reef North	-24.8095	5.687	8.79598	Corallibovores			-28.6109	Julian Rock Nursery	Julian Rock Nursery_T1	159.376	990.67	comm
Bargara Reef North_T2	1	tropical	Bargara Reef North	-24.8095	0	5.50856	Upper-benthic Omnivores			-28.6109	Julian Rock Nursery	Julian Rock Nursery_T2	177.513	990.67	comm
Bargara Reef North_T2	2	tropical	Bargara Reef North	-24.8095	0.618093	37.4748	Upper-benthic Planktivores			-28.6109	Julian Rock Nursery	Julian Rock Nursery_T3	189.279	990.67	comm
Bargara Reef North_T2	4	tropical	Bargara Reef North	-24.8095	3.09874	1.58512	Benthic Planktivores			-28.6109	Julian Rock Nursery	Julian Rock Nursery_T4	96.8108	990.67	comm
Bargara Reef North_T2	6	tropical	Bargara Reef North	-24.8095	0	236.763	Upper-benthic Herbivores			-28.6109	Julian Rock Nursery	Julian Rock Nursery_T5	2354.55	990.67	comm
Bargara Reef North_T2	8	tropical	Bargara Reef North	-24.8095	4.2509	22.523	Benthic Herbivore/Omnivores			-28.1963	Cook Island	Cook Island_T1	274.245	990.67	comm
Bargara Reef North_T2	10	tropical	Bargara Reef North	-24.8095	81.3899	165.417	Upper-benthic Predators			-28.1963	Cook Island	Cook Island_T2	230.223	990.67	comm
Bargara Reef North_T2	12	tropical	Bargara Reef North	-24.8095	0	0.301093	Demersal Predators			-28.1963	Cook Island	Cook Island_T3	226.983	990.67	comm
Bargara Reef North_T2	15	tropical	Bargara Reef North	-24.8095	96.4859	42.6223	Benthic Predators			-28.1963	Cook Island	Cook Island_T4	234.403	990.67	comm
Bargara Reef North_T2	16	tropical	Bargara Reef North	-24.8095	0	8.79598	Corallibovores			-28.1963	Cook Island	Cook Island_T5	201.037	990.67	comm
Bargara Reef North_T3	1	tropical	Bargara Reef North	-24.8095	0	5.50856	Upper-benthic Omnivores			-26.9777	Flinders Reef	Flinders Reef_T1	665.514	990.67	comm
Bargara Reef North_T3	2	tropical	Bargara Reef North	-24.8095	1.76898	37.4748	Upper-benthic Planktivores			-26.9777	Flinders Reef	Flinders Reef_T2	1200.89	990.67	comm
Bargara Reef North_T3	4	tropical	Bargara Reef North	-24.8095	1.34157	1.58512	Benthic Planktivores			-26.9777	Flinders Reef	Flinders Reef_T3	762.893	990.67	comm
Bargara Reef North_T3	6	tropical	Bargara Reef North	-24.8095	0	236.763	Upper-benthic Herbivores			-26.9777	Flinders Reef	Flinders Reef_T4	1048.02	990.67	comm
Bargara Reef North_T3	8	tropical	Bargara Reef North	-24.8095	13.3647	22.523	Benthic Herbivore/Omnivores			-26.9777	Flinders Reef	Flinders Reef_T5	859.913	990.67	comm
Bargara Reef North_T3	10	tropical	Bargara Reef North	-24.8095	134.368	165.417	Upper-benthic Predators			-26.6483	Inner Gneerings	Inner Gneerings_T1	997.602	990.67	comm
Bargara Reef North_T3	12	tropical	Bargara Reef North	-24.8095	0	0.301093	Demersal Predators			-26.6483	Inner Gneerings	Inner Gneerings_T2	1714.32	990.67	comm
Bargara Reef North_T3	15	tropical	Bargara Reef North	-24.8095	106.092	42.6223	Benthic Predators			-26.6483	Inner Gneerings	Inner Gneerings_T3	1989.87	990.67	comm
Bargara Reef North_T3	16	tropical	Bargara Reef North	-24.8095	6.15598	8.79598	Corallibovores			-26.6483	Inner Gneerings	Inner Gneerings_T4	1790.03	990.67	comm
Bargara Reef North_T4	1	tropical	Bargara Reef North	-24.8095	0	5.50856	Upper-benthic Omnivores			-26.6483	Inner Gneerings	Inner Gneerings_T5	457.373	990.67	comm
Bargara Reef North_T4	2	tropical	Bargara Reef North	-24.8095	2.16293	37.4748	Upper-benthic Planktivores			-26.6161	Mudjimba Island	Mudjimba Island_T1	555.345	990.67	comm
Bargara Reef North_T4	4	tropical	Bargara Reef North	-24.8095	5.13525	1.58512	Benthic Planktivores			-26.6161	Mudjimba Island	Mudjimba Island_T2	287.187	990.67	comm
Bargara Reef North_T4	6	tropical	Bargara Reef North	-24.8095	0	236.763	Upper-benthic Herbivores			-26.6161	Mudjimba Island	Mudjimba Island_T3	481.69	990.67	comm
Bargara Reef North_T4	8	tropical	Bargara Reef North	-24.8095	1.05602	22.523	Benthic Herbivore/Omnivores			-26.6161	Mudjimba Island	Mudjimba Island_T4	189.986	990.67	comm
Bargara Reef North_T4	10	tropical	Bargara Reef North	-24.8095	153.642	165.417	Upper-benthic Predators			-26.6161	Mudjimba Island	Mudjimba Island_T5	113.293	990.67	comm
Bargara Reef North_T4	12	tropical	Bargara Reef North	-24.8095	0	0.301093	Demersal Predators			-25.2729	Pialba Shallow	Pialba Shallow_T1	4.25318	990.67	comm
Bargara Reef North_T4	15	tropical	Bargara Reef North	-24.8095	21.8665	42.6223	Benthic Predators			-25.2729	Pialba Shallow	Pialba Shallow_T2	2.97271	990.67	comm
Bargara Reef North_T4	16	tropical	Bargara Reef North	-24.8095	0	8.79598	Corallibovores			-25.2729	Pialba Shallow	Pialba Shallow_T3	3.79877	990.67	comm
Bargara Reef North_T5	1	tropical	Bargara Reef North	-24.8095	0	5.50856	Upper-benthic Omnivores			-25.2729	Pialba Shallow	Pialba Shallow_T4	5.61086	990.67	comm
Bargara Reef North_T5	2	tropical	Bargara Reef North	-24.8095	0.415601	37.4748	Upper-benthic Planktivores			-25.2729	Pialba Shallow	Pialba Shallow_T5	2.93023	990.67	comm
Bargara Reef North_T5	4	tropical	Bargara Reef North	-24.8095	7.76836	1.58512	Benthic Planktivores			-25.2635	Big Woody Shallow	Big Woody Shallow_T1	50.4871	990.67	comm
Bargara Reef North_T5	6	tropical	Bargara Reef North	-24.8095	0	236.763	Upper-benthic Herbivores			-25.2635	Big Woody Shallow	Big Woody Shallow_T2	4.94814	990.67	comm
Bargara Reef North_T5	8	tropical	Bargara Reef North	-24.8095	1.31059	22.523	Benthic Herbivore/Omnivores			-25.2635	Big Woody Shallow	Big Woody Shallow_T3	18.4509	990.67	comm
Bargara Reef North_T5	10	tropical	Bargara Reef North	-24.8095	50.7557	165.417	Upper-benthic Predators			-25.2635	Big Woody Shallow	Big Woody Shallow_T4	39.7847	990.67	comm
Bargara Reef North_T5	12	tropical	Bargara Reef North	-24.8095	0	0.301093	Demersal Predators			-25.2635	Big Woody Shallow	Big Woody Shallow_T5	61.8818	990.67	comm
Bargara Reef North_T5	15	tropical	Bargara Reef North	-24.8095	21.0307	42.6223	Benthic Predators			-25.2476	Gataker High Diversity Site	Gataker High Diversity Site_T1	4.40326	990.67	comm
Bargara Reef North_T5	16	tropical	Bargara Reef North	-24.8095	0	8.79598	Corallibovores			-25.2476	Gataker High Diversity Site	Gataker High Diversity Site_T2	10.947	990.67	comm
Big Woody Shallow_T1	1	tropical	Big Woody Shallow	-25.2635	2.04727	5.50856	Upper-benthic Omnivores			-25.2476	Gataker High Diversity Site	Gataker High Diversity Site_T3	94.0329	990.67	comm
Big Woody Shallow_T1	2	tropical	Big Woody Shallow	-25.2635	11.0001	37.4748	Upper-benthic Planktivores			-25.2476	Gataker High Diversity Site	Gataker High Diversity Site_T4	80.8115	990.67	comm
Big Woody Shallow_T1	4	tropical	Big Woody Shallow	-25.2635	0	1.58512	Benthic Planktivores			-25.2476	Gataker High Diversity Site	Gataker High Diversity Site_T5	42.9877	990.67	comm
Big Woody Shallow_T1	6	tropical	Big Woody Shallow	-25.2635	0	236.763	Upper-benthic Herbivores			-24.9915	4 Mile Reef	4 Mile Reef_T1	684.368	990.67	comm
Big Woody Shallow_T1	8	tropical	Big Woody Shallow	-25.2635	3.85286	22.523	Benthic Herbivore/Omnivores			-24.9915	4 Mile Reef	4 Mile Reef_T2	1630.71	990.67	comm
Big Woody Shallow_T1	10	tropical	Big Woody Shallow	-25.2635	0.448846	165.417	Upper-benthic Predators			-24.9915	4 Mile Reef	4 Mile Reef_T3	1531.67	990.67	comm
Big Woody Shallow_T1	12	tropical	Big Woody Shallow	-25.2635	0	0.301093	Demersal Predators			-24.9915	4 Mile Reef	4 Mile Reef_T4	580.825	990.67	comm
Big Woody Shallow_T1	15	tropical	Big Woody Shallow	-25.2635	33.1117	42.6223	Benthic Predators			-24.9915	4 Mile Reef	4 Mile Reef_T5	747.543	990.67	comm
Big Woody Shallow_T1	16	tropical	Big Woody Shallow	-25.2635	0.0262418	8.79598	Corallibovores			-24.8095	Bargara Reef North	Bargara Reef North_T1	155.608	990.67	comm
Big Woody Shallow_T2	1	tropical	Big Woody Shallow	-25.2635	0	5.50856	Upper-benthic Omnivores			-24.8095	Bargara Reef North	Bargara Reef North_T2	192.204	990.67	comm
Big Woody Shallow_T2	2	tropical	Big Woody Shallow	-25.2635	2.87076	37.4748	Upper-benthic Planktivores			-24.8095	Bargara Reef North	Bargara Reef North_T3	273.435	990.67	comm
Big Woody Shallow_T2	4	tropical	Big Woody Shallow	-25.2635	0.0559827	1.58512	Benthic Planktivores			-24.8095	Bargara Reef North	Bargara Reef North_T4	183.863	990.67	comm
Big Woody Shallow_T2	6	tropical	Big Woody Shallow	-25.2635	0	236.763	Upper-benthic Herbivores			-24.8095	Bargara Reef North	Bargara Reef North_T5	83.5155	990.67	comm
Big Woody Shallow_T2	8	tropical	Big Woody Shallow	-25.2635	0.732833	22.523	Benthic Herbivore/Omnivores			-24.115	Lady Elliot Island	Lady Elliot Island_T1	1369.83	990.67	comm
Big Woody Shallow_T2	10	tropical	Big Woody Shallow	-25.2635	1.20041	165.417	Upper-benthic Predators			-24.115	Lady Elliot Island	Lady Elliot Island_T2	781.55	990.67	comm
Big Woody Shallow_T2	12	tropical	Big Woody Shallow	-25.2635	0	0.301093	Demersal Predators			-24.115	Lady Elliot Island	Lady Elliot Island_T3	509.611	990.67	comm
Big Woody Shallow_T2	15	tropical	Big Woody Shallow	-25.2635	0.0881494	42.6223	Benthic Predators			-24.115	Lady Elliot Island	Lady Elliot Island_T4	624.712	990.67	comm
Big Woody Shallow_T2	16	tropical	Big Woody Shallow	-25.2635	0	8.79598	Corallibovores			-24.115	Lady Elliot Island	Lady Elliot Island_T5	1119.99	990.67	comm
Big Woody Shallow_T3	1	tropical	Big Woody Shallow	-25.2635	0	5.50856	Upper-benthic Omnivores			-23.906	Lady Musgrave Island	Lady Musgrave Island_T1	742.966	990.67	comm
Big Woody Shallow_T3	2	tropical	Big Woody Shallow	-25.2635	8.49021	37.4748	Upper-benthic Planktivores			-23.906	Lady Musgrave Island	Lady Musgrave Island_T2	809.567	990.67	comm
Big Woody Shallow_T3	4	tropical	Big Woody Shallow	-25.2635	0	1.58512	Benthic Planktivores			-23.906	Lady Musgrave Island	Lady Musgrave Island_T3	562.339	990.67	comm
Big Woody Shallow_T3	6	tropical	Big Woody Shallow	-25.2635	0	236.763	Upper-benthic Herbivores			-23.4588	Turbistari	Turbistari_T1	2698.62	990.67	comm
Big Woody Shallow_T3	8	tropical	Big Woody Shallow	-25.2635	1.88291	22.523	Benthic Herbivore/Omnivores			-23.4588	Turbistari	Turbistari_T2	1252.31	990.67	comm
Big Woody Shallow_T3	10	tropical	Big Woody Shallow	-25.2635	1.30321	165.417	Upper-benthic Predators			-23.4588	Turbistari	Turbistari_T3	742.505	990.67	comm
Big Woody Shallow_T3	12	tropical	Big Woody Shallow	-25.2635	0	0.301093	Demersal Predators			-23.4346	Libbys Lair	Libbys Lair_T1	635.214	990.67	comm
Big Woody Shallow_T3	15	tropical	Big Woody Shallow	-25.2635	5.41107	42.6223	Benthic Predators			-23.4346	Libbys Lair	Libbys Lair_T2	2096.1	990.67	comm
Big Woody Shallow_T3	16	tropical	Big Woody Shallow	-25.2635	0	8.79598	Corallibovores			-23.4346	Libbys Lair	Libbys Lair_T3	678.474	990.67	comm
Big Woody Shallow_T4	1	tropical	Big Woody Shallow	-25.2635	0	5.50856	Upper-benthic Omnivores			-23.4327	Tenemants Buoy	Tenemants Buoy_T1	2462.28	990.67	comm
Big Woody Shallow_T4	2	tropical	Big Woody Shallow	-25.2635	7.56091	37.4748	Upper-benthic Planktivores			-23.4327	Tenemants Buoy	Tenemants Buoy_T2	829.11	990.67	comm
Big Woody Shallow_T4	4	tropical	Big Woody Shallow	-25.2635	0	1.58512	Benthic Planktivores			-23.4327	Tenemants Buoy	Tenemants Buoy_T3	584.706	990.67	comm
Big Woody Shallow_T4	6	tropical	Big Woody Shallow	-25.2635	0	236.763	Upper-benthic Herbivores			-23.4327	Tenemants Buoy	Tenemants Buoy_T4	1347.54	990.67	comm
Big Woody Shallow_T4	8	tropical	Big Woody Shallow	-25.2635	2.18998	22.523	Benthic Herbivore/Omnivores
Big Woody Shallow_T4	10	tropical	Big Woody Shallow	-25.2635	30.0338	165.417	Upper-benthic Predators
Big Woody Shallow_T4	12	tropical	Big Woody Shallow	-25.2635	0	0.301093	Demersal Predators
Big Woody Shallow_T4	15	tropical	Big Woody Shallow	-25.2635	0	42.6223	Benthic Predators
Big Woody Shallow_T4	16	tropical	Big Woody Shallow	-25.2635	0	8.79598	Corallibovores
Big Woody Shallow_T5	1	tropical	Big Woody Shallow	-25.2635	11.8384	5.50856	Upper-benthic Omnivores
Big Woody Shallow_T5	2	tropical	Big Woody Shallow	-25.2635	5.49697	37.4748	Upper-benthic Planktivores
Big Woody Shallow_T5	4	tropical	Big Woody Shallow	-25.2635	0.0907169	1.58512	Benthic Planktivores
Big Woody Shallow_T5	6	tropical	Big Woody Shallow	-25.2635	0	236.763	Upper-benthic Herbivores
Big Woody Shallow_T5	8	tropical	Big Woody Shallow	-25.2635	4.15741	22.523	Benthic Herbivore/Omnivores
Big Woody Shallow_T5	10	tropical	Big Woody Shallow	-25.2635	1.26215	165.417	Upper-benthic Predators
Big Woody Shallow_T5	12	tropical	Big Woody Shallow	-25.2635	0	0.301093	Demersal Predators
Big Woody Shallow_T5	15	tropical	Big Woody Shallow	-25.2635	37.1205	42.6223	Benthic Predators
Big Woody Shallow_T5	16	tropical	Big Woody Shallow	-25.2635	0	8.79598	Corallibovores
Black Rock_T1	1	tropical	Black Rock	-30.9484	0.0883871	5.50856	Upper-benthic Omnivores
Black Rock_T1	2	tropical	Black Rock	-30.9484	0.0110324	37.4748	Upper-benthic Planktivores
Black Rock_T1	4	tropical	Black Rock	-30.9484	0	1.58512	Benthic Planktivores
Black Rock_T1	6	tropical	Black Rock	-30.9484	0	236.763	Upper-benthic Herbivores
Black Rock_T1	8	tropical	Black Rock	-30.9484	1.6496	22.523	Benthic Herbivore/Omnivores
Black Rock_T1	10	tropical	Black Rock	-30.9484	23.6006	165.417	Upper-benthic Predators
Black Rock_T1	12	tropical	Black Rock	-30.9484	0	0.301093	Demersal Predators
Black Rock_T1	15	tropical	Black Rock	-30.9484	2.4464	42.6223	Benthic Predators
Black Rock_T1	16	tropical	Black Rock	-30.9484	0	8.79598	Corallibovores
Black Rock_T2	1	tropical	Black Rock	-30.9484	0.836522	5.50856	Upper-benthic Omnivores
Black Rock_T2	2	tropical	Black Rock	-30.9484	1.05522	37.4748	Upper-benthic Planktivores
Black Rock_T2	4	tropical	Black Rock	-30.9484	0	1.58512	Benthic Planktivores
Black Rock_T2	6	tropical	Black Rock	-30.9484	0	236.763	Upper-benthic Herbivores
Black Rock_T2	8	tropical	Black Rock	-30.9484	0.372546	22.523	Benthic Herbivore/Omnivores
Black Rock_T2	10	tropical	Black Rock	-30.9484	48.6404	165.417	Upper-benthic Predators
Black Rock_T2	12	tropical	Black Rock	-30.9484	0	0.301093	Demersal Predators
Black Rock_T2	15	tropical	Black Rock	-30.9484	6.23942	42.6223	Benthic Predators
Black Rock_T2	16	tropical	Black Rock	-30.9484	0	8.79598	Corallibovores
Black Rock_T3	1	tropical	Black Rock	-30.9484	0.178445	5.50856	Upper-benthic Omnivores
Black Rock_T3	2	tropical	Black Rock	-30.9484	0.0556146	37.4748	Upper-benthic Planktivores
Black Rock_T3	4	tropical	Black Rock	-30.9484	0.110763	1.58512	Benthic Planktivores
Black Rock_T3	6	tropical	Black Rock	-30.9484	0	236.763	Upper-benthic Herbivores
Black Rock_T3	8	tropical	Black Rock	-30.9484	0.095405	22.523	Benthic Herbivore/Omnivores
Black Rock_T3	10	tropical	Black Rock	-30.9484	16.5424	165.417	Upper-benthic Predators
Black Rock_T3	12	tropical	Black Rock	-30.9484	0.314966	0.301093	Demersal Predators
Black Rock_T3	15	tropical	Black Rock	-30.9484	1.99062	42.6223	Benthic Predators
Black Rock_T3	16	tropical	Black Rock	-30.9484	0	8.79598	Corallibovores
Black Rock_T4	1	tropical	Black Rock	-30.9484	0.00792562	5.50856	Upper-benthic Omnivores
Black Rock_T4	2	tropical	Black Rock	-30.9484	0.0553979	37.4748	Upper-benthic Planktivores
Black Rock_T4	4	tropical	Black Rock	-30.9484	0	1.58512	Benthic Planktivores
Black Rock_T4	6	tropical	Black Rock	-30.9484	0	236.763	Upper-benthic Herbivores
Black Rock_T4	8	tropical	Black Rock	-30.9484	1.55932	22.523	Benthic Herbivore/Omnivores
Black Rock_T4	10	tropical	Black Rock	-30.9484	12.0054	165.417	Upper-benthic Predators
Black Rock_T4	12	tropical	Black Rock	-30.9484	3.65211	0.301093	Demersal Predators
Black Rock_T4	15	tropical	Black Rock	-30.9484	6.5601	42.6223	Benthic Predators
Black Rock_T4	16	tropical	Black Rock	-30.9484	0	8.79598	Corallibovores
Black Rock_T5	1	tropical	Black Rock	-30.9484	1.44968	5.50856	Upper-benthic Omnivores
Black Rock_T5	2	tropical	Black Rock	-30.9484	0.00754011	37.4748	Upper-benthic Planktivores
Black Rock_T5	4	tropical	Black Rock	-30.9484	0	1.58512	Benthic Planktivores
Black Rock_T5	6	tropical	Black Rock	-30.9484	0	236.763	Upper-benthic Herbivores
Black Rock_T5	8	tropical	Black Rock	-30.9484	2.79973	22.523	Benthic Herbivore/Omnivores
Black Rock_T5	10	tropical	Black Rock	-30.9484	51.6698	165.417	Upper-benthic Predators
Black Rock_T5	12	tropical	Black Rock	-30.9484	0	0.301093	Demersal Predators
Black Rock_T5	15	tropical	Black Rock	-30.9484	8.24572	42.6223	Benthic Predators
Black Rock_T5	16	tropical	Black Rock	-30.9484	0	8.79598	Corallibovores
Black Rock_T6	1	tropical	Black Rock	-30.9484	0	5.50856	Upper-benthic Omnivores
Black Rock_T6	2	tropical	Black Rock	-30.9484	0	37.4748	Upper-benthic Planktivores
Black Rock_T6	4	tropical	Black Rock	-30.9484	0	1.58512	Benthic Planktivores
Black Rock_T6	6	tropical	Black Rock	-30.9484	0	236.763	Upper-benthic Herbivores
Black Rock_T6	8	tropical	Black Rock	-30.9484	0.0793508	22.523	Benthic Herbivore/Omnivores
Black Rock_T6	10	tropical	Black Rock	-30.9484	0.397612	165.417	Upper-benthic Predators
Black Rock_T6	12	tropical	Black Rock	-30.9484	0	0.301093	Demersal Predators
Black Rock_T6	15	tropical	Black Rock	-30.9484	6.66281	42.6223	Benthic Predators
Black Rock_T6	16	tropical	Black Rock	-30.9484	0	8.79598	Corallibovores
Cook Island_T1	1	tropical	Cook Island	-28.1963	20.8641	5.50856	Upper-benthic Omnivores
Cook Island_T1	2	tropical	Cook Island	-28.1963	4.47634	37.4748	Upper-benthic Planktivores
Cook Island_T1	4	tropical	Cook Island	-28.1963	1.33377	1.58512	Benthic Planktivores
Cook Island_T1	6	tropical	Cook Island	-28.1963	3.40447	236.763	Upper-benthic Herbivores
Cook Island_T1	8	tropical	Cook Island	-28.1963	111.685	22.523	Benthic Herbivore/Omnivores
Cook Island_T1	10	tropical	Cook Island	-28.1963	37.1761	165.417	Upper-benthic Predators
Cook Island_T1	12	tropical	Cook Island	-28.1963	1.66276	0.301093	Demersal Predators
Cook Island_T1	15	tropical	Cook Island	-28.1963	67.1345	42.6223	Benthic Predators
Cook Island_T1	16	tropical	Cook Island	-28.1963	1.09963	8.79598	Corallibovores
Cook Island_T2	1	tropical	Cook Island	-28.1963	18.7689	5.50856	Upper-benthic Omnivores
Cook Island_T2	2	tropical	Cook Island	-28.1963	3.99278	37.4748	Upper-benthic Planktivores
Cook Island_T2	4	tropical	Cook Island	-28.1963	0.402718	1.58512	Benthic Planktivores
Cook Island_T2	6	tropical	Cook Island	-28.1963	0.533806	236.763	Upper-benthic Herbivores
Cook Island_T2	8	tropical	Cook Island	-28.1963	83.0695	22.523	Benthic Herbivore/Omnivores
Cook Island_T2	10	tropical	Cook Island	-28.1963	39.4534	165.417	Upper-benthic Predators
Cook Island_T2	12	tropical	Cook Island	-28.1963	0.147517	0.301093	Demersal Predators
Cook Island_T2	15	tropical	Cook Island	-28.1963	66.9816	42.6223	Benthic Predators
Cook Island_T2	16	tropical	Cook Island	-28.1963	0.754479	8.79598	Corallibovores
Cook Island_T3	1	tropical	Cook Island	-28.1963	5.31231	5.50856	Upper-benthic Omnivores
Cook Island_T3	2	tropical	Cook Island	-28.1963	12.5641	37.4748	Upper-benthic Planktivores
Cook Island_T3	4	tropical	Cook Island	-28.1963	0.213477	1.58512	Benthic Planktivores
Cook Island_T3	6	tropical	Cook Island	-28.1963	4.42012	236.763	Upper-benthic Herbivores
Cook Island_T3	8	tropical	Cook Island	-28.1963	113.261	22.523	Benthic Herbivore/Omnivores
Cook Island_T3	10	tropical	Cook Island	-28.1963	23.6651	165.417	Upper-benthic Predators
Cook Island_T3	12	tropical	Cook Island	-28.1963	0.207215	0.301093	Demersal Predators
Cook Island_T3	15	tropical	Cook Island	-28.1963	14.9938	42.6223	Benthic Predators
Cook Island_T3	16	tropical	Cook Island	-28.1963	0.042175	8.79598	Corallibovores
Cook Island_T4	1	tropical	Cook Island	-28.1963	8.57722	5.50856	Upper-benthic Omnivores
Cook Island_T4	2	tropical	Cook Island	-28.1963	9.95246	37.4748	Upper-benthic Planktivores
Cook Island_T4	4	tropical	Cook Island	-28.1963	0.131939	1.58512	Benthic Planktivores
Cook Island_T4	6	tropical	Cook Island	-28.1963	0.569851	236.763	Upper-benthic Herbivores
Cook Island_T4	8	tropical	Cook Island	-28.1963	140.281	22.523	Benthic Herbivore/Omnivores
Cook Island_T4	10	tropical	Cook Island	-28.1963	19.2406	165.417	Upper-benthic Predators
Cook Island_T4	12	tropical	Cook Island	-28.1963	3.19544	0.301093	Demersal Predators
Cook Island_T4	15	tropical	Cook Island	-28.1963	39.5311	42.6223	Benthic Predators
Cook Island_T4	16	tropical	Cook Island	-28.1963	0.393888	8.79598	Corallibovores
Cook Island_T5	1	tropical	Cook Island	-28.1963	2.5666	5.50856	Upper-benthic Omnivores
Cook Island_T5	2	tropical	Cook Island	-28.1963	4.08983	37.4748	Upper-benthic Planktivores
Cook Island_T5	4	tropical	Cook Island	-28.1963	0.136889	1.58512	Benthic Planktivores
Cook Island_T5	6	tropical	Cook Island	-28.1963	0.804521	236.763	Upper-benthic Herbivores
Cook Island_T5	8	tropical	Cook Island	-28.1963	127.348	22.523	Benthic Herbivore/Omnivores
Cook Island_T5	10	tropical	Cook Island	-28.1963	20.1522	165.417	Upper-benthic Predators
Cook Island_T5	12	tropical	Cook Island	-28.1963	0.167605	0.301093	Demersal Predators
Cook Island_T5	15	tropical	Cook Island	-28.1963	34.8761	42.6223	Benthic Predators
Cook Island_T5	16	tropical	Cook Island	-28.1963	0.308269	8.79598	Corallibovores
Flinders Reef_T1	1	tropical	Flinders Reef	-26.9777	2.88618	5.50856	Upper-benthic Omnivores
Flinders Reef_T1	2	tropical	Flinders Reef	-26.9777	141.696	37.4748	Upper-benthic Planktivores
Flinders Reef_T1	4	tropical	Flinders Reef	-26.9777	54.2619	1.58512	Benthic Planktivores
Flinders Reef_T1	6	tropical	Flinders Reef	-26.9777	23.8599	236.763	Upper-benthic Herbivores
Flinders Reef_T1	8	tropical	Flinders Reef	-26.9777	9.87017	22.523	Benthic Herbivore/Omnivores
Flinders Reef_T1	10	tropical	Flinders Reef	-26.9777	105.274	165.417	Upper-benthic Predators
Flinders Reef_T1	12	tropical	Flinders Reef	-26.9777	1.39157	0.301093	Demersal Predators
Flinders Reef_T1	15	tropical	Flinders Reef	-26.9777	158.504	42.6223	Benthic Predators
Flinders Reef_T1	16	tropical	Flinders Reef	-26.9777	6.36625	8.79598	Corallibovores
Flinders Reef_T2	1	tropical	Flinders Reef	-26.9777	2.51444	5.50856	Upper-benthic Omnivores
Flinders Reef_T2	2	tropical	Flinders Reef	-26.9777	115.743	37.4748	Upper-benthic Planktivores
Flinders Reef_T2	4	tropical	Flinders Reef	-26.9777	15.7248	1.58512	Benthic Planktivores
Flinders Reef_T2	6	tropical	Flinders Reef	-26.9777	42.6483	236.763	Upper-benthic Herbivores
Flinders Reef_T2	8	tropical	Flinders Reef	-26.9777	33.7081	22.523	Benthic Herbivore/Omnivores
Flinders Reef_T2	10	tropical	Flinders Reef	-26.9777	168.458	165.417	Upper-benthic Predators
Flinders Reef_T2	12	tropical	Flinders Reef	-26.9777	0.456586	0.301093	Demersal Predators
Flinders Reef_T2	15	tropical	Flinders Reef	-26.9777	26.371	42.6223	Benthic Predators
Flinders Reef_T2	16	tropical	Flinders Reef	-26.9777	13.7538	8.79598	Corallibovores
Flinders Reef_T3	1	tropical	Flinders Reef	-26.9777	8.65001	5.50856	Upper-benthic Omnivores
Flinders Reef_T3	2	tropical	Flinders Reef	-26.9777	104.349	37.4748	Upper-benthic Planktivores
Flinders Reef_T3	4	tropical	Flinders Reef	-26.9777	60.4189	1.58512	Benthic Planktivores
Flinders Reef_T3	6	tropical	Flinders Reef	-26.9777	47.2069	236.763	Upper-benthic Herbivores
Flinders Reef_T3	8	tropical	Flinders Reef	-26.9777	46.8191	22.523	Benthic Herbivore/Omnivores
Flinders Reef_T3	10	tropical	Flinders Reef	-26.9777	280.347	165.417	Upper-benthic Predators
Flinders Reef_T3	12	tropical	Flinders Reef	-26.9777	0.497235	0.301093	Demersal Predators
Flinders Reef_T3	15	tropical	Flinders Reef	-26.9777	9.93037	42.6223	Benthic Predators
Flinders Reef_T3	16	tropical	Flinders Reef	-26.9777	14.2816	8.79598	Corallibovores
Flinders Reef_T4	1	tropical	Flinders Reef	-26.9777	0.0521631	5.50856	Upper-benthic Omnivores
Flinders Reef_T4	2	tropical	Flinders Reef	-26.9777	94.343	37.4748	Upper-benthic Planktivores
Flinders Reef_T4	4	tropical	Flinders Reef	-26.9777	52.6808	1.58512	Benthic Planktivores
Flinders Reef_T4	6	tropical	Flinders Reef	-26.9777	30.5793	236.763	Upper-benthic Herbivores
Flinders Reef_T4	8	tropical	Flinders Reef	-26.9777	44.5098	22.523	Benthic Herbivore/Omnivores
Flinders Reef_T4	10	tropical	Flinders Reef	-26.9777	206.724	165.417	Upper-benthic Predators
Flinders Reef_T4	12	tropical	Flinders Reef	-26.9777	1.1338	0.301093	Demersal Predators
Flinders Reef_T4	15	tropical	Flinders Reef	-26.9777	29.2162	42.6223	Benthic Predators
Flinders Reef_T4	16	tropical	Flinders Reef	-26.9777	13.2961	8.79598	Corallibovores
Flinders Reef_T5	1	tropical	Flinders Reef	-26.9777	8.63054	5.50856	Upper-benthic Omnivores
Flinders Reef_T5	2	tropical	Flinders Reef	-26.9777	78.1069	37.4748	Upper-benthic Planktivores
Flinders Reef_T5	4	tropical	Flinders Reef	-26.9777	29.1886	1.58512	Benthic Planktivores
Flinders Reef_T5	6	tropical	Flinders Reef	-26.9777	44.6156	236.763	Upper-benthic Herbivores
Flinders Reef_T5	8	tropical	Flinders Reef	-26.9777	45.9004	22.523	Benthic Herbivore/Omnivores
Flinders Reef_T5	10	tropical	Flinders Reef	-26.9777	474.215	165.417	Upper-benthic Predators
Flinders Reef_T5	12	tropical	Flinders Reef	-26.9777	0.942448	0.301093	Demersal Predators
Flinders Reef_T5	15	tropical	Flinders Reef	-26.9777	17.6794	42.6223	Benthic Predators
Flinders Reef_T5	16	tropical	Flinders Reef	-26.9777	10.7298	8.79598	Corallibovores
Gataker High Diversity Site_T1	1	tropical	Gataker High Diversity Site	-25.2476	0.315817	5.50856	Upper-benthic Omnivores
Gataker High Diversity Site_T1	2	tropical	Gataker High Diversity Site	-25.2476	0	37.4748	Upper-benthic Planktivores
Gataker High Diversity Site_T1	4	tropical	Gataker High Diversity Site	-25.2476	0	1.58512	Benthic Planktivores
Gataker High Diversity Site_T1	6	tropical	Gataker High Diversity Site	-25.2476	0	236.763	Upper-benthic Herbivores
Gataker High Diversity Site_T1	8	tropical	Gataker High Diversity Site	-25.2476	1.00423	22.523	Benthic Herbivore/Omnivores
Gataker High Diversity Site_T1	10	tropical	Gataker High Diversity Site	-25.2476	1.10293	165.417	Upper-benthic Predators
Gataker High Diversity Site_T1	12	tropical	Gataker High Diversity Site	-25.2476	0	0.301093	Demersal Predators
Gataker High Diversity Site_T1	15	tropical	Gataker High Diversity Site	-25.2476	1.98027	42.6223	Benthic Predators
Gataker High Diversity Site_T1	16	tropical	Gataker High Diversity Site	-25.2476	0	8.79598	Corallibovores
Gataker High Diversity Site_T2	1	tropical	Gataker High Diversity Site	-25.2476	0.62972	5.50856	Upper-benthic Omnivores
Gataker High Diversity Site_T2	2	tropical	Gataker High Diversity Site	-25.2476	0.639393	37.4748	Upper-benthic Planktivores
Gataker High Diversity Site_T2	4	tropical	Gataker High Diversity Site	-25.2476	0	1.58512	Benthic Planktivores
Gataker High Diversity Site_T2	6	tropical	Gataker High Diversity Site	-25.2476	0	236.763	Upper-benthic Herbivores
Gataker High Diversity Site_T2	8	tropical	Gataker High Diversity Site	-25.2476	9.40281	22.523	Benthic Herbivore/Omnivores
Gataker High Diversity Site_T2	10	tropical	Gataker High Diversity Site	-25.2476	0	165.417	Upper-benthic Predators
Gataker High Diversity Site_T2	12	tropical	Gataker High Diversity Site	-25.2476	0	0.301093	Demersal Predators
Gataker High Diversity Site_T2	15	tropical	Gataker High Diversity Site	-25.2476	0.275083	42.6223	Benthic Predators
Gataker High Diversity Site_T2	16	tropical	Gataker High Diversity Site	-25.2476	0	8.79598	Corallibovores
Gataker High Diversity Site_T3	1	tropical	Gataker High Diversity Site	-25.2476	3.05899	5.50856	Upper-benthic Omnivores
Gataker High Diversity Site_T3	2	tropical	Gataker High Diversity Site	-25.2476	1.71473	37.4748	Upper-benthic Planktivores
Gataker High Diversity Site_T3	4	tropical	Gataker High Diversity Site	-25.2476	0	1.58512	Benthic Planktivores
Gataker High Diversity Site_T3	6	tropical	Gataker High Diversity Site	-25.2476	0	236.763	Upper-benthic Herbivores
Gataker High Diversity Site_T3	8	tropical	Gataker High Diversity Site	-25.2476	18.3	22.523	Benthic Herbivore/Omnivores
Gataker High Diversity Site_T3	10	tropical	Gataker High Diversity Site	-25.2476	68.603	165.417	Upper-benthic Predators
Gataker High Diversity Site_T3	12	tropical	Gataker High Diversity Site	-25.2476	0	0.301093	Demersal Predators
Gataker High Diversity Site_T3	15	tropical	Gataker High Diversity Site	-25.2476	0	42.6223	Benthic Predators
Gataker High Diversity Site_T3	16	tropical	Gataker High Diversity Site	-25.2476	0	8.79598	Corallibovores
Gataker High Diversity Site_T4	1	tropical	Gataker High Diversity Site	-25.2476	2.4069	5.50856	Upper-benthic Omnivores
Gataker High Diversity Site_T4	2	tropical	Gataker High Diversity Site	-25.2476	0.321048	37.4748	Upper-benthic Planktivores
Gataker High Diversity Site_T4	4	tropical	Gataker High Diversity Site	-25.2476	0	1.58512	Benthic Planktivores
Gataker High Diversity Site_T4	6	tropical	Gataker High Diversity Site	-25.2476	0	236.763	Upper-benthic Herbivores
Gataker High Diversity Site_T4	8	tropical	Gataker High Diversity Site	-25.2476	23.1133	22.523	Benthic Herbivore/Omnivores
Gataker High Diversity Site_T4	10	tropical	Gataker High Diversity Site	-25.2476	0	165.417	Upper-benthic Predators
Gataker High Diversity Site_T4	12	tropical	Gataker High Diversity Site	-25.2476	0	0.301093	Demersal Predators
Gataker High Diversity Site_T4	15	tropical	Gataker High Diversity Site	-25.2476	54.9702	42.6223	Benthic Predators
Gataker High Diversity Site_T4	16	tropical	Gataker High Diversity Site	-25.2476	0	8.79598	Corallibovores
Gataker High Diversity Site_T5	1	tropical	Gataker High Diversity Site	-25.2476	0.845594	5.50856	Upper-benthic Omnivores
Gataker High Diversity Site_T5	2	tropical	Gataker High Diversity Site	-25.2476	0.0949764	37.4748	Upper-benthic Planktivores
Gataker High Diversity Site_T5	4	tropical	Gataker High Diversity Site	-25.2476	0	1.58512	Benthic Planktivores
Gataker High Diversity Site_T5	6	tropical	Gataker High Diversity Site	-25.2476	0	236.763	Upper-benthic Herbivores
Gataker High Diversity Site_T5	8	tropical	Gataker High Diversity Site	-25.2476	6.69703	22.523	Benthic Herbivore/Omnivores
Gataker High Diversity Site_T5	10	tropical	Gataker High Diversity Site	-25.2476	7.94639	165.417	Upper-benthic Predators
Gataker High Diversity Site_T5	12	tropical	Gataker High Diversity Site	-25.2476	0	0.301093	Demersal Predators
Gataker High Diversity Site_T5	15	tropical	Gataker High Diversity Site	-25.2476	25.0476	42.6223	Benthic Predators
Gataker High Diversity Site_T5	16	tropical	Gataker High Diversity Site	-25.2476	0	8.79598	Corallibovores
Inner Gneerings_T1	1	tropical	Inner Gneerings	-26.6483	13.5075	5.50856	Upper-benthic Omnivores
Inner Gneerings_T1	2	tropical	Inner Gneerings	-26.6483	81.264	37.4748	Upper-benthic Planktivores
Inner Gneerings_T1	4	tropical	Inner Gneerings	-26.6483	3.58574	1.58512	Benthic Planktivores
Inner Gneerings_T1	6	tropical	Inner Gneerings	-26.6483	95.33	236.763	Upper-benthic Herbivores
Inner Gneerings_T1	8	tropical	Inner Gneerings	-26.6483	157.188	22.523	Benthic Herbivore/Omnivores
Inner Gneerings_T1	10	tropical	Inner Gneerings	-26.6483	92.4573	165.417	Upper-benthic Predators
Inner Gneerings_T1	12	tropical	Inner Gneerings	-26.6483	0.406934	0.301093	Demersal Predators
Inner Gneerings_T1	15	tropical	Inner Gneerings	-26.6483	0.561411	42.6223	Benthic Predators
Inner Gneerings_T1	16	tropical	Inner Gneerings	-26.6483	10.1109	8.79598	Corallibovores
Inner Gneerings_T2	1	tropical	Inner Gneerings	-26.6483	182.253	5.50856	Upper-benthic Omnivores
Inner Gneerings_T2	2	tropical	Inner Gneerings	-26.6483	270.533	37.4748	Upper-benthic Planktivores
Inner Gneerings_T2	4	tropical	Inner Gneerings	-26.6483	38.9902	1.58512	Benthic Planktivores
Inner Gneerings_T2	6	tropical	Inner Gneerings	-26.6483	0	236.763	Upper-benthic Herbivores
Inner Gneerings_T2	8	tropical	Inner Gneerings	-26.6483	206.032	22.523	Benthic Herbivore/Omnivores
Inner Gneerings_T2	10	tropical	Inner Gneerings	-26.6483	145.525	165.417	Upper-benthic Predators
Inner Gneerings_T2	12	tropical	Inner Gneerings	-26.6483	1.23865	0.301093	Demersal Predators
Inner Gneerings_T2	15	tropical	Inner Gneerings	-26.6483	20.9698	42.6223	Benthic Predators
Inner Gneerings_T2	16	tropical	Inner Gneerings	-26.6483	3.90082	8.79598	Corallibovores
Inner Gneerings_T3	1	tropical	Inner Gneerings	-26.6483	11.9822	5.50856	Upper-benthic Omnivores
Inner Gneerings_T3	2	tropical	Inner Gneerings	-26.6483	42.8934	37.4748	Upper-benthic Planktivores
Inner Gneerings_T3	4	tropical	Inner Gneerings	-26.6483	1.45162	1.58512	Benthic Planktivores
Inner Gneerings_T3	6	tropical	Inner Gneerings	-26.6483	0	236.763	Upper-benthic Herbivores
Inner Gneerings_T3	8	tropical	Inner Gneerings	-26.6483	711.474	22.523	Benthic Herbivore/Omnivores
Inner Gneerings_T3	10	tropical	Inner Gneerings	-26.6483	143.835	165.417	Upper-benthic Predators
Inner Gneerings_T3	12	tropical	Inner Gneerings	-26.6483	0.0896012	0.301093	Demersal Predators
Inner Gneerings_T3	15	tropical	Inner Gneerings	-26.6483	0	42.6223	Benthic Predators
Inner Gneerings_T3	16	tropical	Inner Gneerings	-26.6483	6.74842	8.79598	Corallibovores
Inner Gneerings_T4	1	tropical	Inner Gneerings	-26.6483	26.6949	5.50856	Upper-benthic Omnivores
Inner Gneerings_T4	2	tropical	Inner Gneerings	-26.6483	106.264	37.4748	Upper-benthic Planktivores
Inner Gneerings_T4	4	tropical	Inner Gneerings	-26.6483	9.80733	1.58512	Benthic Planktivores
Inner Gneerings_T4	6	tropical	Inner Gneerings	-26.6483	17.5475	236.763	Upper-benthic Herbivores
Inner Gneerings_T4	8	tropical	Inner Gneerings	-26.6483	166.745	22.523	Benthic Herbivore/Omnivores
Inner Gneerings_T4	10	tropical	Inner Gneerings	-26.6483	352.485	165.417	Upper-benthic Predators
Inner Gneerings_T4	12	tropical	Inner Gneerings	-26.6483	0	0.301093	Demersal Predators
Inner Gneerings_T4	15	tropical	Inner Gneerings	-26.6483	20.9255	42.6223	Benthic Predators
Inner Gneerings_T4	16	tropical	Inner Gneerings	-26.6483	492.979	8.79598	Corallibovores
Inner Gneerings_T5	1	tropical	Inner Gneerings	-26.6483	5.24243	5.50856	Upper-benthic Omnivores
Inner Gneerings_T5	2	tropical	Inner Gneerings	-26.6483	89.7152	37.4748	Upper-benthic Planktivores
Inner Gneerings_T5	4	tropical	Inner Gneerings	-26.6483	8.57091	1.58512	Benthic Planktivores
Inner Gneerings_T5	6	tropical	Inner Gneerings	-26.6483	24.1586	236.763	Upper-benthic Herbivores
Inner Gneerings_T5	8	tropical	Inner Gneerings	-26.6483	73.7616	22.523	Benthic Herbivore/Omnivores
Inner Gneerings_T5	10	tropical	Inner Gneerings	-26.6483	183.606	165.417	Upper-benthic Predators
Inner Gneerings_T5	12	tropical	Inner Gneerings	-26.6483	2.11218	0.301093	Demersal Predators
Inner Gneerings_T5	15	tropical	Inner Gneerings	-26.6483	5.17901	42.6223	Benthic Predators
Inner Gneerings_T5	16	tropical	Inner Gneerings	-26.6483	8.29025	8.79598	Corallibovores
Julian Rock False Trench_T1	1	tropical	Julian Rock False Trench	-28.6126	19.4278	5.50856	Upper-benthic Omnivores
Julian Rock False Trench_T1	2	tropical	Julian Rock False Trench	-28.6126	9.61555	37.4748	Upper-benthic Planktivores
Julian Rock False Trench_T1	4	tropical	Julian Rock False Trench	-28.6126	0	1.58512	Benthic Planktivores
Julian Rock False Trench_T1	6	tropical	Julian Rock False Trench	-28.6126	0	236.763	Upper-benthic Herbivores
Julian Rock False Trench_T1	8	tropical	Julian Rock False Trench	-28.6126	3.05205	22.523	Benthic Herbivore/Omnivores
Julian Rock False Trench_T1	10	tropical	Julian Rock False Trench	-28.6126	8.80298	165.417	Upper-benthic Predators
Julian Rock False Trench_T1	12	tropical	Julian Rock False Trench	-28.6126	0	0.301093	Demersal Predators
Julian Rock False Trench_T1	15	tropical	Julian Rock False Trench	-28.6126	0.652503	42.6223	Benthic Predators
Julian Rock False Trench_T1	16	tropical	Julian Rock False Trench	-28.6126	0	8.79598	Corallibovores
Julian Rock False Trench_T2	1	tropical	Julian Rock False Trench	-28.6126	6.56724	5.50856	Upper-benthic Omnivores
Julian Rock False Trench_T2	2	tropical	Julian Rock False Trench	-28.6126	0	37.4748	Upper-benthic Planktivores
Julian Rock False Trench_T2	4	tropical	Julian Rock False Trench	-28.6126	0	1.58512	Benthic Planktivores
Julian Rock False Trench_T2	6	tropical	Julian Rock False Trench	-28.6126	0	236.763	Upper-benthic Herbivores
Julian Rock False Trench_T2	8	tropical	Julian Rock False Trench	-28.6126	0.164789	22.523	Benthic Herbivore/Omnivores
Julian Rock False Trench_T2	10	tropical	Julian Rock False Trench	-28.6126	9.74541	165.417	Upper-benthic Predators
Julian Rock False Trench_T2	12	tropical	Julian Rock False Trench	-28.6126	0	0.301093	Demersal Predators
Julian Rock False Trench_T2	15	tropical	Julian Rock False Trench	-28.6126	0	42.6223	Benthic Predators
Julian Rock False Trench_T2	16	tropical	Julian Rock False Trench	-28.6126	0	8.79598	Corallibovores
Julian Rock False Trench_T3	1	tropical	Julian Rock False Trench	-28.6126	0	5.50856	Upper-benthic Omnivores
Julian Rock False Trench_T3	2	tropical	Julian Rock False Trench	-28.6126	1.04189	37.4748	Upper-benthic Planktivores
Julian Rock False Trench_T3	4	tropical	Julian Rock False Trench	-28.6126	0	1.58512	Benthic Planktivores
Julian Rock False Trench_T3	6	tropical	Julian Rock False Trench	-28.6126	0	236.763	Upper-benthic Herbivores
Julian Rock False Trench_T3	8	tropical	Julian Rock False Trench	-28.6126	15.3887	22.523	Benthic Herbivore/Omnivores
Julian Rock False Trench_T3	10	tropical	Julian Rock False Trench	-28.6126	8.46055	165.417	Upper-benthic Predators
Julian Rock False Trench_T3	12	tropical	Julian Rock False Trench	-28.6126	0	0.301093	Demersal Predators
Julian Rock False Trench_T3	15	tropical	Julian Rock False Trench	-28.6126	0	42.6223	Benthic Predators
Julian Rock False Trench_T3	16	tropical	Julian Rock False Trench	-28.6126	0	8.79598	Corallibovores
Julian Rock False Trench_T4	1	tropical	Julian Rock False Trench	-28.6126	0	5.50856	Upper-benthic Omnivores
Julian Rock False Trench_T4	2	tropical	Julian Rock False Trench	-28.6126	9.88396	37.4748	Upper-benthic Planktivores
Julian Rock False Trench_T4	4	tropical	Julian Rock False Trench	-28.6126	0	1.58512	Benthic Planktivores
Julian Rock False Trench_T4	6	tropical	Julian Rock False Trench	-28.6126	75.2164	236.763	Upper-benthic Herbivores
Julian Rock False Trench_T4	8	tropical	Julian Rock False Trench	-28.6126	0.817021	22.523	Benthic Herbivore/Omnivores
Julian Rock False Trench_T4	10	tropical	Julian Rock False Trench	-28.6126	5.47163	165.417	Upper-benthic Predators
Julian Rock False Trench_T4	12	tropical	Julian Rock False Trench	-28.6126	0	0.301093	Demersal Predators
Julian Rock False Trench_T4	15	tropical	Julian Rock False Trench	-28.6126	96.3164	42.6223	Benthic Predators
Julian Rock False Trench_T4	16	tropical	Julian Rock False Trench	-28.6126	0	8.79598	Corallibovores
Julian Rock False Trench_T5	1	tropical	Julian Rock False Trench	-28.6126	15.5702	5.50856	Upper-benthic Omnivores
Julian Rock False Trench_T5	2	tropical	Julian Rock False Trench	-28.6126	35.0211	37.4748	Upper-benthic Planktivores
Julian Rock False Trench_T5	4	tropical	Julian Rock False Trench	-28.6126	0	1.58512	Benthic Planktivores
Julian Rock False Trench_T5	6	tropical	Julian Rock False Trench	-28.6126	0	236.763	Upper-benthic Herbivores
Julian Rock False Trench_T5	8	tropical	Julian Rock False Trench	-28.6126	19.8587	22.523	Benthic Herbivore/Omnivores
Julian Rock False Trench_T5	10	tropical	Julian Rock False Trench	-28.6126	1.43167	165.417	Upper-benthic Predators
Julian Rock False Trench_T5	12	tropical	Julian Rock False Trench	-28.6126	0	0.301093	Demersal Predators
Julian Rock False Trench_T5	15	tropical	Julian Rock False Trench	-28.6126	0	42.6223	Benthic Predators
Julian Rock False Trench_T5	16	tropical	Julian Rock False Trench	-28.6126	0	8.79598	Corallibovores
Julian Rock Nursery_T1	1	tropical	Julian Rock Nursery	-28.6109	11.6948	5.50856	Upper-benthic Omnivores
Julian Rock Nursery_T1	2	tropical	Julian Rock Nursery	-28.6109	11.3681	37.4748	Upper-benthic Planktivores
Julian Rock Nursery_T1	4	tropical	Julian Rock Nursery	-28.6109	0.338567	1.58512	Benthic Planktivores
Julian Rock Nursery_T1	6	tropical	Julian Rock Nursery	-28.6109	0	236.763	Upper-benthic Herbivores
Julian Rock Nursery_T1	8	tropical	Julian Rock Nursery	-28.6109	16.2934	22.523	Benthic Herbivore/Omnivores
Julian Rock Nursery_T1	10	tropical	Julian Rock Nursery	-28.6109	28.3347	165.417	Upper-benthic Predators
Julian Rock Nursery_T1	12	tropical	Julian Rock Nursery	-28.6109	0	0.301093	Demersal Predators
Julian Rock Nursery_T1	15	tropical	Julian Rock Nursery	-28.6109	38.6709	42.6223	Benthic Predators
Julian Rock Nursery_T1	16	tropical	Julian Rock Nursery	-28.6109	1.96697	8.79598	Corallibovores
Julian Rock Nursery_T2	1	tropical	Julian Rock Nursery	-28.6109	4.7702	5.50856	Upper-benthic Omnivores
Julian Rock Nursery_T2	2	tropical	Julian Rock Nursery	-28.6109	19.8385	37.4748	Upper-benthic Planktivores
Julian Rock Nursery_T2	4	tropical	Julian Rock Nursery	-28.6109	0	1.58512	Benthic Planktivores
Julian Rock Nursery_T2	6	tropical	Julian Rock Nursery	-28.6109	0	236.763	Upper-benthic Herbivores
Julian Rock Nursery_T2	8	tropical	Julian Rock Nursery	-28.6109	17.273	22.523	Benthic Herbivore/Omnivores
Julian Rock Nursery_T2	10	tropical	Julian Rock Nursery	-28.6109	48.7396	165.417	Upper-benthic Predators
Julian Rock Nursery_T2	12	tropical	Julian Rock Nursery	-28.6109	0	0.301093	Demersal Predators
Julian Rock Nursery_T2	15	tropical	Julian Rock Nursery	-28.6109	81.8243	42.6223	Benthic Predators
Julian Rock Nursery_T2	16	tropical	Julian Rock Nursery	-28.6109	1.0181	8.79598	Corallibovores
Julian Rock Nursery_T3	1	tropical	Julian Rock Nursery	-28.6109	0.482671	5.50856	Upper-benthic Omnivores
Julian Rock Nursery_T3	2	tropical	Julian Rock Nursery	-28.6109	21.5957	37.4748	Upper-benthic Planktivores
Julian Rock Nursery_T3	4	tropical	Julian Rock Nursery	-28.6109	0	1.58512	Benthic Planktivores
Julian Rock Nursery_T3	6	tropical	Julian Rock Nursery	-28.6109	0.574228	236.763	Upper-benthic Herbivores
Julian Rock Nursery_T3	8	tropical	Julian Rock Nursery	-28.6109	6.31984	22.523	Benthic Herbivore/Omnivores
Julian Rock Nursery_T3	10	tropical	Julian Rock Nursery	-28.6109	70.6774	165.417	Upper-benthic Predators
Julian Rock Nursery_T3	12	tropical	Julian Rock Nursery	-28.6109	0	0.301093	Demersal Predators
Julian Rock Nursery_T3	15	tropical	Julian Rock Nursery	-28.6109	30.3544	42.6223	Benthic Predators
Julian Rock Nursery_T3	16	tropical	Julian Rock Nursery	-28.6109	0.0840104	8.79598	Corallibovores
Julian Rock Nursery_T4	1	tropical	Julian Rock Nursery	-28.6109	4.54931	5.50856	Upper-benthic Omnivores
Julian Rock Nursery_T4	2	tropical	Julian Rock Nursery	-28.6109	2.105	37.4748	Upper-benthic Planktivores
Julian Rock Nursery_T4	4	tropical	Julian Rock Nursery	-28.6109	0	1.58512	Benthic Planktivores
Julian Rock Nursery_T4	6	tropical	Julian Rock Nursery	-28.6109	1.89028	236.763	Upper-benthic Herbivores
Julian Rock Nursery_T4	8	tropical	Julian Rock Nursery	-28.6109	6.08763	22.523	Benthic Herbivore/Omnivores
Julian Rock Nursery_T4	10	tropical	Julian Rock Nursery	-28.6109	21.6901	165.417	Upper-benthic Predators
Julian Rock Nursery_T4	12	tropical	Julian Rock Nursery	-28.6109	0	0.301093	Demersal Predators
Julian Rock Nursery_T4	15	tropical	Julian Rock Nursery	-28.6109	3.17312	42.6223	Benthic Predators
Julian Rock Nursery_T4	16	tropical	Julian Rock Nursery	-28.6109	0	8.79598	Corallibovores
Julian Rock Nursery_T5	1	tropical	Julian Rock Nursery	-28.6109	3.85983	5.50856	Upper-benthic Omnivores
Julian Rock Nursery_T5	2	tropical	Julian Rock Nursery	-28.6109	113.96	37.4748	Upper-benthic Planktivores
Julian Rock Nursery_T5	4	tropical	Julian Rock Nursery	-28.6109	0	1.58512	Benthic Planktivores
Julian Rock Nursery_T5	6	tropical	Julian Rock Nursery	-28.6109	84.9534	236.763	Upper-benthic Herbivores
Julian Rock Nursery_T5	8	tropical	Julian Rock Nursery	-28.6109	39.4758	22.523	Benthic Herbivore/Omnivores
Julian Rock Nursery_T5	10	tropical	Julian Rock Nursery	-28.6109	34.3139	165.417	Upper-benthic Predators
Julian Rock Nursery_T5	12	tropical	Julian Rock Nursery	-28.6109	6.11657	0.301093	Demersal Predators
Julian Rock Nursery_T5	15	tropical	Julian Rock Nursery	-28.6109	258.714	42.6223	Benthic Predators
Julian Rock Nursery_T5	16	tropical	Julian Rock Nursery	-28.6109	2.85663	8.79598	Corallibovores
Lady Elliot Island_T1	1	tropical	Lady Elliot Island	-24.115	1.48228	5.50856	Upper-benthic Omnivores
Lady Elliot Island_T1	2	tropical	Lady Elliot Island	-24.115	16.2883	37.4748	Upper-benthic Planktivores
Lady Elliot Island_T1	4	tropical	Lady Elliot Island	-24.115	0	1.58512	Benthic Planktivores
Lady Elliot Island_T1	6	tropical	Lady Elliot Island	-24.115	398.003	236.763	Upper-benthic Herbivores
Lady Elliot Island_T1	8	tropical	Lady Elliot Island	-24.115	96.2735	22.523	Benthic Herbivore/Omnivores
Lady Elliot Island_T1	10	tropical	Lady Elliot Island	-24.115	293.208	165.417	Upper-benthic Predators
Lady Elliot Island_T1	12	tropical	Lady Elliot Island	-24.115	0	0.301093	Demersal Predators
Lady Elliot Island_T1	15	tropical	Lady Elliot Island	-24.115	332.42	42.6223	Benthic Predators
Lady Elliot Island_T1	16	tropical	Lady Elliot Island	-24.115	10.5516	8.79598	Corallibovores
Lady Elliot Island_T2	1	tropical	Lady Elliot Island	-24.115	0	5.50856	Upper-benthic Omnivores
Lady Elliot Island_T2	2	tropical	Lady Elliot Island	-24.115	32.4229	37.4748	Upper-benthic Planktivores
Lady Elliot Island_T2	4	tropical	Lady Elliot Island	-24.115	2.00363	1.58512	Benthic Planktivores
Lady Elliot Island_T2	6	tropical	Lady Elliot Island	-24.115	182.641	236.763	Upper-benthic Herbivores
Lady Elliot Island_T2	8	tropical	Lady Elliot Island	-24.115	24.6976	22.523	Benthic Herbivore/Omnivores
Lady Elliot Island_T2	10	tropical	Lady Elliot Island	-24.115	25.2575	165.417	Upper-benthic Predators
Lady Elliot Island_T2	12	tropical	Lady Elliot Island	-24.115	0.570893	0.301093	Demersal Predators
Lady Elliot Island_T2	15	tropical	Lady Elliot Island	-24.115	53.6549	42.6223	Benthic Predators
Lady Elliot Island_T2	16	tropical	Lady Elliot Island	-24.115	15.236	8.79598	Corallibovores
Lady Elliot Island_T3	1	tropical	Lady Elliot Island	-24.115	3.90379	5.50856	Upper-benthic Omnivores
Lady Elliot Island_T3	2	tropical	Lady Elliot Island	-24.115	48.7945	37.4748	Upper-benthic Planktivores
Lady Elliot Island_T3	4	tropical	Lady Elliot Island	-24.115	0.351783	1.58512	Benthic Planktivores
Lady Elliot Island_T3	6	tropical	Lady Elliot Island	-24.115	214.447	236.763	Upper-benthic Herbivores
Lady Elliot Island_T3	8	tropical	Lady Elliot Island	-24.115	41.2219	22.523	Benthic Herbivore/Omnivores
Lady Elliot Island_T3	10	tropical	Lady Elliot Island	-24.115	57.082	165.417	Upper-benthic Predators
Lady Elliot Island_T3	12	tropical	Lady Elliot Island	-24.115	0.878856	0.301093	Demersal Predators
Lady Elliot Island_T3	15	tropical	Lady Elliot Island	-24.115	98.0442	42.6223	Benthic Predators
Lady Elliot Island_T3	16	tropical	Lady Elliot Island	-24.115	8.0863	8.79598	Corallibovores
Lady Elliot Island_T4	1	tropical	Lady Elliot Island	-24.115	0	5.50856	Upper-benthic Omnivores
Lady Elliot Island_T4	2	tropical	Lady Elliot Island	-24.115	51.6501	37.4748	Upper-benthic Planktivores
Lady Elliot Island_T4	4	tropical	Lady Elliot Island	-24.115	2.01372	1.58512	Benthic Planktivores
Lady Elliot Island_T4	6	tropical	Lady Elliot Island	-24.115	318.328	236.763	Upper-benthic Herbivores
Lady Elliot Island_T4	8	tropical	Lady Elliot Island	-24.115	27.4712	22.523	Benthic Herbivore/Omnivores
Lady Elliot Island_T4	10	tropical	Lady Elliot Island	-24.115	112.165	165.417	Upper-benthic Predators
Lady Elliot Island_T4	12	tropical	Lady Elliot Island	-24.115	2.09039	0.301093	Demersal Predators
Lady Elliot Island_T4	15	tropical	Lady Elliot Island	-24.115	7.33675	42.6223	Benthic Predators
Lady Elliot Island_T4	16	tropical	Lady Elliot Island	-24.115	4.3692	8.79598	Corallibovores
Lady Elliot Island_T5	1	tropical	Lady Elliot Island	-24.115	0	5.50856	Upper-benthic Omnivores
Lady Elliot Island_T5	2	tropical	Lady Elliot Island	-24.115	1.71346	37.4748	Upper-benthic Planktivores
Lady Elliot Island_T5	4	tropical	Lady Elliot Island	-24.115	0	1.58512	Benthic Planktivores
Lady Elliot Island_T5	6	tropical	Lady Elliot Island	-24.115	266.02	236.763	Upper-benthic Herbivores
Lady Elliot Island_T5	8	tropical	Lady Elliot Island	-24.115	44.3469	22.523	Benthic Herbivore/Omnivores
Lady Elliot Island_T5	10	tropical	Lady Elliot Island	-24.115	521.408	165.417	Upper-benthic Predators
Lady Elliot Island_T5	12	tropical	Lady Elliot Island	-24.115	1.06506	0.301093	Demersal Predators
Lady Elliot Island_T5	15	tropical	Lady Elliot Island	-24.115	21.0106	42.6223	Benthic Predators
Lady Elliot Island_T5	16	tropical	Lady Elliot Island	-24.115	18.8421	8.79598	Corallibovores
Lady Musgrave Island_T1	1	tropical	Lady Musgrave Island	-23.906	3.35503	5.50856	Upper-benthic Omnivores
Lady Musgrave Island_T1	2	tropical	Lady Musgrave Island	-23.906	79.1643	37.4748	Upper-benthic Planktivores
Lady Musgrave Island_T1	4	tropical	Lady Musgrave Island	-23.906	0.677867	1.58512	Benthic Planktivores
Lady Musgrave Island_T1	6	tropical	Lady Musgrave Island	-23.906	221.768	236.763	Upper-benthic Herbivores
Lady Musgrave Island_T1	8	tropical	Lady Musgrave Island	-23.906	21.4017	22.523	Benthic Herbivore/Omnivores
Lady Musgrave Island_T1	10	tropical	Lady Musgrave Island	-23.906	113.423	165.417	Upper-benthic Predators
Lady Musgrave Island_T1	12	tropical	Lady Musgrave Island	-23.906	0.114177	0.301093	Demersal Predators
Lady Musgrave Island_T1	15	tropical	Lady Musgrave Island	-23.906	3.49612	42.6223	Benthic Predators
Lady Musgrave Island_T1	16	tropical	Lady Musgrave Island	-23.906	5.81426	8.79598	Corallibovores
Lady Musgrave Island_T2	1	tropical	Lady Musgrave Island	-23.906	0	5.50856	Upper-benthic Omnivores
Lady Musgrave Island_T2	2	tropical	Lady Musgrave Island	-23.906	24.9419	37.4748	Upper-benthic Planktivores
Lady Musgrave Island_T2	4	tropical	Lady Musgrave Island	-23.906	3.44765	1.58512	Benthic Planktivores
Lady Musgrave Island_T2	6	tropical	Lady Musgrave Island	-23.906	277.267	236.763	Upper-benthic Herbivores
Lady Musgrave Island_T2	8	tropical	Lady Musgrave Island	-23.906	21.5855	22.523	Benthic Herbivore/Omnivores
Lady Musgrave Island_T2	10	tropical	Lady Musgrave Island	-23.906	236.837	165.417	Upper-benthic Predators
Lady Musgrave Island_T2	12	tropical	Lady Musgrave Island	-23.906	0	0.301093	Demersal Predators
Lady Musgrave Island_T2	15	tropical	Lady Musgrave Island	-23.906	196.967	42.6223	Benthic Predators
Lady Musgrave Island_T2	16	tropical	Lady Musgrave Island	-23.906	6.07468	8.79598	Corallibovores
Lady Musgrave Island_T3	1	tropical	Lady Musgrave Island	-23.906	0	5.50856	Upper-benthic Omnivores
Lady Musgrave Island_T3	2	tropical	Lady Musgrave Island	-23.906	18.3158	37.4748	Upper-benthic Planktivores
Lady Musgrave Island_T3	4	tropical	Lady Musgrave Island	-23.906	0.569091	1.58512	Benthic Planktivores
Lady Musgrave Island_T3	6	tropical	Lady Musgrave Island	-23.906	99.0178	236.763	Upper-benthic Herbivores
Lady Musgrave Island_T3	8	tropical	Lady Musgrave Island	-23.906	13.5034	22.523	Benthic Herbivore/Omnivores
Lady Musgrave Island_T3	10	tropical	Lady Musgrave Island	-23.906	40.4591	165.417	Upper-benthic Predators
Lady Musgrave Island_T3	12	tropical	Lady Musgrave Island	-23.906	0.720926	0.301093	Demersal Predators
Lady Musgrave Island_T3	15	tropical	Lady Musgrave Island	-23.906	3.5325	42.6223	Benthic Predators
Lady Musgrave Island_T3	16	tropical	Lady Musgrave Island	-23.906	11.0157	8.79598	Corallibovores
Libbys Lair_T1	1	tropical	Libbys Lair	-23.4346	1.77652	5.50856	Upper-benthic Omnivores
Libbys Lair_T1	2	tropical	Libbys Lair	-23.4346	32.5169	37.4748	Upper-benthic Planktivores
Libbys Lair_T1	4	tropical	Libbys Lair	-23.4346	4.78986	1.58512	Benthic Planktivores
Libbys Lair_T1	6	tropical	Libbys Lair	-23.4346	260.964	236.763	Upper-benthic Herbivores
Libbys Lair_T1	8	tropical	Libbys Lair	-23.4346	27.2364	22.523	Benthic Herbivore/Omnivores
Libbys Lair_T1	10	tropical	Libbys Lair	-23.4346	131.455	165.417	Upper-benthic Predators
Libbys Lair_T1	12	tropical	Libbys Lair	-23.4346	0.810366	0.301093	Demersal Predators
Libbys Lair_T1	15	tropical	Libbys Lair	-23.4346	66.4652	42.6223	Benthic Predators
Libbys Lair_T1	16	tropical	Libbys Lair	-23.4346	18.3103	8.79598	Corallibovores
Libbys Lair_T2	1	tropical	Libbys Lair	-23.4346	0	5.50856	Upper-benthic Omnivores
Libbys Lair_T2	2	tropical	Libbys Lair	-23.4346	77.1828	37.4748	Upper-benthic Planktivores
Libbys Lair_T2	4	tropical	Libbys Lair	-23.4346	5.81917	1.58512	Benthic Planktivores
Libbys Lair_T2	6	tropical	Libbys Lair	-23.4346	111.327	236.763	Upper-benthic Herbivores
Libbys Lair_T2	8	tropical	Libbys Lair	-23.4346	19.6771	22.523	Benthic Herbivore/Omnivores
Libbys Lair_T2	10	tropical	Libbys Lair	-23.4346	1594.55	165.417	Upper-benthic Predators
Libbys Lair_T2	12	tropical	Libbys Lair	-23.4346	0	0.301093	Demersal Predators
Libbys Lair_T2	15	tropical	Libbys Lair	-23.4346	7.60607	42.6223	Benthic Predators
Libbys Lair_T2	16	tropical	Libbys Lair	-23.4346	7.28226	8.79598	Corallibovores
Libbys Lair_T3	1	tropical	Libbys Lair	-23.4346	1.17185	5.50856	Upper-benthic Omnivores
Libbys Lair_T3	2	tropical	Libbys Lair	-23.4346	46.7344	37.4748	Upper-benthic Planktivores
Libbys Lair_T3	4	tropical	Libbys Lair	-23.4346	4.61074	1.58512	Benthic Planktivores
Libbys Lair_T3	6	tropical	Libbys Lair	-23.4346	215.262	236.763	Upper-benthic Herbivores
Libbys Lair_T3	8	tropical	Libbys Lair	-23.4346	16.9442	22.523	Benthic Herbivore/Omnivores
Libbys Lair_T3	10	tropical	Libbys Lair	-23.4346	119.872	165.417	Upper-benthic Predators
Libbys Lair_T3	12	tropical	Libbys Lair	-23.4346	0.590535	0.301093	Demersal Predators
Libbys Lair_T3	15	tropical	Libbys Lair	-23.4346	9.52033	42.6223	Benthic Predators
Libbys Lair_T3	16	tropical	Libbys Lair	-23.4346	9.15432	8.79598	Corallibovores
Mudjimba Island_T1	1	tropical	Mudjimba Island	-26.6161	7.28208	5.50856	Upper-benthic Omnivores
Mudjimba Island_T1	2	tropical	Mudjimba Island	-26.6161	6.15389	37.4748	Upper-benthic Planktivores
Mudjimba Island_T1	4	tropical	Mudjimba Island	-26.6161	20.7403	1.58512	Benthic Planktivores
Mudjimba Island_T1	6	tropical	Mudjimba Island	-26.6161	5.32471	236.763	Upper-benthic Herbivores
Mudjimba Island_T1	8	tropical	Mudjimba Island	-26.6161	38.6064	22.523	Benthic Herbivore/Omnivores
Mudjimba Island_T1	10	tropical	Mudjimba Island	-26.6161	41.9397	165.417	Upper-benthic Predators
Mudjimba Island_T1	12	tropical	Mudjimba Island	-26.6161	0.961347	0.301093	Demersal Predators
Mudjimba Island_T1	15	tropical	Mudjimba Island	-26.6161	67.504	42.6223	Benthic Predators
Mudjimba Island_T1	16	tropical	Mudjimba Island	-26.6161	7.96913	8.79598	Corallibovores
Mudjimba Island_T2	1	tropical	Mudjimba Island	-26.6161	1.98775	5.50856	Upper-benthic Omnivores
Mudjimba Island_T2	2	tropical	Mudjimba Island	-26.6161	2.80389	37.4748	Upper-benthic Planktivores
Mudjimba Island_T2	4	tropical	Mudjimba Island	-26.6161	15.0146	1.58512	Benthic Planktivores
Mudjimba Island_T2	6	tropical	Mudjimba Island	-26.6161	0.19693	236.763	Upper-benthic Herbivores
Mudjimba Island_T2	8	tropical	Mudjimba Island	-26.6161	46.8148	22.523	Benthic Herbivore/Omnivores
Mudjimba Island_T2	10	tropical	Mudjimba Island	-26.6161	62.3191	165.417	Upper-benthic Predators
Mudjimba Island_T2	12	tropical	Mudjimba Island	-26.6161	0.435074	0.301093	Demersal Predators
Mudjimba Island_T2	15	tropical	Mudjimba Island	-26.6161	45.7302	42.6223	Benthic Predators
Mudjimba Island_T2	16	tropical	Mudjimba Island	-26.6161	3.06097	8.79598	Corallibovores
Mudjimba Island_T3	1	tropical	Mudjimba Island	-26.6161	22.6651	5.50856	Upper-benthic Omnivores
Mudjimba Island_T3	2	tropical	Mudjimba Island	-26.6161	5.15452	37.4748	Upper-benthic Planktivores
Mudjimba Island_T3	4	tropical	Mudjimba Island	-26.6161	38.8542	1.58512	Benthic Planktivores
Mudjimba Island_T3	6	tropical	Mudjimba Island	-26.6161	47.7114	236.763	Upper-benthic Herbivores
Mudjimba Island_T3	8	tropical	Mudjimba Island	-26.6161	42.206	22.523	Benthic Herbivore/Omnivores
Mudjimba Island_T3	10	tropical	Mudjimba Island	-26.6161	72.9033	165.417	Upper-benthic Predators
Mudjimba Island_T3	12	tropical	Mudjimba Island	-26.6161	0.566044	0.301093	Demersal Predators
Mudjimba Island_T3	15	tropical	Mudjimba Island	-26.6161	52.9885	42.6223	Benthic Predators
Mudjimba Island_T3	16	tropical	Mudjimba Island	-26.6161	10.0294	8.79598	Corallibovores
Mudjimba Island_T4	1	tropical	Mudjimba Island	-26.6161	1.75712	5.50856	Upper-benthic Omnivores
Mudjimba Island_T4	2	tropical	Mudjimba Island	-26.6161	3.00186	37.4748	Upper-benthic Planktivores
Mudjimba Island_T4	4	tropical	Mudjimba Island	-26.6161	0	1.58512	Benthic Planktivores
Mudjimba Island_T4	6	tropical	Mudjimba Island	-26.6161	23.0907	236.763	Upper-benthic Herbivores
Mudjimba Island_T4	8	tropical	Mudjimba Island	-26.6161	57.0407	22.523	Benthic Herbivore/Omnivores
Mudjimba Island_T4	10	tropical	Mudjimba Island	-26.6161	36.6857	165.417	Upper-benthic Predators
Mudjimba Island_T4	12	tropical	Mudjimba Island	-26.6161	2.12026	0.301093	Demersal Predators
Mudjimba Island_T4	15	tropical	Mudjimba Island	-26.6161	0	42.6223	Benthic Predators
Mudjimba Island_T4	16	tropical	Mudjimba Island	-26.6161	0.828737	8.79598	Corallibovores
Mudjimba Island_T5	1	tropical	Mudjimba Island	-26.6161	1.28661	5.50856	Upper-benthic Omnivores
Mudjimba Island_T5	2	tropical	Mudjimba Island	-26.6161	1.08691	37.4748	Upper-benthic Planktivores
Mudjimba Island_T5	4	tropical	Mudjimba Island	-26.6161	0.286053	1.58512	Benthic Planktivores
Mudjimba Island_T5	6	tropical	Mudjimba Island	-26.6161	0	236.763	Upper-benthic Herbivores
Mudjimba Island_T5	8	tropical	Mudjimba Island	-26.6161	67.9599	22.523	Benthic Herbivore/Omnivores
Mudjimba Island_T5	10	tropical	Mudjimba Island	-26.6161	32.1522	165.417	Upper-benthic Predators
Mudjimba Island_T5	12	tropical	Mudjimba Island	-26.6161	2.47396	0.301093	Demersal Predators
Mudjimba Island_T5	15	tropical	Mudjimba Island	-26.6161	0.751083	42.6223	Benthic Predators
Mudjimba Island_T5	16	tropical	Mudjimba Island	-26.6161	1.71312	8.79598	Corallibovores
Muttonbird Island_T1	1	tropical	Muttonbird Island	-30.3033	10.8137	5.50856	Upper-benthic Omnivores
Muttonbird Island_T1	2	tropical	Muttonbird Island	-30.3033	0	37.4748	Upper-benthic Planktivores
Muttonbird Island_T1	4	tropical	Muttonbird Island	-30.3033	0	1.58512	Benthic Planktivores
Muttonbird Island_T1	6	tropical	Muttonbird Island	-30.3033	0	236.763	Upper-benthic Herbivores
Muttonbird Island_T1	8	tropical	Muttonbird Island	-30.3033	28.2518	22.523	Benthic Herbivore/Omnivores
Muttonbird Island_T1	10	tropical	Muttonbird Island	-30.3033	0	165.417	Upper-benthic Predators
Muttonbird Island_T1	12	tropical	Muttonbird Island	-30.3033	0	0.301093	Demersal Predators
Muttonbird Island_T1	15	tropical	Muttonbird Island	-30.3033	28.4696	42.6223	Benthic Predators
Muttonbird Island_T1	16	tropical	Muttonbird Island	-30.3033	0	8.79598	Corallibovores
Muttonbird Island_T2	1	tropical	Muttonbird Island	-30.3033	0	5.50856	Upper-benthic Omnivores
Muttonbird Island_T2	2	tropical	Muttonbird Island	-30.3033	0	37.4748	Upper-benthic Planktivores
Muttonbird Island_T2	4	tropical	Muttonbird Island	-30.3033	0	1.58512	Benthic Planktivores
Muttonbird Island_T2	6	tropical	Muttonbird Island	-30.3033	0	236.763	Upper-benthic Herbivores
Muttonbird Island_T2	8	tropical	Muttonbird Island	-30.3033	153.573	22.523	Benthic Herbivore/Omnivores
Muttonbird Island_T2	10	tropical	Muttonbird Island	-30.3033	0.125859	165.417	Upper-benthic Predators
Muttonbird Island_T2	12	tropical	Muttonbird Island	-30.3033	0	0.301093	Demersal Predators
Muttonbird Island_T2	15	tropical	Muttonbird Island	-30.3033	0	42.6223	Benthic Predators
Muttonbird Island_T2	16	tropical	Muttonbird Island	-30.3033	0	8.79598	Corallibovores
Muttonbird Island_T3	1	tropical	Muttonbird Island	-30.3033	0	5.50856	Upper-benthic Omnivores
Muttonbird Island_T3	2	tropical	Muttonbird Island	-30.3033	0	37.4748	Upper-benthic Planktivores
Muttonbird Island_T3	4	tropical	Muttonbird Island	-30.3033	0	1.58512	Benthic Planktivores
Muttonbird Island_T3	6	tropical	Muttonbird Island	-30.3033	0	236.763	Upper-benthic Herbivores
Muttonbird Island_T3	8	tropical	Muttonbird Island	-30.3033	60.7592	22.523	Benthic Herbivore/Omnivores
Muttonbird Island_T3	10	tropical	Muttonbird Island	-30.3033	1.1288	165.417	Upper-benthic Predators
Muttonbird Island_T3	12	tropical	Muttonbird Island	-30.3033	0	0.301093	Demersal Predators
Muttonbird Island_T3	15	tropical	Muttonbird Island	-30.3033	0	42.6223	Benthic Predators
Muttonbird Island_T3	16	tropical	Muttonbird Island	-30.3033	0	8.79598	Corallibovores
Muttonbird Island_T4	1	tropical	Muttonbird Island	-30.3033	0	5.50856	Upper-benthic Omnivores
Muttonbird Island_T4	2	tropical	Muttonbird Island	-30.3033	0	37.4748	Upper-benthic Planktivores
Muttonbird Island_T4	4	tropical	Muttonbird Island	-30.3033	0	1.58512	Benthic Planktivores
Muttonbird Island_T4	6	tropical	Muttonbird Island	-30.3033	0	236.763	Upper-benthic Herbivores
Muttonbird Island_T4	8	tropical	Muttonbird Island	-30.3033	8.8355	22.523	Benthic Herbivore/Omnivores
Muttonbird Island_T4	10	tropical	Muttonbird Island	-30.3033	0	165.417	Upper-benthic Predators
Muttonbird Island_T4	12	tropical	Muttonbird Island	-30.3033	0	0.301093	Demersal Predators
Muttonbird Island_T4	15	tropical	Muttonbird Island	-30.3033	0	42.6223	Benthic Predators
Muttonbird Island_T4	16	tropical	Muttonbird Island	-30.3033	0	8.79598	Corallibovores
Muttonbird Island_T5	1	tropical	Muttonbird Island	-30.3033	0	5.50856	Upper-benthic Omnivores
Muttonbird Island_T5	2	tropical	Muttonbird Island	-30.3033	0	37.4748	Upper-benthic Planktivores
Muttonbird Island_T5	4	tropical	Muttonbird Island	-30.3033	0	1.58512	Benthic Planktivores
Muttonbird Island_T5	6	tropical	Muttonbird Island	-30.3033	0	236.763	Upper-benthic Herbivores
Muttonbird Island_T5	8	tropical	Muttonbird Island	-30.3033	0	22.523	Benthic Herbivore/Omnivores
Muttonbird Island_T5	10	tropical	Muttonbird Island	-30.3033	0	165.417	Upper-benthic Predators
Muttonbird Island_T5	12	tropical	Muttonbird Island	-30.3033	0	0.301093	Demersal Predators
Muttonbird Island_T5	15	tropical	Muttonbird Island	-30.3033	0	42.6223	Benthic Predators
Muttonbird Island_T5	16	tropical	Muttonbird Island	-30.3033	0	8.79598	Corallibovores
North Rock_T1	1	tropical	North Rock	-29.9734	0	5.50856	Upper-benthic Omnivores
North Rock_T1	2	tropical	North Rock	-29.9734	0	37.4748	Upper-benthic Planktivores
North Rock_T1	4	tropical	North Rock	-29.9734	0	1.58512	Benthic Planktivores
North Rock_T1	6	tropical	North Rock	-29.9734	0	236.763	Upper-benthic Herbivores
North Rock_T1	8	tropical	North Rock	-29.9734	0	22.523	Benthic Herbivore/Omnivores
North Rock_T1	10	tropical	North Rock	-29.9734	0.706886	165.417	Upper-benthic Predators
North Rock_T1	12	tropical	North Rock	-29.9734	0	0.301093	Demersal Predators
North Rock_T1	15	tropical	North Rock	-29.9734	0	42.6223	Benthic Predators
North Rock_T1	16	tropical	North Rock	-29.9734	0	8.79598	Corallibovores
North Rock_T2	1	tropical	North Rock	-29.9734	0	5.50856	Upper-benthic Omnivores
North Rock_T2	2	tropical	North Rock	-29.9734	0	37.4748	Upper-benthic Planktivores
North Rock_T2	4	tropical	North Rock	-29.9734	0	1.58512	Benthic Planktivores
North Rock_T2	6	tropical	North Rock	-29.9734	0	236.763	Upper-benthic Herbivores
North Rock_T2	8	tropical	North Rock	-29.9734	0	22.523	Benthic Herbivore/Omnivores
North Rock_T2	10	tropical	North Rock	-29.9734	0.440653	165.417	Upper-benthic Predators
North Rock_T2	12	tropical	North Rock	-29.9734	0	0.301093	Demersal Predators
North Rock_T2	15	tropical	North Rock	-29.9734	0	42.6223	Benthic Predators
North Rock_T2	16	tropical	North Rock	-29.9734	0	8.79598	Corallibovores
North Rock_T3	1	tropical	North Rock	-29.9734	1.93068	5.50856	Upper-benthic Omnivores
North Rock_T3	2	tropical	North Rock	-29.9734	0	37.4748	Upper-benthic Planktivores
North Rock_T3	4	tropical	North Rock	-29.9734	0.0483342	1.58512	Benthic Planktivores
North Rock_T3	6	tropical	North Rock	-29.9734	0	236.763	Upper-benthic Herbivores
North Rock_T3	8	tropical	North Rock	-29.9734	0.0283563	22.523	Benthic Herbivore/Omnivores
North Rock_T3	10	tropical	North Rock	-29.9734	1.84792	165.417	Upper-benthic Predators
North Rock_T3	12	tropical	North Rock	-29.9734	0	0.301093	Demersal Predators
North Rock_T3	15	tropical	North Rock	-29.9734	0	42.6223	Benthic Predators
North Rock_T3	16	tropical	North Rock	-29.9734	0	8.79598	Corallibovores
North Rock_T4	1	tropical	North Rock	-29.9734	0	5.50856	Upper-benthic Omnivores
North Rock_T4	2	tropical	North Rock	-29.9734	0	37.4748	Upper-benthic Planktivores
North Rock_T4	4	tropical	North Rock	-29.9734	0	1.58512	Benthic Planktivores
North Rock_T4	6	tropical	North Rock	-29.9734	0	236.763	Upper-benthic Herbivores
North Rock_T4	8	tropical	North Rock	-29.9734	0	22.523	Benthic Herbivore/Omnivores
North Rock_T4	10	tropical	North Rock	-29.9734	2.44586	165.417	Upper-benthic Predators
North Rock_T4	12	tropical	North Rock	-29.9734	0	0.301093	Demersal Predators
North Rock_T4	15	tropical	North Rock	-29.9734	0	42.6223	Benthic Predators
North Rock_T4	16	tropical	North Rock	-29.9734	0	8.79598	Corallibovores
North Rock_T5	1	tropical	North Rock	-29.9734	0	5.50856	Upper-benthic Omnivores
North Rock_T5	2	tropical	North Rock	-29.9734	0	37.4748	Upper-benthic Planktivores
North Rock_T5	4	tropical	North Rock	-29.9734	0	1.58512	Benthic Planktivores
North Rock_T5	6	tropical	North Rock	-29.9734	0	236.763	Upper-benthic Herbivores
North Rock_T5	8	tropical	North Rock	-29.9734	0	22.523	Benthic Herbivore/Omnivores
North Rock_T5	10	tropical	North Rock	-29.9734	1.19148	165.417	Upper-benthic Predators
North Rock_T5	12	tropical	North Rock	-29.9734	0	0.301093	Demersal Predators
North Rock_T5	15	tropical	North Rock	-29.9734	0	42.6223	Benthic Predators
North Rock_T5	16	tropical	North Rock	-29.9734	0	8.79598	Corallibovores
North Solitary Island_T1	1	tropical	North Solitary Island	-29.9277	2.78705	5.50856	Upper-benthic Omnivores
North Solitary Island_T1	2	tropical	North Solitary Island	-29.9277	56.5073	37.4748	Upper-benthic Planktivores
North Solitary Island_T1	4	tropical	North Solitary Island	-29.9277	0.165521	1.58512	Benthic Planktivores
North Solitary Island_T1	6	tropical	North Solitary Island	-29.9277	0	236.763	Upper-benthic Herbivores
North Solitary Island_T1	8	tropical	North Solitary Island	-29.9277	7.75307	22.523	Benthic Herbivore/Omnivores
North Solitary Island_T1	10	tropical	North Solitary Island	-29.9277	79.2883	165.417	Upper-benthic Predators
North Solitary Island_T1	12	tropical	North Solitary Island	-29.9277	1.29616	0.301093	Demersal Predators
North Solitary Island_T1	15	tropical	North Solitary Island	-29.9277	5.72723	42.6223	Benthic Predators
North Solitary Island_T1	16	tropical	North Solitary Island	-29.9277	1.12106	8.79598	Corallibovores
North Solitary Island_T2	1	tropical	North Solitary Island	-29.9277	3.32655	5.50856	Upper-benthic Omnivores
North Solitary Island_T2	2	tropical	North Solitary Island	-29.9277	111.383	37.4748	Upper-benthic Planktivores
North Solitary Island_T2	4	tropical	North Solitary Island	-29.9277	0.433335	1.58512	Benthic Planktivores
North Solitary Island_T2	6	tropical	North Solitary Island	-29.9277	0.541573	236.763	Upper-benthic Herbivores
North Solitary Island_T2	8	tropical	North Solitary Island	-29.9277	5.19733	22.523	Benthic Herbivore/Omnivores
North Solitary Island_T2	10	tropical	North Solitary Island	-29.9277	91.0228	165.417	Upper-benthic Predators
North Solitary Island_T2	12	tropical	North Solitary Island	-29.9277	3.08945	0.301093	Demersal Predators
North Solitary Island_T2	15	tropical	North Solitary Island	-29.9277	3.96197	42.6223	Benthic Predators
North Solitary Island_T2	16	tropical	North Solitary Island	-29.9277	7.0162	8.79598	Corallibovores
North Solitary Island_T3	1	tropical	North Solitary Island	-29.9277	0.654984	5.50856	Upper-benthic Omnivores
North Solitary Island_T3	2	tropical	North Solitary Island	-29.9277	41.2859	37.4748	Upper-benthic Planktivores
North Solitary Island_T3	4	tropical	North Solitary Island	-29.9277	0.158687	1.58512	Benthic Planktivores
North Solitary Island_T3	6	tropical	North Solitary Island	-29.9277	0	236.763	Upper-benthic Herbivores
North Solitary Island_T3	8	tropical	North Solitary Island	-29.9277	3.07172	22.523	Benthic Herbivore/Omnivores
North Solitary Island_T3	10	tropical	North Solitary Island	-29.9277	158.621	165.417	Upper-benthic Predators
North Solitary Island_T3	12	tropical	North Solitary Island	-29.9277	0.307363	0.301093	Demersal Predators
North Solitary Island_T3	15	tropical	North Solitary Island	-29.9277	15.0664	42.6223	Benthic Predators
North Solitary Island_T3	16	tropical	North Solitary Island	-29.9277	2.57072	8.79598	Corallibovores
North Solitary Island_T4	1	tropical	North Solitary Island	-29.9277	3.46796	5.50856	Upper-benthic Omnivores
North Solitary Island_T4	2	tropical	North Solitary Island	-29.9277	66.941	37.4748	Upper-benthic Planktivores
North Solitary Island_T4	4	tropical	North Solitary Island	-29.9277	26.051	1.58512	Benthic Planktivores
North Solitary Island_T4	6	tropical	North Solitary Island	-29.9277	9.43235	236.763	Upper-benthic Herbivores
North Solitary Island_T4	8	tropical	North Solitary Island	-29.9277	1.12402	22.523	Benthic Herbivore/Omnivores
North Solitary Island_T4	10	tropical	North Solitary Island	-29.9277	48.3017	165.417	Upper-benthic Predators
North Solitary Island_T4	12	tropical	North Solitary Island	-29.9277	0	0.301093	Demersal Predators
North Solitary Island_T4	15	tropical	North Solitary Island	-29.9277	4.93087	42.6223	Benthic Predators
North Solitary Island_T4	16	tropical	North Solitary Island	-29.9277	1.85214	8.79598	Corallibovores
North Solitary Island_T5	1	tropical	North Solitary Island	-29.9277	2.22748	5.50856	Upper-benthic Omnivores
North Solitary Island_T5	2	tropical	North Solitary Island	-29.9277	96.6472	37.4748	Upper-benthic Planktivores
North Solitary Island_T5	4	tropical	North Solitary Island	-29.9277	0	1.58512	Benthic Planktivores
North Solitary Island_T5	6	tropical	North Solitary Island	-29.9277	6.09227	236.763	Upper-benthic Herbivores
North Solitary Island_T5	8	tropical	North Solitary Island	-29.9277	1.97721	22.523	Benthic Herbivore/Omnivores
North Solitary Island_T5	10	tropical	North Solitary Island	-29.9277	77.1981	165.417	Upper-benthic Predators
North Solitary Island_T5	12	tropical	North Solitary Island	-29.9277	0.189947	0.301093	Demersal Predators
North Solitary Island_T5	15	tropical	North Solitary Island	-29.9277	1.82747	42.6223	Benthic Predators
North Solitary Island_T5	16	tropical	North Solitary Island	-29.9277	3.28741	8.79598	Corallibovores
Northwest Solitary Island_T1	1	tropical	Northwest Solitary Island	-30.019	0.460322	5.50856	Upper-benthic Omnivores
Northwest Solitary Island_T1	2	tropical	Northwest Solitary Island	-30.019	2.95134	37.4748	Upper-benthic Planktivores
Northwest Solitary Island_T1	4	tropical	Northwest Solitary Island	-30.019	0	1.58512	Benthic Planktivores
Northwest Solitary Island_T1	6	tropical	Northwest Solitary Island	-30.019	0	236.763	Upper-benthic Herbivores
Northwest Solitary Island_T1	8	tropical	Northwest Solitary Island	-30.019	6.86308	22.523	Benthic Herbivore/Omnivores
Northwest Solitary Island_T1	10	tropical	Northwest Solitary Island	-30.019	9.17691	165.417	Upper-benthic Predators
Northwest Solitary Island_T1	12	tropical	Northwest Solitary Island	-30.019	0.00357152	0.301093	Demersal Predators
Northwest Solitary Island_T1	15	tropical	Northwest Solitary Island	-30.019	25.1129	42.6223	Benthic Predators
Northwest Solitary Island_T1	16	tropical	Northwest Solitary Island	-30.019	2.13258	8.79598	Corallibovores
Northwest Solitary Island_T2	1	tropical	Northwest Solitary Island	-30.019	2.67434	5.50856	Upper-benthic Omnivores
Northwest Solitary Island_T2	2	tropical	Northwest Solitary Island	-30.019	7.2612	37.4748	Upper-benthic Planktivores
Northwest Solitary Island_T2	4	tropical	Northwest Solitary Island	-30.019	0	1.58512	Benthic Planktivores
Northwest Solitary Island_T2	6	tropical	Northwest Solitary Island	-30.019	2.95806	236.763	Upper-benthic Herbivores
Northwest Solitary Island_T2	8	tropical	Northwest Solitary Island	-30.019	27.6886	22.523	Benthic Herbivore/Omnivores
Northwest Solitary Island_T2	10	tropical	Northwest Solitary Island	-30.019	23.1611	165.417	Upper-benthic Predators
Northwest Solitary Island_T2	12	tropical	Northwest Solitary Island	-30.019	0	0.301093	Demersal Predators
Northwest Solitary Island_T2	15	tropical	Northwest Solitary Island	-30.019	48.8704	42.6223	Benthic Predators
Northwest Solitary Island_T2	16	tropical	Northwest Solitary Island	-30.019	3.81763	8.79598	Corallibovores
Northwest Solitary Island_T3	1	tropical	Northwest Solitary Island	-30.019	1.31134	5.50856	Upper-benthic Omnivores
Northwest Solitary Island_T3	2	tropical	Northwest Solitary Island	-30.019	17.7372	37.4748	Upper-benthic Planktivores
Northwest Solitary Island_T3	4	tropical	Northwest Solitary Island	-30.019	0.112494	1.58512	Benthic Planktivores
Northwest Solitary Island_T3	6	tropical	Northwest Solitary Island	-30.019	0.449873	236.763	Upper-benthic Herbivores
Northwest Solitary Island_T3	8	tropical	Northwest Solitary Island	-30.019	5.94141	22.523	Benthic Herbivore/Omnivores
Northwest Solitary Island_T3	10	tropical	Northwest Solitary Island	-30.019	11.3874	165.417	Upper-benthic Predators
Northwest Solitary Island_T3	12	tropical	Northwest Solitary Island	-30.019	0.112528	0.301093	Demersal Predators
Northwest Solitary Island_T3	15	tropical	Northwest Solitary Island	-30.019	10.6089	42.6223	Benthic Predators
Northwest Solitary Island_T3	16	tropical	Northwest Solitary Island	-30.019	3.22848	8.79598	Corallibovores
Northwest Solitary Island_T4	1	tropical	Northwest Solitary Island	-30.019	0.247047	5.50856	Upper-benthic Omnivores
Northwest Solitary Island_T4	2	tropical	Northwest Solitary Island	-30.019	7.71312	37.4748	Upper-benthic Planktivores
Northwest Solitary Island_T4	4	tropical	Northwest Solitary Island	-30.019	0.0509867	1.58512	Benthic Planktivores
Northwest Solitary Island_T4	6	tropical	Northwest Solitary Island	-30.019	14.8553	236.763	Upper-benthic Herbivores
Northwest Solitary Island_T4	8	tropical	Northwest Solitary Island	-30.019	1.66583	22.523	Benthic Herbivore/Omnivores
Northwest Solitary Island_T4	10	tropical	Northwest Solitary Island	-30.019	31.169	165.417	Upper-benthic Predators
Northwest Solitary Island_T4	12	tropical	Northwest Solitary Island	-30.019	0	0.301093	Demersal Predators
Northwest Solitary Island_T4	15	tropical	Northwest Solitary Island	-30.019	0	42.6223	Benthic Predators
Northwest Solitary Island_T4	16	tropical	Northwest Solitary Island	-30.019	1.80406	8.79598	Corallibovores
Northwest Solitary Island_T5	1	tropical	Northwest Solitary Island	-30.019	0	5.50856	Upper-benthic Omnivores
Northwest Solitary Island_T5	2	tropical	Northwest Solitary Island	-30.019	16.6153	37.4748	Upper-benthic Planktivores
Northwest Solitary Island_T5	4	tropical	Northwest Solitary Island	-30.019	0.142062	1.58512	Benthic Planktivores
Northwest Solitary Island_T5	6	tropical	Northwest Solitary Island	-30.019	0	236.763	Upper-benthic Herbivores
Northwest Solitary Island_T5	8	tropical	Northwest Solitary Island	-30.019	4.93001	22.523	Benthic Herbivore/Omnivores
Northwest Solitary Island_T5	10	tropical	Northwest Solitary Island	-30.019	33.9962	165.417	Upper-benthic Predators
Northwest Solitary Island_T5	12	tropical	Northwest Solitary Island	-30.019	0.0759863	0.301093	Demersal Predators
Northwest Solitary Island_T5	15	tropical	Northwest Solitary Island	-30.019	30.6303	42.6223	Benthic Predators
Northwest Solitary Island_T5	16	tropical	Northwest Solitary Island	-30.019	1.93955	8.79598	Corallibovores
Northwest Solitary Island_T6	1	tropical	Northwest Solitary Island	-30.019	0	5.50856	Upper-benthic Omnivores
Northwest Solitary Island_T6	2	tropical	Northwest Solitary Island	-30.019	0.844213	37.4748	Upper-benthic Planktivores
Northwest Solitary Island_T6	4	tropical	Northwest Solitary Island	-30.019	0	1.58512	Benthic Planktivores
Northwest Solitary Island_T6	6	tropical	Northwest Solitary Island	-30.019	0	236.763	Upper-benthic Herbivores
Northwest Solitary Island_T6	8	tropical	Northwest Solitary Island	-30.019	0.296191	22.523	Benthic Herbivore/Omnivores
Northwest Solitary Island_T6	10	tropical	Northwest Solitary Island	-30.019	24.9802	165.417	Upper-benthic Predators
Northwest Solitary Island_T6	12	tropical	Northwest Solitary Island	-30.019	0	0.301093	Demersal Predators
Northwest Solitary Island_T6	15	tropical	Northwest Solitary Island	-30.019	0	42.6223	Benthic Predators
Northwest Solitary Island_T6	16	tropical	Northwest Solitary Island	-30.019	0.00821695	8.79598	Corallibovores
Pialba Shallow_T1	1	tropical	Pialba Shallow	-25.2729	0	5.50856	Upper-benthic Omnivores
Pialba Shallow_T1	2	tropical	Pialba Shallow	-25.2729	0.274505	37.4748	Upper-benthic Planktivores
Pialba Shallow_T1	4	tropical	Pialba Shallow	-25.2729	0	1.58512	Benthic Planktivores
Pialba Shallow_T1	6	tropical	Pialba Shallow	-25.2729	0	236.763	Upper-benthic Herbivores
Pialba Shallow_T1	8	tropical	Pialba Shallow	-25.2729	3.97868	22.523	Benthic Herbivore/Omnivores
Pialba Shallow_T1	10	tropical	Pialba Shallow	-25.2729	0	165.417	Upper-benthic Predators
Pialba Shallow_T1	12	tropical	Pialba Shallow	-25.2729	0	0.301093	Demersal Predators
Pialba Shallow_T1	15	tropical	Pialba Shallow	-25.2729	0	42.6223	Benthic Predators
Pialba Shallow_T1	16	tropical	Pialba Shallow	-25.2729	0	8.79598	Corallibovores
Pialba Shallow_T2	1	tropical	Pialba Shallow	-25.2729	0	5.50856	Upper-benthic Omnivores
Pialba Shallow_T2	2	tropical	Pialba Shallow	-25.2729	0	37.4748	Upper-benthic Planktivores
Pialba Shallow_T2	4	tropical	Pialba Shallow	-25.2729	0	1.58512	Benthic Planktivores
Pialba Shallow_T2	6	tropical	Pialba Shallow	-25.2729	0	236.763	Upper-benthic Herbivores
Pialba Shallow_T2	8	tropical	Pialba Shallow	-25.2729	2.93616	22.523	Benthic Herbivore/Omnivores
Pialba Shallow_T2	10	tropical	Pialba Shallow	-25.2729	0	165.417	Upper-benthic Predators
Pialba Shallow_T2	12	tropical	Pialba Shallow	-25.2729	0	0.301093	Demersal Predators
Pialba Shallow_T2	15	tropical	Pialba Shallow	-25.2729	0	42.6223	Benthic Predators
Pialba Shallow_T2	16	tropical	Pialba Shallow	-25.2729	0	8.79598	Corallibovores
Pialba Shallow_T3	1	tropical	Pialba Shallow	-25.2729	0	5.50856	Upper-benthic Omnivores
Pialba Shallow_T3	2	tropical	Pialba Shallow	-25.2729	0.0916977	37.4748	Upper-benthic Planktivores
Pialba Shallow_T3	4	tropical	Pialba Shallow	-25.2729	0	1.58512	Benthic Planktivores
Pialba Shallow_T3	6	tropical	Pialba Shallow	-25.2729	0	236.763	Upper-benthic Herbivores
Pialba Shallow_T3	8	tropical	Pialba Shallow	-25.2729	2.51452	22.523	Benthic Herbivore/Omnivores
Pialba Shallow_T3	10	tropical	Pialba Shallow	-25.2729	1.19255	165.417	Upper-benthic Predators
Pialba Shallow_T3	12	tropical	Pialba Shallow	-25.2729	0	0.301093	Demersal Predators
Pialba Shallow_T3	15	tropical	Pialba Shallow	-25.2729	0	42.6223	Benthic Predators
Pialba Shallow_T3	16	tropical	Pialba Shallow	-25.2729	0	8.79598	Corallibovores
Pialba Shallow_T4	1	tropical	Pialba Shallow	-25.2729	0.389634	5.50856	Upper-benthic Omnivores
Pialba Shallow_T4	2	tropical	Pialba Shallow	-25.2729	2.48254	37.4748	Upper-benthic Planktivores
Pialba Shallow_T4	4	tropical	Pialba Shallow	-25.2729	0	1.58512	Benthic Planktivores
Pialba Shallow_T4	6	tropical	Pialba Shallow	-25.2729	0	236.763	Upper-benthic Herbivores
Pialba Shallow_T4	8	tropical	Pialba Shallow	-25.2729	2.73869	22.523	Benthic Herbivore/Omnivores
Pialba Shallow_T4	10	tropical	Pialba Shallow	-25.2729	0	165.417	Upper-benthic Predators
Pialba Shallow_T4	12	tropical	Pialba Shallow	-25.2729	0	0.301093	Demersal Predators
Pialba Shallow_T4	15	tropical	Pialba Shallow	-25.2729	0	42.6223	Benthic Predators
Pialba Shallow_T4	16	tropical	Pialba Shallow	-25.2729	0	8.79598	Corallibovores
Pialba Shallow_T5	1	tropical	Pialba Shallow	-25.2729	0	5.50856	Upper-benthic Omnivores
Pialba Shallow_T5	2	tropical	Pialba Shallow	-25.2729	0.757895	37.4748	Upper-benthic Planktivores
Pialba Shallow_T5	4	tropical	Pialba Shallow	-25.2729	0	1.58512	Benthic Planktivores
Pialba Shallow_T5	6	tropical	Pialba Shallow	-25.2729	0	236.763	Upper-benthic Herbivores
Pialba Shallow_T5	8	tropical	Pialba Shallow	-25.2729	2.17233	22.523	Benthic Herbivore/Omnivores
Pialba Shallow_T5	10	tropical	Pialba Shallow	-25.2729	0	165.417	Upper-benthic Predators
Pialba Shallow_T5	12	tropical	Pialba Shallow	-25.2729	0	0.301093	Demersal Predators
Pialba Shallow_T5	15	tropical	Pialba Shallow	-25.2729	0	42.6223	Benthic Predators
Pialba Shallow_T5	16	tropical	Pialba Shallow	-25.2729	0	8.79598	Corallibovores
South Solitary Island_T1	1	tropical	South Solitary Island	-30.2048	0	5.50856	Upper-benthic Omnivores
South Solitary Island_T1	2	tropical	South Solitary Island	-30.2048	18.2953	37.4748	Upper-benthic Planktivores
South Solitary Island_T1	4	tropical	South Solitary Island	-30.2048	0	1.58512	Benthic Planktivores
South Solitary Island_T1	6	tropical	South Solitary Island	-30.2048	0	236.763	Upper-benthic Herbivores
South Solitary Island_T1	8	tropical	South Solitary Island	-30.2048	2.59899	22.523	Benthic Herbivore/Omnivores
South Solitary Island_T1	10	tropical	South Solitary Island	-30.2048	20.2705	165.417	Upper-benthic Predators
South Solitary Island_T1	12	tropical	South Solitary Island	-30.2048	263.564	0.301093	Demersal Predators
South Solitary Island_T1	15	tropical	South Solitary Island	-30.2048	19.6614	42.6223	Benthic Predators
South Solitary Island_T1	16	tropical	South Solitary Island	-30.2048	0	8.79598	Corallibovores
South Solitary Island_T2	1	tropical	South Solitary Island	-30.2048	0.636775	5.50856	Upper-benthic Omnivores
South Solitary Island_T2	2	tropical	South Solitary Island	-30.2048	2.18353	37.4748	Upper-benthic Planktivores
South Solitary Island_T2	4	tropical	South Solitary Island	-30.2048	0	1.58512	Benthic Planktivores
South Solitary Island_T2	6	tropical	South Solitary Island	-30.2048	0	236.763	Upper-benthic Herbivores
South Solitary Island_T2	8	tropical	South Solitary Island	-30.2048	0.548033	22.523	Benthic Herbivore/Omnivores
South Solitary Island_T2	10	tropical	South Solitary Island	-30.2048	21.8917	165.417	Upper-benthic Predators
South Solitary Island_T2	12	tropical	South Solitary Island	-30.2048	0.0387807	0.301093	Demersal Predators
South Solitary Island_T2	15	tropical	South Solitary Island	-30.2048	33.955	42.6223	Benthic Predators
South Solitary Island_T2	16	tropical	South Solitary Island	-30.2048	0	8.79598	Corallibovores
South Solitary Island_T3	1	tropical	South Solitary Island	-30.2048	0	5.50856	Upper-benthic Omnivores
South Solitary Island_T3	2	tropical	South Solitary Island	-30.2048	8.80229	37.4748	Upper-benthic Planktivores
South Solitary Island_T3	4	tropical	South Solitary Island	-30.2048	0	1.58512	Benthic Planktivores
South Solitary Island_T3	6	tropical	South Solitary Island	-30.2048	0	236.763	Upper-benthic Herbivores
South Solitary Island_T3	8	tropical	South Solitary Island	-30.2048	7.43277	22.523	Benthic Herbivore/Omnivores
South Solitary Island_T3	10	tropical	South Solitary Island	-30.2048	14.6411	165.417	Upper-benthic Predators
South Solitary Island_T3	12	tropical	South Solitary Island	-30.2048	0	0.301093	Demersal Predators
South Solitary Island_T3	15	tropical	South Solitary Island	-30.2048	0.381882	42.6223	Benthic Predators
South Solitary Island_T3	16	tropical	South Solitary Island	-30.2048	0	8.79598	Corallibovores
South Solitary Island_T4	1	tropical	South Solitary Island	-30.2048	0	5.50856	Upper-benthic Omnivores
South Solitary Island_T4	2	tropical	South Solitary Island	-30.2048	5.51604	37.4748	Upper-benthic Planktivores
South Solitary Island_T4	4	tropical	South Solitary Island	-30.2048	0	1.58512	Benthic Planktivores
South Solitary Island_T4	6	tropical	South Solitary Island	-30.2048	0	236.763	Upper-benthic Herbivores
South Solitary Island_T4	8	tropical	South Solitary Island	-30.2048	0.759516	22.523	Benthic Herbivore/Omnivores
South Solitary Island_T4	10	tropical	South Solitary Island	-30.2048	20.5183	165.417	Upper-benthic Predators
South Solitary Island_T4	12	tropical	South Solitary Island	-30.2048	0.591617	0.301093	Demersal Predators
South Solitary Island_T4	15	tropical	South Solitary Island	-30.2048	27.5013	42.6223	Benthic Predators
South Solitary Island_T4	16	tropical	South Solitary Island	-30.2048	0	8.79598	Corallibovores
South Solitary Island_T5	1	tropical	South Solitary Island	-30.2048	1.40638	5.50856	Upper-benthic Omnivores
South Solitary Island_T5	2	tropical	South Solitary Island	-30.2048	8.69735	37.4748	Upper-benthic Planktivores
South Solitary Island_T5	4	tropical	South Solitary Island	-30.2048	0.00168746	1.58512	Benthic Planktivores
South Solitary Island_T5	6	tropical	South Solitary Island	-30.2048	0.0178755	236.763	Upper-benthic Herbivores
South Solitary Island_T5	8	tropical	South Solitary Island	-30.2048	3.98375	22.523	Benthic Herbivore/Omnivores
South Solitary Island_T5	10	tropical	South Solitary Island	-30.2048	16.4322	165.417	Upper-benthic Predators
South Solitary Island_T5	12	tropical	South Solitary Island	-30.2048	0	0.301093	Demersal Predators
South Solitary Island_T5	15	tropical	South Solitary Island	-30.2048	90.3209	42.6223	Benthic Predators
South Solitary Island_T5	16	tropical	South Solitary Island	-30.2048	0	8.79598	Corallibovores
Southwest Solitary Island_T1	1	tropical	Southwest Solitary Island	-30.1592	1.01589	5.50856	Upper-benthic Omnivores
Southwest Solitary Island_T1	2	tropical	Southwest Solitary Island	-30.1592	7.57814	37.4748	Upper-benthic Planktivores
Southwest Solitary Island_T1	4	tropical	Southwest Solitary Island	-30.1592	0	1.58512	Benthic Planktivores
Southwest Solitary Island_T1	6	tropical	Southwest Solitary Island	-30.1592	0	236.763	Upper-benthic Herbivores
Southwest Solitary Island_T1	8	tropical	Southwest Solitary Island	-30.1592	5.13327	22.523	Benthic Herbivore/Omnivores
Southwest Solitary Island_T1	10	tropical	Southwest Solitary Island	-30.1592	74.7305	165.417	Upper-benthic Predators
Southwest Solitary Island_T1	12	tropical	Southwest Solitary Island	-30.1592	0	0.301093	Demersal Predators
Southwest Solitary Island_T1	15	tropical	Southwest Solitary Island	-30.1592	93.8275	42.6223	Benthic Predators
Southwest Solitary Island_T1	16	tropical	Southwest Solitary Island	-30.1592	0.572856	8.79598	Corallibovores
Southwest Solitary Island_T2	1	tropical	Southwest Solitary Island	-30.1592	2.90802	5.50856	Upper-benthic Omnivores
Southwest Solitary Island_T2	2	tropical	Southwest Solitary Island	-30.1592	11.3135	37.4748	Upper-benthic Planktivores
Southwest Solitary Island_T2	4	tropical	Southwest Solitary Island	-30.1592	0	1.58512	Benthic Planktivores
Southwest Solitary Island_T2	6	tropical	Southwest Solitary Island	-30.1592	0	236.763	Upper-benthic Herbivores
Southwest Solitary Island_T2	8	tropical	Southwest Solitary Island	-30.1592	6.27801	22.523	Benthic Herbivore/Omnivores
Southwest Solitary Island_T2	10	tropical	Southwest Solitary Island	-30.1592	33.5033	165.417	Upper-benthic Predators
Southwest Solitary Island_T2	12	tropical	Southwest Solitary Island	-30.1592	1.19635	0.301093	Demersal Predators
Southwest Solitary Island_T2	15	tropical	Southwest Solitary Island	-30.1592	6.2916	42.6223	Benthic Predators
Southwest Solitary Island_T2	16	tropical	Southwest Solitary Island	-30.1592	2.19902	8.79598	Corallibovores
Southwest Solitary Island_T3	1	tropical	Southwest Solitary Island	-30.1592	1.3477	5.50856	Upper-benthic Omnivores
Southwest Solitary Island_T3	2	tropical	Southwest Solitary Island	-30.1592	8.89296	37.4748	Upper-benthic Planktivores
Southwest Solitary Island_T3	4	tropical	Southwest Solitary Island	-30.1592	0	1.58512	Benthic Planktivores
Southwest Solitary Island_T3	6	tropical	Southwest Solitary Island	-30.1592	0	236.763	Upper-benthic Herbivores
Southwest Solitary Island_T3	8	tropical	Southwest Solitary Island	-30.1592	2.24666	22.523	Benthic Herbivore/Omnivores
Southwest Solitary Island_T3	10	tropical	Southwest Solitary Island	-30.1592	77.6899	165.417	Upper-benthic Predators
Southwest Solitary Island_T3	12	tropical	Southwest Solitary Island	-30.1592	0	0.301093	Demersal Predators
Southwest Solitary Island_T3	15	tropical	Southwest Solitary Island	-30.1592	16.4985	42.6223	Benthic Predators
Southwest Solitary Island_T3	16	tropical	Southwest Solitary Island	-30.1592	1.27607	8.79598	Corallibovores
Southwest Solitary Island_T4	1	tropical	Southwest Solitary Island	-30.1592	0	5.50856	Upper-benthic Omnivores
Southwest Solitary Island_T4	2	tropical	Southwest Solitary Island	-30.1592	3.17098	37.4748	Upper-benthic Planktivores
Southwest Solitary Island_T4	4	tropical	Southwest Solitary Island	-30.1592	0	1.58512	Benthic Planktivores
Southwest Solitary Island_T4	6	tropical	Southwest Solitary Island	-30.1592	0	236.763	Upper-benthic Herbivores
Southwest Solitary Island_T4	8	tropical	Southwest Solitary Island	-30.1592	0.900943	22.523	Benthic Herbivore/Omnivores
Southwest Solitary Island_T4	10	tropical	Southwest Solitary Island	-30.1592	18.3613	165.417	Upper-benthic Predators
Southwest Solitary Island_T4	12	tropical	Southwest Solitary Island	-30.1592	0	0.301093	Demersal Predators
Southwest Solitary Island_T4	15	tropical	Southwest Solitary Island	-30.1592	1.27728	42.6223	Benthic Predators
Southwest Solitary Island_T4	16	tropical	Southwest Solitary Island	-30.1592	1.39093	8.79598	Corallibovores
Southwest Solitary Island_T5	1	tropical	Southwest Solitary Island	-30.1592	1.11363	5.50856	Upper-benthic Omnivores
Southwest Solitary Island_T5	2	tropical	Southwest Solitary Island	-30.1592	0.410772	37.4748	Upper-benthic Planktivores
Southwest Solitary Island_T5	4	tropical	Southwest Solitary Island	-30.1592	0	1.58512	Benthic Planktivores
Southwest Solitary Island_T5	6	tropical	Southwest Solitary Island	-30.1592	0	236.763	Upper-benthic Herbivores
Southwest Solitary Island_T5	8	tropical	Southwest Solitary Island	-30.1592	0.766733	22.523	Benthic Herbivore/Omnivores
Southwest Solitary Island_T5	10	tropical	Southwest Solitary Island	-30.1592	17.0428	165.417	Upper-benthic Predators
Southwest Solitary Island_T5	12	tropical	Southwest Solitary Island	-30.1592	0	0.301093	Demersal Predators
Southwest Solitary Island_T5	15	tropical	Southwest Solitary Island	-30.1592	0.16372	42.6223	Benthic Predators
Southwest Solitary Island_T5	16	tropical	Southwest Solitary Island	-30.1592	0	8.79598	Corallibovores
Tenemants Buoy_T1	1	tropical	Tenemants Buoy	-23.4327	238.207	5.50856	Upper-benthic Omnivores
Tenemants Buoy_T1	2	tropical	Tenemants Buoy	-23.4327	128.603	37.4748	Upper-benthic Planktivores
Tenemants Buoy_T1	4	tropical	Tenemants Buoy	-23.4327	2.155	1.58512	Benthic Planktivores
Tenemants Buoy_T1	6	tropical	Tenemants Buoy	-23.4327	371.211	236.763	Upper-benthic Herbivores
Tenemants Buoy_T1	8	tropical	Tenemants Buoy	-23.4327	8.06261	22.523	Benthic Herbivore/Omnivores
Tenemants Buoy_T1	10	tropical	Tenemants Buoy	-23.4327	201.713	165.417	Upper-benthic Predators
Tenemants Buoy_T1	12	tropical	Tenemants Buoy	-23.4327	0.846061	0.301093	Demersal Predators
Tenemants Buoy_T1	15	tropical	Tenemants Buoy	-23.4327	14.471	42.6223	Benthic Predators
Tenemants Buoy_T1	16	tropical	Tenemants Buoy	-23.4327	1.18679	8.79598	Corallibovores
Tenemants Buoy_T2	1	tropical	Tenemants Buoy	-23.4327	87.662	5.50856	Upper-benthic Omnivores
Tenemants Buoy_T2	2	tropical	Tenemants Buoy	-23.4327	32.6441	37.4748	Upper-benthic Planktivores
Tenemants Buoy_T2	4	tropical	Tenemants Buoy	-23.4327	5.01725	1.58512	Benthic Planktivores
Tenemants Buoy_T2	6	tropical	Tenemants Buoy	-23.4327	116.898	236.763	Upper-benthic Herbivores
Tenemants Buoy_T2	8	tropical	Tenemants Buoy	-23.4327	23.8253	22.523	Benthic Herbivore/Omnivores
Tenemants Buoy_T2	10	tropical	Tenemants Buoy	-23.4327	51.7443	165.417	Upper-benthic Predators
Tenemants Buoy_T2	12	tropical	Tenemants Buoy	-23.4327	0.70815	0.301093	Demersal Predators
Tenemants Buoy_T2	15	tropical	Tenemants Buoy	-23.4327	125.539	42.6223	Benthic Predators
Tenemants Buoy_T2	16	tropical	Tenemants Buoy	-23.4327	7.92402	8.79598	Corallibovores
Tenemants Buoy_T3	1	tropical	Tenemants Buoy	-23.4327	14.0375	5.50856	Upper-benthic Omnivores
Tenemants Buoy_T3	2	tropical	Tenemants Buoy	-23.4327	19.5104	37.4748	Upper-benthic Planktivores
Tenemants Buoy_T3	4	tropical	Tenemants Buoy	-23.4327	2.69359	1.58512	Benthic Planktivores
Tenemants Buoy_T3	6	tropical	Tenemants Buoy	-23.4327	268.392	236.763	Upper-benthic Herbivores
Tenemants Buoy_T3	8	tropical	Tenemants Buoy	-23.4327	30.7322	22.523	Benthic Herbivore/Omnivores
Tenemants Buoy_T3	10	tropical	Tenemants Buoy	-23.4327	201.267	165.417	Upper-benthic Predators
Tenemants Buoy_T3	12	tropical	Tenemants Buoy	-23.4327	1.38062	0.301093	Demersal Predators
Tenemants Buoy_T3	15	tropical	Tenemants Buoy	-23.4327	17.0988	42.6223	Benthic Predators
Tenemants Buoy_T3	16	tropical	Tenemants Buoy	-23.4327	4.61633	8.79598	Corallibovores
Tenemants Buoy_T4	1	tropical	Tenemants Buoy	-23.4327	89.4197	5.50856	Upper-benthic Omnivores
Tenemants Buoy_T4	2	tropical	Tenemants Buoy	-23.4327	27.7995	37.4748	Upper-benthic Planktivores
Tenemants Buoy_T4	4	tropical	Tenemants Buoy	-23.4327	0.418469	1.58512	Benthic Planktivores
Tenemants Buoy_T4	6	tropical	Tenemants Buoy	-23.4327	164.123	236.763	Upper-benthic Herbivores
Tenemants Buoy_T4	8	tropical	Tenemants Buoy	-23.4327	21.2307	22.523	Benthic Herbivore/Omnivores
Tenemants Buoy_T4	10	tropical	Tenemants Buoy	-23.4327	356.854	165.417	Upper-benthic Predators
Tenemants Buoy_T4	12	tropical	Tenemants Buoy	-23.4327	0.0723232	0.301093	Demersal Predators
Tenemants Buoy_T4	15	tropical	Tenemants Buoy	-23.4327	261.798	42.6223	Benthic Predators
Tenemants Buoy_T4	16	tropical	Tenemants Buoy	-23.4327	3.32873	8.79598	Corallibovores
Turbistari_T1	1	tropical	Turbistari	-23.4588	1762.91	5.50856	Upper-benthic Omnivores
Turbistari_T1	2	tropical	Turbistari	-23.4588	26.4618	37.4748	Upper-benthic Planktivores
Turbistari_T1	4	tropical	Turbistari	-23.4588	20.9363	1.58512	Benthic Planktivores
Turbistari_T1	6	tropical	Turbistari	-23.4588	368.017	236.763	Upper-benthic Herbivores
Turbistari_T1	8	tropical	Turbistari	-23.4588	18.1707	22.523	Benthic Herbivore/Omnivores
Turbistari_T1	10	tropical	Turbistari	-23.4588	249.714	165.417	Upper-benthic Predators
Turbistari_T1	12	tropical	Turbistari	-23.4588	0.101563	0.301093	Demersal Predators
Turbistari_T1	15	tropical	Turbistari	-23.4588	102.05	42.6223	Benthic Predators
Turbistari_T1	16	tropical	Turbistari	-23.4588	24.469	8.79598	Corallibovores
Turbistari_T2	1	tropical	Turbistari	-23.4588	2.26372	5.50856	Upper-benthic Omnivores
Turbistari_T2	2	tropical	Turbistari	-23.4588	98.0555	37.4748	Upper-benthic Planktivores
Turbistari_T2	4	tropical	Turbistari	-23.4588	1.80805	1.58512	Benthic Planktivores
Turbistari_T2	6	tropical	Turbistari	-23.4588	377.327	236.763	Upper-benthic Herbivores
Turbistari_T2	8	tropical	Turbistari	-23.4588	9.88092	22.523	Benthic Herbivore/Omnivores
Turbistari_T2	10	tropical	Turbistari	-23.4588	70.8713	165.417	Upper-benthic Predators
Turbistari_T2	12	tropical	Turbistari	-23.4588	0.805571	0.301093	Demersal Predators
Turbistari_T2	15	tropical	Turbistari	-23.4588	44.877	42.6223	Benthic Predators
Turbistari_T2	16	tropical	Turbistari	-23.4588	10.1411	8.79598	Corallibovores
Turbistari_T3	1	tropical	Turbistari	-23.4588	10.8074	5.50856	Upper-benthic Omnivores
Turbistari_T3	2	tropical	Turbistari	-23.4588	65.8794	37.4748	Upper-benthic Planktivores
Turbistari_T3	4	tropical	Turbistari	-23.4588	3.00997	1.58512	Benthic Planktivores
Turbistari_T3	6	tropical	Turbistari	-23.4588	280.342	236.763	Upper-benthic Herbivores
Turbistari_T3	8	tropical	Turbistari	-23.4588	6.10033	22.523	Benthic Herbivore/Omnivores
Turbistari_T3	10	tropical	Turbistari	-23.4588	108.711	165.417	Upper-benthic Predators
Turbistari_T3	12	tropical	Turbistari	-23.4588	0.845111	0.301093	Demersal Predators
Turbistari_T3	15	tropical	Turbistari	-23.4588	23.6245	42.6223	Benthic Predators
Turbistari_T3	16	tropical	Turbistari	-23.4588	18.1196	8.79598	Corallibovores
Woolgoolga Headland_T1	1	tropical	Woolgoolga Headland	-30.1082	0	5.50856	Upper-benthic Omnivores
Woolgoolga Headland_T1	2	tropical	Woolgoolga Headland	-30.1082	3.37342	37.4748	Upper-benthic Planktivores
Woolgoolga Headland_T1	4	tropical	Woolgoolga Headland	-30.1082	0	1.58512	Benthic Planktivores
Woolgoolga Headland_T1	6	tropical	Woolgoolga Headland	-30.1082	0	236.763	Upper-benthic Herbivores
Woolgoolga Headland_T1	8	tropical	Woolgoolga Headland	-30.1082	11.9857	22.523	Benthic Herbivore/Omnivores
Woolgoolga Headland_T1	10	tropical	Woolgoolga Headland	-30.1082	8.75007	165.417	Upper-benthic Predators
Woolgoolga Headland_T1	12	tropical	Woolgoolga Headland	-30.1082	0	0.301093	Demersal Predators
Woolgoolga Headland_T1	15	tropical	Woolgoolga Headland	-30.1082	0	42.6223	Benthic Predators
Woolgoolga Headland_T1	16	tropical	Woolgoolga Headland	-30.1082	0	8.79598	Corallibovores
Woolgoolga Headland_T2	1	tropical	Woolgoolga Headland	-30.1082	1.31068	5.50856	Upper-benthic Omnivores
Woolgoolga Headland_T2	2	tropical	Woolgoolga Headland	-30.1082	12.0283	37.4748	Upper-benthic Planktivores
Woolgoolga Headland_T2	4	tropical	Woolgoolga Headland	-30.1082	0	1.58512	Benthic Planktivores
Woolgoolga Headland_T2	6	tropical	Woolgoolga Headland	-30.1082	0	236.763	Upper-benthic Herbivores
Woolgoolga Headland_T2	8	tropical	Woolgoolga Headland	-30.1082	17.7181	22.523	Benthic Herbivore/Omnivores
Woolgoolga Headland_T2	10	tropical	Woolgoolga Headland	-30.1082	1.69682	165.417	Upper-benthic Predators
Woolgoolga Headland_T2	12	tropical	Woolgoolga Headland	-30.1082	0	0.301093	Demersal Predators
Woolgoolga Headland_T2	15	tropical	Woolgoolga Headland	-30.1082	0	42.6223	Benthic Predators
Woolgoolga Headland_T2	16	tropical	Woolgoolga Headland	-30.1082	0	8.79598	Corallibovores
Woolgoolga Headland_T3	1	tropical	Woolgoolga Headland	-30.1082	0.687449	5.50856	Upper-benthic Omnivores
Woolgoolga Headland_T3	2	tropical	Woolgoolga Headland	-30.1082	0.173178	37.4748	Upper-benthic Planktivores
Woolgoolga Headland_T3	4	tropical	Woolgoolga Headland	-30.1082	0	1.58512	Benthic Planktivores
Woolgoolga Headland_T3	6	tropical	Woolgoolga Headland	-30.1082	0	236.763	Upper-benthic Herbivores
Woolgoolga Headland_T3	8	tropical	Woolgoolga Headland	-30.1082	14.0941	22.523	Benthic Herbivore/Omnivores
Woolgoolga Headland_T3	10	tropical	Woolgoolga Headland	-30.1082	10.1045	165.417	Upper-benthic Predators
Woolgoolga Headland_T3	12	tropical	Woolgoolga Headland	-30.1082	0	0.301093	Demersal Predators
Woolgoolga Headland_T3	15	tropical	Woolgoolga Headland	-30.1082	0.237131	42.6223	Benthic Predators
Woolgoolga Headland_T3	16	tropical	Woolgoolga Headland	-30.1082	0	8.79598	Corallibovores
Woolgoolga Headland_T4	1	tropical	Woolgoolga Headland	-30.1082	0	5.50856	Upper-benthic Omnivores
Woolgoolga Headland_T4	2	tropical	Woolgoolga Headland	-30.1082	1.31534	37.4748	Upper-benthic Planktivores
Woolgoolga Headland_T4	4	tropical	Woolgoolga Headland	-30.1082	0	1.58512	Benthic Planktivores
Woolgoolga Headland_T4	6	tropical	Woolgoolga Headland	-30.1082	0	236.763	Upper-benthic Herbivores
Woolgoolga Headland_T4	8	tropical	Woolgoolga Headland	-30.1082	11.461	22.523	Benthic Herbivore/Omnivores
Woolgoolga Headland_T4	10	tropical	Woolgoolga Headland	-30.1082	0.790851	165.417	Upper-benthic Predators
Woolgoolga Headland_T4	12	tropical	Woolgoolga Headland	-30.1082	0	0.301093	Demersal Predators
Woolgoolga Headland_T4	15	tropical	Woolgoolga Headland	-30.1082	0	42.6223	Benthic Predators
Woolgoolga Headland_T4	16	tropical	Woolgoolga Headland	-30.1082	0	8.79598	Corallibovores
Woolgoolga Headland_T5	1	tropical	Woolgoolga Headland	-30.1082	0.147312	5.50856	Upper-benthic Omnivores
Woolgoolga Headland_T5	2	tropical	Woolgoolga Headland	-30.1082	0	37.4748	Upper-benthic Planktivores
Woolgoolga Headland_T5	4	tropical	Woolgoolga Headland	-30.1082	0	1.58512	Benthic Planktivores
Woolgoolga Headland_T5	6	tropical	Woolgoolga Headland	-30.1082	0	236.763	Upper-benthic Herbivores
Woolgoolga Headland_T5	8	tropical	Woolgoolga Headland	-30.1082	5.14949	22.523	Benthic Herbivore/Omnivores
Woolgoolga Headland_T5	10	tropical	Woolgoolga Headland	-30.1082	0.462429	165.417	Upper-benthic Predators
Woolgoolga Headland_T5	12	tropical	Woolgoolga Headland	-30.1082	0	0.301093	Demersal Predators
Woolgoolga Headland_T5	15	tropical	Woolgoolga Headland	-30.1082	1.61836	42.6223	Benthic Predators
Woolgoolga Headland_T5	16	tropical	Woolgoolga Headland	-30.1082	0	8.79598	Corallibovores
Woolgoolga Reef_T1	1	tropical	Woolgoolga Reef	-30.0937	0.435151	5.50856	Upper-benthic Omnivores
Woolgoolga Reef_T1	2	tropical	Woolgoolga Reef	-30.0937	0	37.4748	Upper-benthic Planktivores
Woolgoolga Reef_T1	4	tropical	Woolgoolga Reef	-30.0937	0	1.58512	Benthic Planktivores
Woolgoolga Reef_T1	6	tropical	Woolgoolga Reef	-30.0937	0	236.763	Upper-benthic Herbivores
Woolgoolga Reef_T1	8	tropical	Woolgoolga Reef	-30.0937	0	22.523	Benthic Herbivore/Omnivores
Woolgoolga Reef_T1	10	tropical	Woolgoolga Reef	-30.0937	0.437733	165.417	Upper-benthic Predators
Woolgoolga Reef_T1	12	tropical	Woolgoolga Reef	-30.0937	0	0.301093	Demersal Predators
Woolgoolga Reef_T1	15	tropical	Woolgoolga Reef	-30.0937	0	42.6223	Benthic Predators
Woolgoolga Reef_T1	16	tropical	Woolgoolga Reef	-30.0937	0	8.79598	Corallibovores
Woolgoolga Reef_T2	1	tropical	Woolgoolga Reef	-30.0937	0	5.50856	Upper-benthic Omnivores
Woolgoolga Reef_T2	2	tropical	Woolgoolga Reef	-30.0937	0	37.4748	Upper-benthic Planktivores
Woolgoolga Reef_T2	4	tropical	Woolgoolga Reef	-30.0937	0	1.58512	Benthic Planktivores
Woolgoolga Reef_T2	6	tropical	Woolgoolga Reef	-30.0937	0	236.763	Upper-benthic Herbivores
Woolgoolga Reef_T2	8	tropical	Woolgoolga Reef	-30.0937	0	22.523	Benthic Herbivore/Omnivores
Woolgoolga Reef_T2	10	tropical	Woolgoolga Reef	-30.0937	1.60412	165.417	Upper-benthic Predators
Woolgoolga Reef_T2	12	tropical	Woolgoolga Reef	-30.0937	0	0.301093	Demersal Predators
Woolgoolga Reef_T2	15	tropical	Woolgoolga Reef	-30.0937	0	42.6223	Benthic Predators
Woolgoolga Reef_T2	16	tropical	Woolgoolga Reef	-30.0937	0	8.79598	Corallibovores
Woolgoolga Reef_T3	1	tropical	Woolgoolga Reef	-30.0937	0	5.50856	Upper-benthic Omnivores
Woolgoolga Reef_T3	2	tropical	Woolgoolga Reef	-30.0937	0	37.4748	Upper-benthic Planktivores
Woolgoolga Reef_T3	4	tropical	Woolgoolga Reef	-30.0937	0	1.58512	Benthic Planktivores
Woolgoolga Reef_T3	6	tropical	Woolgoolga Reef	-30.0937	0	236.763	Upper-benthic Herbivores
Woolgoolga Reef_T3	8	tropical	Woolgoolga Reef	-30.0937	0	22.523	Benthic Herbivore/Omnivores
Woolgoolga Reef_T3	10	tropical	Woolgoolga Reef	-30.0937	0	165.417	Upper-benthic Predators
Woolgoolga Reef_T3	12	tropical	Woolgoolga Reef	-30.0937	0	0.301093	Demersal Predators
Woolgoolga Reef_T3	15	tropical	Woolgoolga Reef	-30.0937	0	42.6223	Benthic Predators
Woolgoolga Reef_T3	16	tropical	Woolgoolga Reef	-30.0937	0	8.79598	Corallibovores
Woolgoolga Reef_T4	1	tropical	Woolgoolga Reef	-30.0937	0	5.50856	Upper-benthic Omnivores
Woolgoolga Reef_T4	2	tropical	Woolgoolga Reef	-30.0937	0	37.4748	Upper-benthic Planktivores
Woolgoolga Reef_T4	4	tropical	Woolgoolga Reef	-30.0937	0	1.58512	Benthic Planktivores
Woolgoolga Reef_T4	6	tropical	Woolgoolga Reef	-30.0937	0	236.763	Upper-benthic Herbivores
Woolgoolga Reef_T4	8	tropical	Woolgoolga Reef	-30.0937	0	22.523	Benthic Herbivore/Omnivores
Woolgoolga Reef_T4	10	tropical	Woolgoolga Reef	-30.0937	2.73236	165.417	Upper-benthic Predators
Woolgoolga Reef_T4	12	tropical	Woolgoolga Reef	-30.0937	0	0.301093	Demersal Predators
Woolgoolga Reef_T4	15	tropical	Woolgoolga Reef	-30.0937	0	42.6223	Benthic Predators
Woolgoolga Reef_T4	16	tropical	Woolgoolga Reef	-30.0937	0	8.79598	Corallibovores
Woolgoolga Reef_T5	1	tropical	Woolgoolga Reef	-30.0937	0	5.50856	Upper-benthic Omnivores
Woolgoolga Reef_T5	2	tropical	Woolgoolga Reef	-30.0937	0	37.4748	Upper-benthic Planktivores
Woolgoolga Reef_T5	4	tropical	Woolgoolga Reef	-30.0937	0	1.58512	Benthic Planktivores
Woolgoolga Reef_T5	6	tropical	Woolgoolga Reef	-30.0937	0	236.763	Upper-benthic Herbivores
Woolgoolga Reef_T5	8	tropical	Woolgoolga Reef	-30.0937	0.64397	22.523	Benthic Herbivore/Omnivores
Woolgoolga Reef_T5	10	tropical	Woolgoolga Reef	-30.0937	0.692714	165.417	Upper-benthic Predators
Woolgoolga Reef_T5	12	tropical	Woolgoolga Reef	-30.0937	0	0.301093	Demersal Predators
Woolgoolga Reef_T5	15	tropical	Woolgoolga Reef	-30.0937	0	42.6223	Benthic Predators
Woolgoolga Reef_T5	16	tropical	Woolgoolga Reef	-30.0937	0	8.79598	Corallibovores
Woolgoolga Reef_T6	1	tropical	Woolgoolga Reef	-30.0937	0	5.50856	Upper-benthic Omnivores
Woolgoolga Reef_T6	2	tropical	Woolgoolga Reef	-30.0937	0	37.4748	Upper-benthic Planktivores
Woolgoolga Reef_T6	4	tropical	Woolgoolga Reef	-30.0937	0	1.58512	Benthic Planktivores
Woolgoolga Reef_T6	6	tropical	Woolgoolga Reef	-30.0937	0	236.763	Upper-benthic Herbivores
Woolgoolga Reef_T6	8	tropical	Woolgoolga Reef	-30.0937	0	22.523	Benthic Herbivore/Omnivores
Woolgoolga Reef_T6	10	tropical	Woolgoolga Reef	-30.0937	4.67765	165.417	Upper-benthic Predators
Woolgoolga Reef_T6	12	tropical	Woolgoolga Reef	-30.0937	0	0.301093	Demersal Predators
Woolgoolga Reef_T6	15	tropical	Woolgoolga Reef	-30.0937	0	42.6223	Benthic Predators
Woolgoolga Reef_T6	16	tropical	Woolgoolga Reef	-30.0937	0	8.79598	Corallibovores

## Sheet: Fig. 3b
FG	emmean	SE	contrast	p.value	site.group2
comm	0.544499	0.107434			Cold-tropical Bay
15	0.602423	0.133114	comm - 15	0.999557	Cold-tropical Bay
10	0.495196	0.116963	comm - 10	0.996487	Cold-tropical Bay
8	0.664277	0.11623	comm - 8	0.432172	Cold-tropical Bay
2	0.467483	0.11234	comm - 2	0.773923	Cold-tropical Bay
6	0.00961447	0.112919	comm - 6	0	Cold-tropical Bay
12	0.139059	0.167684	comm - 12	0.071516	Cold-tropical Bay
4	0.475673	0.134502	comm - 4	0.998564	Cold-tropical Bay
1	0.653017	0.171274	comm - 1	0.998621	Cold-tropical Bay
16	0.31956	0.12895	comm - 16	0.108688	Cold-tropical Bay
comm	0.924736	0.102829			Warm-transitional Reef
15	0.723091	0.147164	comm - 15	0.748313	Warm-transitional Reef
10	0.939247	0.103187	comm - 10	0.999999	Warm-transitional Reef
8	1.35502	0.134104	comm - 8	0.000624532	Warm-transitional Reef
2	1.04099	0.119271	comm - 2	0.857517	Warm-transitional Reef
6	0.454061	0.121721	comm - 6	5.46303e-07	Warm-transitional Reef
12	1.21515	0.159253	comm - 12	0.424753	Warm-transitional Reef
4	1.68118	0.200192	comm - 4	0.00141634	Warm-transitional Reef
1	1.08511	0.154515	comm - 1	0.950877	Warm-transitional Reef
16	1.05556	0.154164	comm - 16	0.986897	Warm-transitional Reef
comm	0.736481	0.127611			Transitional Reef
15	0.778935	0.138845	comm - 15	1	Transitional Reef
10	0.588159	0.0894496	comm - 10	0.865345	Transitional Reef
8	1.01124	0.125497	comm - 8	0.517147	Transitional Reef
2	0.687099	0.11337	comm - 2	0.999993	Transitional Reef
6	0.229488	0.110101	comm - 6	0.000820867	Transitional Reef
12	0.53814	0.200978	comm - 12	0.99325	Transitional Reef
4	0.268837	0.117104	comm - 4	0.00676549	Transitional Reef
1	0.932259	0.139478	comm - 1	0.935087	Transitional Reef
16	0.308674	0.102322	comm - 16	0.0041721	Transitional Reef
comm	0.595376	0.0542133			Subtropical Coral Community
15	0.650403	0.078517	comm - 15	0.998435	Subtropical Coral Community
10	0.654141	0.0527789	comm - 10	0.822086	Subtropical Coral Community
8	0.56991	0.0576549	comm - 8	0.999861	Subtropical Coral Community
2	0.637925	0.0708719	comm - 2	0.99938	Subtropical Coral Community
6	0.0850554	0.0541191	comm - 6	1.92846e-13	Subtropical Coral Community
12	0.502333	0.129091	comm - 12	0.999067	Subtropical Coral Community
4	0.22751	0.0884332	comm - 4	0.000243888	Subtropical Coral Community
1	0.485778	0.074786	comm - 1	0.785174	Subtropical Coral Community
16	0.374653	0.0740627	comm - 16	0.0190074	Subtropical Coral Community
comm	0.355679	0.0520712			Temperate Kelp Reef
15	0.0790658	0.0560663	comm - 15	0.000579172	Temperate Kelp Reef
10	0.252131	0.0420065	comm - 10	0.428407	Temperate Kelp Reef
8	0.457617	0.114273	comm - 8	0.977583	Temperate Kelp Reef
2	0.0969435	0.0497914	comm - 2	0.000399458	Temperate Kelp Reef
4	0.0218897	0.0376127	comm - 4	4.59383e-09	Temperate Kelp Reef
1	0.201059	0.0803881	comm - 1	0.553454	Temperate Kelp Reef
6	0	0		0	Temperate Kelp Reef
12	0	0		0	Temperate Kelp Reef
16	0	0		0	Temperate Kelp Reef

## Sheet: Fig. 3c
FG datapoints										community datapoints
Site.trans.ID	FG	ThermalAffinity2	SiteID	lat	cor_biom	mean_biom	FG_name			lat	SiteID	Site.trans.ID	cor_biom	mean_biom	FG
JP1_T1	1	tropical	JP1	24.3458	71.3488	18.8065	Upper-benthic Omnivores			24.3458	JP1	JP1_T1	885.426	678.409	comm
JP1_T1	2	tropical	JP1	24.3458	20.7138	21.5207	Upper-benthic Planktivores			24.3458	JP1	JP1_T2	2252.95	678.409	comm
JP1_T1	4	tropical	JP1	24.3458	62.5591	11.7711	Benthic Planktivores			24.3458	JP1	JP1_T3	833.189	678.409	comm
JP1_T1	6	tropical	JP1	24.3458	447.134	195.644	Upper-benthic Herbivores			24.3458	JP1	JP1_T4	891.905	678.409	comm
JP1_T1	8	tropical	JP1	24.3458	34.9768	21.947	Benthic Herbivore/Omnivores			24.3458	JP1	JP1_T5	606.272	678.409	comm
JP1_T1	10	tropical	JP1	24.3458	140.237	86.7437	Upper-benthic Predators			24.3823	JP2	JP2_T1	670.378	678.409	comm
JP1_T1	12	tropical	JP1	24.3458	7.93635	3.4137	Demersal Predators			24.3823	JP2	JP2_T2	578.782	678.409	comm
JP1_T1	15	tropical	JP1	24.3458	9.31532	3.49176	Benthic Predators			24.3823	JP2	JP2_T3	541.947	678.409	comm
JP1_T1	16	tropical	JP1	24.3458	3.07255	7.03714	Corallibovores			24.3823	JP2	JP2_T4	671.654	678.409	comm
JP1_T2	1	tropical	JP1	24.3458	38.7732	18.8065	Upper-benthic Omnivores			24.3823	JP2	JP2_T5	316.272	678.409	comm
JP1_T2	2	tropical	JP1	24.3458	67.7724	21.5207	Upper-benthic Planktivores			24.4315	JP4	JP4_T1	574.483	678.409	comm
JP1_T2	4	tropical	JP1	24.3458	98.1426	11.7711	Benthic Planktivores			24.4315	JP4	JP4_T2	465.988	678.409	comm
JP1_T2	6	tropical	JP1	24.3458	134.203	195.644	Upper-benthic Herbivores			24.4315	JP4	JP4_T3	1057.98	678.409	comm
JP1_T2	8	tropical	JP1	24.3458	31.0471	21.947	Benthic Herbivore/Omnivores			24.4315	JP4	JP4_T4	1361.21	678.409	comm
JP1_T2	10	tropical	JP1	24.3458	1812.96	86.7437	Upper-benthic Predators			24.4315	JP4	JP4_T5	1029.33	678.409	comm
JP1_T2	12	tropical	JP1	24.3458	6.27654	3.4137	Demersal Predators			24.4352	JP3	JP3_T1	946.687	678.409	comm
JP1_T2	15	tropical	JP1	24.3458	0	3.49176	Benthic Predators			24.4352	JP3	JP3_T2	361.108	678.409	comm
JP1_T2	16	tropical	JP1	24.3458	0	7.03714	Corallibovores			24.4352	JP3	JP3_T3	190.395	678.409	comm
JP1_T3	1	tropical	JP1	24.3458	12.2989	18.8065	Upper-benthic Omnivores			24.4352	JP3	JP3_T4	509.845	678.409	comm
JP1_T3	2	tropical	JP1	24.3458	7.19903	21.5207	Upper-benthic Planktivores			24.4352	JP3	JP3_T5	390.387	678.409	comm
JP1_T3	4	tropical	JP1	24.3458	0.110146	11.7711	Benthic Planktivores			26.2841	JP22	JP22_T1	647.96	678.409	comm
JP1_T3	6	tropical	JP1	24.3458	239.731	195.644	Upper-benthic Herbivores			26.2841	JP22	JP22_T2	260.78	678.409	comm
JP1_T3	8	tropical	JP1	24.3458	33.8709	21.947	Benthic Herbivore/Omnivores			26.2841	JP22	JP22_T3	1693.92	678.409	comm
JP1_T3	10	tropical	JP1	24.3458	72.8353	86.7437	Upper-benthic Predators			26.2841	JP22	JP22_T4	991.253	678.409	comm
JP1_T3	12	tropical	JP1	24.3458	3.25337	3.4137	Demersal Predators			26.2841	JP22	JP22_T5	550.915	678.409	comm
JP1_T3	15	tropical	JP1	24.3458	7.37464	3.49176	Benthic Predators			26.3499	JP21	JP21_T1	1744.84	678.409	comm
JP1_T3	16	tropical	JP1	24.3458	6.36987	7.03714	Corallibovores			26.3499	JP21	JP21_T2	847.36	678.409	comm
JP1_T4	1	tropical	JP1	24.3458	11.118	18.8065	Upper-benthic Omnivores			26.3499	JP21	JP21_T3	751.739	678.409	comm
JP1_T4	2	tropical	JP1	24.3458	57.1056	21.5207	Upper-benthic Planktivores			26.3499	JP21	JP21_T4	510.863	678.409	comm
JP1_T4	4	tropical	JP1	24.3458	6.04583	11.7711	Benthic Planktivores			26.3499	JP21	JP21_T5	203.469	678.409	comm
JP1_T4	6	tropical	JP1	24.3458	604.623	195.644	Upper-benthic Herbivores			26.5009	JP26	JP26_T1	1922.47	678.409	comm
JP1_T4	8	tropical	JP1	24.3458	15.0059	21.947	Benthic Herbivore/Omnivores			26.5009	JP26	JP26_T2	447.29	678.409	comm
JP1_T4	10	tropical	JP1	24.3458	175.303	86.7437	Upper-benthic Predators			26.5009	JP26	JP26_T3	1354.09	678.409	comm
JP1_T4	12	tropical	JP1	24.3458	3.81547	3.4137	Demersal Predators			26.5009	JP26	JP26_T4	2372.68	678.409	comm
JP1_T4	15	tropical	JP1	24.3458	0	3.49176	Benthic Predators			26.5009	JP26	JP26_T5	1090.41	678.409	comm
JP1_T4	16	tropical	JP1	24.3458	3.24017	7.03714	Corallibovores			26.5135	JP25	JP25_T1	2618.95	678.409	comm
JP1_T5	1	tropical	JP1	24.3458	31.0665	18.8065	Upper-benthic Omnivores			26.5135	JP25	JP25_T2	1472.46	678.409	comm
JP1_T5	2	tropical	JP1	24.3458	94.3945	21.5207	Upper-benthic Planktivores			26.5135	JP25	JP25_T3	1337.56	678.409	comm
JP1_T5	4	tropical	JP1	24.3458	1.2717	11.7711	Benthic Planktivores			26.5135	JP25	JP25_T4	276.592	678.409	comm
JP1_T5	6	tropical	JP1	24.3458	192.056	195.644	Upper-benthic Herbivores			26.5135	JP25	JP25_T5	909.395	678.409	comm
JP1_T5	8	tropical	JP1	24.3458	26.4486	21.947	Benthic Herbivore/Omnivores			26.7067	JP24	JP24_T1	1177.45	678.409	comm
JP1_T5	10	tropical	JP1	24.3458	21.2216	86.7437	Upper-benthic Predators			26.7067	JP24	JP24_T2	640.355	678.409	comm
JP1_T5	12	tropical	JP1	24.3458	33.2057	3.4137	Demersal Predators			26.7067	JP24	JP24_T3	350.667	678.409	comm
JP1_T5	15	tropical	JP1	24.3458	135.34	3.49176	Benthic Predators			26.7067	JP24	JP24_T4	486.016	678.409	comm
JP1_T5	16	tropical	JP1	24.3458	1.29978	7.03714	Corallibovores			26.7067	JP24	JP24_T5	409.196	678.409	comm
JP10_T1	1	tropical	JP10	31.5902	0	18.8065	Upper-benthic Omnivores			26.7121	JP23	JP23_T1	768.019	678.409	comm
JP10_T1	2	tropical	JP10	31.5902	155.555	21.5207	Upper-benthic Planktivores			26.7121	JP23	JP23_T2	568.386	678.409	comm
JP10_T1	4	tropical	JP10	31.5902	0.0865284	11.7711	Benthic Planktivores			26.7121	JP23	JP23_T3	1158.85	678.409	comm
JP10_T1	6	tropical	JP10	31.5902	0	195.644	Upper-benthic Herbivores			26.7121	JP23	JP23_T4	593.291	678.409	comm
JP10_T1	8	tropical	JP10	31.5902	6.99373	21.947	Benthic Herbivore/Omnivores			26.7121	JP23	JP23_T5	1887.39	678.409	comm
JP10_T1	10	tropical	JP10	31.5902	82.443	86.7437	Upper-benthic Predators			28.1113	JP18	JP18_T1	286.743	678.409	comm
JP10_T1	12	tropical	JP10	31.5902	0	3.4137	Demersal Predators			28.1113	JP18	JP18_T2	594.979	678.409	comm
JP10_T1	15	tropical	JP10	31.5902	50.5174	3.49176	Benthic Predators			28.1113	JP18	JP18_T3	226.854	678.409	comm
[truncated: 1,270 more rows]

## Sheet: Fig. 3d
FG	emmean	SE	contrast	p.value	site.group2
[truncated: 50 more rows]

[truncated: 5 more sheets: Fig. 4a, Fig. 4b, Fig. S6, Fig. S7a, Fig. S7b]
